# Supplementary material for: Explorative Combined Lipid and Transcriptomic Profiling of Substantia Nigra and Putamen in Parkinson’s Disease
Source: Cells. 2020 Aug 26;9(9):1966. doi: 10.3390/cells9091966 (PMC7564986; doi:10.3390/cells9091966)
Supplement: Supplementary file 1 [file cells-09-01966-s001.zip]

Archive with 5 entries (5 files):
- Supplementary_revised/Spreadsheet_S1.xlsx
- Supplementary_revised/Spreadsheet_S2.xlsx
- Supplementary_revised/Spreadsheet_S3.xlsx
- Supplementary_revised/Spreadsheet_S4.xlsx
- Supplementary_revised/Spreadsheet_S5.xlsx
