# Supplementary material for: Explorative Combined Lipid and Transcriptomic Profiling of Substantia Nigra and Putamen in Parkinson’s Disease
Source: Cells. 2020 Aug 26;9(9):1966. doi: 10.3390/cells9091966 (PMC7564986; doi:10.3390/cells9091966)
Supplement: Supplementary file 1 [file cells-09-01966-s001.zip › Supplementary_revised/Spreadsheet_S1.xlsx]

## Sheet: SN_data
Explorative Combined Lipid and Transcriptomic Profiling of Substantia Nigra and Putamen in Parkinson’s Disease
Helena Xicoy, Jos F. Brouwers, Bé Wieringa & Gerard J.M. Martens
	Control	Control	Control	Control	Control	Control	Control	Control	Control	Control	PD	PD	PD	PD	PD	PD	PD	PD	PD	PD
	Male	Male	Male	Male	Male	Male	Female	Female	Female	Female	Male	Male	Male	Male	Male	Male	Female	Female	Female	Female
PG 32:0_721.503/89.8	0.01994	0.0202878	0.0193641	0.026028	0.0252867	0.010308	0.01736	0.0185796	0.0121409	0.0212489	0.0208854	0.0144742	0.0239612	0.0172247	0.0249481	0.0252719	0.0225985	0.0249994	0.011672	0.0173698
PG 34:1_747.515/89.6	0.206637	0.208604	0.239844	0.20557	0.231757	0.149153	0.203155	0.249965	0.166769	0.263307	0.204069	0.18888	0.225887	0.201862	0.246959	0.251579	0.218173	0.297264	0.182859	0.182361
PG 34:0_749.535/90.8	0.0124674	0.0104886	0.00521803	0.0179216	0.00996779	0.00641517	0.00560594	0.00786287	0.00558787	0.0117316	0.0096413	0.00969459	0.00622948	0.0058287	0.0110092	0.00476206	0.0116181	0.00619171	0.00770222	0.00945852
PG 36:1_775.547/89	0.0379199	0.0462008	0.0499179	0.0414476	0.0447319	0.0327462	0.0436884	0.0469529	0.0400315	0.0520377	0.0338234	0.0391841	0.0398391	0.0406998	0.0438664	0.0465382	0.0376591	0.0569851	0.033824	0.0363954
PG 38:4_797.531/88	0.027893	0.0320142	0.0479811	0.0308245	0.0374174	0.0209402	0.0330912	0.0312713	0.0189362	0.0431099	0.0334015	0.0193535	0.0232621	0.0221932	0.0349983	0.0381822	0.029235	0.0414345	0.0179259	0.0254258
PI 32:1_807.503/100	0.0391728	0.0221052	0.0321426	0.0243271	0.0331425	0.0233064	0.0324561	0.0369905	0.0243295	0.0438604	0.0287856	0.0376646	0.0367986	0.0311623	0.0270148	0.0325366	0.0317311	0.0364251	0.0321777	0.0282565
PI 32:0_809.516/100	0.107958	0.0684132	0.0863023	0.0866797	0.090684	0.0670956	0.094058	0.0928553	0.0730252	0.0908704	0.10838	0.089929	0.104152	0.0962779	0.0980861	0.0950057	0.10616	0.113578	0.0874469	0.0733902
PI A34:1_821.555/99.8	0.011153	0.0112919	0.0151771	0.00807718	0.0110989	0.00657021	0.0100639	0.0114755	0.010363	0.0130751	0.00926253	0.0134123	0.0108458	0.0118274	0.00794065	0.0116284	0.00947323	0.0125407	0.0117328	0.0119603
PI 34:3_831.504/99.1	0.00466365	0.00377473	0.00282645	0.0025929	0.00374534	0.00283153	0.00347147	0.00509179	0.00243141	0.00462527	0.00297146	0.00322384	0.00429529	0.00335265	0.00359476	0.00353437	0.00321722	0.00319711	0.00278134	0.0025961
PI 34:2_833.517/99.1	0.0716746	0.0754324	0.0663953	0.0501773	0.0688605	0.0549605	0.0561155	0.0837807	0.0489289	0.0818279	0.0589929	0.0689007	0.0676825	0.055884	0.0597365	0.0638592	0.0561567	0.0466387	0.0545045	0.0478003
PI 34:1_835.532/99.5	0.76977	0.645389	0.79756	0.541376	0.67876	0.483107	0.652514	0.749524	0.515232	0.798587	0.678196	0.742601	0.667282	0.691876	0.618022	0.782032	0.643136	0.78861	0.757878	0.63415
PI A36:4_843.539/98.3	0.0311742	0.0273208	0.0272178	0.0298786	0.0307159	0.0175313	0.0210594	0.0267942	0.0225914	0.0298727	0.0324614	0.0276564	0.0339035	0.0263887	0.0272136	0.0288376	0.0318185	0.0380397	0.0230185	0.0170562
PI A36:2_847.57/99.6	0.0139308	0.0146634	0.0175608	0.0110417	0.0123665	0.0116342	0.012509	0.0121419	0.0120304	0.0111529	0.0112271	0.01322	0.0119341	0.0117101	0.0102313	0.013332	0.0105582	0.0147099	0.011836	0.0279325
PI 36:5_855.503/97.4	0.0154853	0.0115028	0.0152444	0.0162035	0.0175162	0.0247368	0.0153217	0.0190113	0.0078071	0.0179401	0.0159425	0.0113783	0.0138234	0.0179455	0.0119783	0.0102061	0.0101173	0.0114091	0.00897142	0.0075995
PI 36:4_857.517/97.8	0.552247	0.439065	0.495797	0.462423	0.550429	0.405474	0.450781	0.556723	0.390007	0.622523	0.61476	0.519895	0.595503	0.487479	0.603291	0.535354	0.566016	0.52434	0.476054	0.459727
PI 36:3_859.533/98.8	0.0420097	0.107875	0.0838085	0.0623042	0.0865246	0.0495585	0.0386231	0.0563917	0.0598174	0.0380652	0.0466168	0.0344991	0.0627822	0.0629647	0.0416502	0.0457796	0.0274055	0.0444083	0.0449203	0.0525074
PI 36:2_861.548/98.7	0.25468	0.323995	0.22167	0.223716	0.247081	0.188636	0.232407	0.305035	0.16351	0.280963	0.206634	0.242038	0.21768	0.208583	0.224148	0.264936	0.2076	0.217892	0.220068	0.207476
PI 36:1_863.563/98.7	0.460878	0.431331	0.454402	0.309889	0.360999	0.274217	0.445228	0.474865	0.345181	0.501732	0.31318	0.432574	0.348498	0.45043	0.387472	0.433321	0.389226	0.506783	0.451769	0.436599
PI A38:6_867.538/96.2	0.0303464	0.0248996	0.0224727	0.023438	0.0163634	0.0140077	0.0287545	0.0310554	0.0187432	0.0260398	0.0273986	0.0235371	0.0218392	0.0318692	0.0195558	0.035307	0.0311395	0.0439679	0.0225364	0.0144726
PI A38:5_869.553/97.2	0.11848	0.13117	0.0808636	0.124509	0.097609	0.0688693	0.0945123	0.0991663	0.101351	0.0935412	0.112731	0.11027	0.100996	0.100833	0.0921386	0.132529	0.110823	0.159571	0.0917581	0.0573671
PI A38:4_871.569/97.7	0.0507482	0.069424	0.0467622	0.0585264	0.0518191	0.0336873	0.0415663	0.0417221	0.0532855	0.0394063	0.0450405	0.0448771	0.0444201	0.0432871	0.0428097	0.0585631	0.0522427	0.0584116	0.0383076	0.0268849
PI 38:6_881.517/97.2	0.0797031	0.0808999	0.0890922	0.0853058	0.0882379	0.0754	0.0834107	0.0966693	0.0610867	0.0962443	0.084137	0.0795052	0.101469	0.0841798	0.0926828	0.087483	0.104216	0.0965113	0.0789812	0.0669928
PI 38:5_883.533/97.1	0.711807	0.763142	0.479283	0.734343	0.825579	0.696796	0.663741	0.756388	0.426405	0.793561	0.737494	0.489552	0.663465	0.578991	0.717302	0.618024	0.563889	0.466227	0.472392	0.569955
PI 38:4_885.548/97.1	4.17414	4.72357	3.62138	3.75949	4.46354	3.45439	4.25353	4.39702	3.31062	4.85818	4.40566	3.85917	4.04212	3.87253	4.86765	4.71762	4.36122	4.39333	3.8805	3.84451
PI 38:3_887.562/98.6	0.0317485	0.130303	0.00545438	0.0170909	0.0516198	0.0413313	0.0230248	0.0255212	0.0055252	0.0482755	0.0332063	0.0374292	0.0137318	0.0226633	0.024232	0.0236095	0.0211712	0.0366845	0.0354014	0.0323412
PI 38:1_891.598/98.4	0.0286865	0.0267168	0.0196349	0.0231664	0.0237988	0.0190972	0.0268647	0.024261	0.019449	0.0267644	0.0184803	0.0238002	0.0160762	0.0242637	0.0195685	0.0240055	0.0228412	0.0259697	0.0244196	0.0317303
PI A40:6_895.57/96	0.0128048	0.0145519	0.0112479	0.011005	0.00996481	0.00669977	0.0110645	0.0123009	0.00847936	0.0113599	0.0103742	0.0109139	0.00892424	0.0150203	0.0100876	0.0169371	0.0134068	0.0175839	0.0105469	0.00854097
PI A40:5_897.585/97	0.0255831	0.0288163	0.0264358	0.0230576	0.022749	0.015669	0.0269596	0.0278953	0.021722	0.024102	0.022564	0.026314	0.0211876	0.0237743	0.0169267	0.0307278	0.028376	0.033485	0.0244573	0.0170089
PI 40:8_905.519/95.5	0.0110424	0.0111615	0.0121573	0.0107604	0.00976434	0.00860124	0.0102972	0.0128455	0.0113679	0.0139262	0.0133977	0.0138325	0.00929175	0.0127142	0.0161969	0.0206731	0.0103919	0.0178708	0.00960697	0.0117067
PI 40:7_907.533/96.4	0.0434941	0.052515	0.0352875	0.0369434	0.0391225	0.0315141	0.0390606	0.0474234	0.0284846	0.0483657	0.0381409	0.0383671	0.0437539	0.0389375	0.0399705	0.0439745	0.0365686	0.0474289	0.0362766	0.0308667
PI 40:6_909.548/96.6	0.493808	0.582398	0.490687	0.545691	0.502115	0.405718	0.605623	0.503785	0.429028	0.577094	0.487958	0.4667	0.577086	0.609231	0.566875	0.550687	0.610243	0.717188	0.53238	0.486475
PI 40:5_911.563/97	0.124718	0.129001	0.0818663	0.0947536	0.0928936	0.0773152	0.0602742	0.120433	0.0800882	0.128577	0.0943492	0.0899072	0.0945716	0.0851599	0.0962613	0.106763	0.103385	0.101513	0.0836636	0.110503
PI 40:4_913.58/97.1	0.230963	0.250722	0.171362	0.173052	0.182112	0.145671	0.20899	0.244052	0.19132	0.224052	0.182885	0.179656	0.169039	0.194963	0.199919	0.249347	0.23654	0.252957	0.194102	0.201233
PI 42:10_929.518/94.9	0.00413063	0.00394785	0.00400468	0.00321418	0.00351197	0.00224655	0.00390123	0.00587041	0.00369285	0.00547206	0.00436757	0.00566781	0.00444442	0.00466934	0.00465779	0.00610608	0.00501858	0.00832362	0.00449066	0.00383581
PI 42:8_933.552/99.1	0.00145616	0.00115847	0.00132913	0.000725593	0.00106995	0.000670618	0.00112941	0.0010949	0.000915605	0.00133003	0.00117151	0.00115813	0.000548387	0.00123955	0.00104486	0.00135977	0.001114	0.0014123	0.00172006	0.000813157
PI 42:4_941.612/96.7	0.0175237	0.0108701	0.00915568	0.00913252	0.0125472	0.00571411	0.00959574	0.016825	0.00893703	0.0185988	0.0101081	0.0102595	0.0083697	0.0152603	0.0103688	0.0120695	0.0144953	0.00979457	0.0136557	0.0123369
PI 44:11_955.536/98.3	0.00289068	0.000975572	0.00370583	0.00171001	0.00214865	0.0017389	0.00210167	0.00389689	0.00244241	0.00205063	0.00385032	0.00382349	0.00304526	0.0031093	0.00272666	0.00556738	0.00601577	0.00357605	0.00348833	0.000762495
PI 46:12_981.552/97.3	0.00293485	0.00338524	0.00230063	0.00235647	0.00166009	0.000865377	0.00182485	0.00127397	0.00369982	0.00159891	0.00169396	0.00204157	0.00205989	0.00247978	0.00117041	0.00181831	0.00285185	0.00444288	0.00256542	0.00120443
PI 46:11_983.568/98.3	5.09828e-05	3.77212e-05	3.99654e-05	4.09355e-05	2.88383e-05	1.50329e-05	2.83013e-05	1.72153e-05	6.42715e-05	2.77755e-05	2.94266e-05	3.54652e-05	1.81395e-05	4.30776e-05	2.03317e-05	3.15869e-05	2.07158e-05	7.71796e-05	4.45652e-05	2.09229e-05
PE A32:2_672.496/105.9	0.113553	0.0553474	0.115415	0.0940403	0.093007	0.0930321	0.0712851	0.0923737	0.0940666	0.0904925	0.0950595	0.0952151	0.0880086	0.0869873	0.078834	0.0844247	0.0822202	0.0749378	0.0787017	0.0957992
PE A32:1_674.514/106.4	0.141103	0.140454	0.101612	0.155192	0.202272	0.176044	0.144622	0.0337744	0.13478	0.0984651	0.160527	0.286681	0.211084	0.190331	0.179799	0.0411729	0.0633384	0.0830386	0.0788045	0.17592
PE 32:1_688.493/106.3	0.0321781	0.0217889	0.0305603	0.028196	0.0315718	0.0230944	0.0220625	0.0326539	0.0321166	0.0335676	0.0322547	0.0261134	0.0301357	0.0281702	0.0299735	0.0240976	0.037769	0.0226218	0.0213799	0.0319119
PE 32:0_690.509/107.1	0.00349281	0.00427445	0.00647423	0.00246707	0.00397702	0.00360366	0.00819002	0.0053055	0.00358865	0.00371012	0.00595294	0.00334308	0.00529251	0.00435214	0.00672484	0.00691722	0.00797014	0.0066055	0.00415357	0.00409347
PE A34:3_698.513/105.3	0.188502	0.123086	0.191065	0.145644	0.149465	0.177151	0.121471	0.192311	0.158408	0.164571	0.156298	0.158071	0.155596	0.148686	0.153485	0.138102	0.141865	0.136838	0.123184	0.144364
PE A34:2_700.528/105.4	4.03155	3.05735	4.41191	4.24527	3.94244	3.78606	3.19697	3.29642	4.19423	3.08457	4.04335	3.54498	3.39921	3.76613	3.36933	3.78812	3.46697	3.28602	3.70194	3.54499
PE A34:1_702.542/106.8	0.185602	0.280714	0.240124	0.233343	0.282722	0.292401	0.196141	0.196521	0.230428	0.255874	0.273808	0.309258	0.260443	0.221225	0.325037	0.233096	0.208211	0.228854	0.169772	0.229644
PE 34:2_714.507/106.1	0.0855938	0.0760321	0.138417	0.0832524	0.0894212	0.091255	0.0688582	0.104752	0.148288	0.099037	0.0957427	0.080459	0.0986415	0.0815772	0.087261	0.0686529	0.090195	0.05809	0.0629382	0.0891891
PE 34:1_716.522/106.3	0.540154	0.568524	0.644284	0.512053	0.60463	0.529019	0.485365	0.593231	0.644643	0.510435	0.627676	0.496563	0.61217	0.604842	0.612969	0.611416	0.73028	0.534107	0.506977	0.681182
PE A36:5_722.513/104	0.274501	0.130148	0.405247	0.288183	0.22706	0.229488	0.202005	0.270189	0.238745	0.216861	0.261084	0.235762	0.296158	0.193321	0.160044	0.271048	0.28803	0.215393	0.23819	0.201658
PE A36:4_724.529/104.9	0.240043	0.328031	0.309065	0.284873	0.325644	0.275902	0.168466	0.281193	0.330379	0.217302	0.274232	0.194602	0.288674	0.225465	0.23613	0.241498	0.227849	0.217745	0.217843	0.229587
PE A36:3_726.543/104.9	5.25679	5.10083	5.10377	5.78191	5.51364	5.7973	4.5142	4.9307	6.01968	5.07089	4.99059	4.8108	4.78464	5.89457	5.6753	5.2818	4.72296	4.37235	5.02368	5.40104
PE A36:2_728.557/105.3	1.0306	2.08184	2.14787	2.22833	1.38553	2.31148	1.70637	1.75364	2.5048	1.31329	0.478291	1.45169	1.10127	0.529117	1.74357	1.8944	1.15956	1.50496	1.18439	1.04907
PE A36:1_730.573/106.3	0.183263	0.272567	0.234915	0.237652	0.254421	0.306019	0.179655	0.176696	0.262152	0.175155	0.205905	0.264643	0.25642	0.177137	0.261602	0.203724	0.194684	0.227525	0.204874	0.222766
PE 36:4_738.507/104.8	0.0733781	0.0653276	0.10751	0.0671733	0.0832353	0.0694098	0.0634139	0.0923718	0.0970132	0.10595	0.0990242	0.0748378	0.120815	0.0924539	0.11401	0.0759404	0.11459	0.0772747	0.0687375	0.10091
PE 36:3_740.523/105.7	0.0551963	0.124807	0.0764266	0.0545127	0.0715849	0.0642028	0.0467483	0.0923017	0.078529	0.0595624	0.0617845	0.0603616	0.0567713	0.0671408	0.0614544	0.0674579	0.0733298	0.039463	0.0536824	0.0582162
PE 36:2_742.538/105.7	0.852025	1.00883	0.863854	0.92098	0.857619	0.837876	0.817303	1.01515	0.963585	0.853684	0.924989	0.851084	0.885631	0.925219	0.876658	0.97503	0.905639	0.790979	0.759614	1.0216
PE 36:1_744.553/105.8	0.493411	0.574553	0.548966	0.48319	0.488619	0.429106	0.479935	0.5868	0.716484	0.456159	0.511855	0.564063	0.570382	0.615758	0.51132	0.573863	0.625095	0.564276	0.478111	0.578393
PE A38:7_746.512/103.5	0.213357	0.195589	0.296382	0.253143	0.241322	0.254492	0.265928	0.287091	0.234576	0.267126	0.249514	0.225754	0.282342	0.258272	0.120024	0.25088	0.209447	0.24115	0.131838	0.21788
PE A38:6_748.528/103.5	1.59006	1.36726	1.85151	1.66956	1.5209	1.70002	1.511	1.66625	0.898591	1.68307	1.74932	1.56088	1.81934	1.40683	1.40116	1.67998	1.8025	1.69351	1.61748	1.59997
PE A38:5_750.543/103.6	2.27718	2.03711	2.5826	2.26793	2.20069	2.17664	2.05531	2.22205	2.63021	2.17421	2.56164	2.15	2.29363	2.00727	1.98466	2.43449	2.30195	2.0074	2.42128	2.32368
PE A38:4_752.559/104.8	0.328958	0.762979	0.313546	0.361702	0.441823	0.351207	0.337052	0.431669	0.405162	0.360938	0.352094	0.446423	0.383498	0.369937	0.510481	0.432114	0.367999	0.32168	0.355923	0.50577
PE A38:3_754.574/104.7	1.14205	1.41685	1.23396	1.56135	1.23936	1.61441	1.54968	1.28413	1.59759	1.18046	1.31821	1.42073	1.25625	1.33327	1.53987	1.46163	1.27652	1.45953	1.36695	1.57202
PE A38:2_756.59/105.1	0.420071	0.443099	0.472941	0.23396	0.504666	0.471827	0.304358	0.290414	0.518972	0.376411	0.233126	0.211263	0.453702	0.275431	0.30702	0.514606	0.461467	0.280709	0.375096	0.496528
PE A38:1_758.606/106	0.0384154	0.0273755	0.0191776	0.0647897	0.0642042	0.0488402	0.0168716	0.0486786	0.0411079	0.0331093	0.0458387	0.0750387	0.0465441	0.0180952	0.0465378	0.0283474	0.0283757	0.0546387	0.0530024	0.0247077
PE 38:6_762.506/104.6	0.141949	0.127651	0.181724	0.124184	0.151167	0.175183	0.178634	0.267109	0.160072	0.230641	0.218648	0.119214	0.186108	0.197753	0.18627	0.145077	0.20494	0.160949	0.147464	0.176223
PE 38:5_764.522/104.2	0.250189	0.151371	0.317122	0.25739	0.263971	0.251899	0.273802	0.307275	0.322493	0.386255	0.173592	0.355081	0.406759	0.307021	0.365658	0.304677	0.311199	0.270515	0.208757	0.420571
PE 38:4_766.538/104.5	0.476316	0.665951	0.675444	0.480896	0.592458	0.554159	0.528236	0.644308	0.664397	0.729362	0.72844	0.533124	0.668083	0.599499	0.700581	0.61284	0.679972	0.542224	0.46765	0.767518
PE 38:3_768.554/105.9	0.0698385	0.164071	0.0771333	0.0679912	0.103318	0.0439048	0.0685483	0.0756563	0.106196	0.00990109	0.0452919	0.070894	0.0409647	0.0415234	0.0843421	0.0893285	0.0352524	0.00755086	0.0626947	0.0808353
PE 38:2_770.569/105.3	0.182095	0.292468	0.154392	0.269264	0.225132	0.178784	0.195758	0.202285	0.215278	0.157924	0.208394	0.184844	0.187656	0.161806	0.208002	0.249786	0.221982	0.216685	0.182526	0.2309
PE A40:8_772.528/102.9	0.322012	0.301337	0.336922	0.316768	0.283056	0.375748	0.347369	0.405294	0.308468	0.425642	0.380132	0.321367	0.332953	0.340719	0.312602	0.343883	0.387127	0.385713	0.395537	0.297084
PE 38:1_772.585/105.8	0.117534	0.121258	0.10119	0.121538	0.11174	0.107467	0.116477	0.115771	0.148876	0.105308	0.120009	0.128536	0.0996686	0.114549	0.127305	0.104112	0.127184	0.115574	0.124556	0.11223
PE A40:7_774.543/102.9	1.40475	1.49631	1.76654	1.41627	1.4675	1.64015	1.76345	1.69186	1.12995	2.19641	1.69195	1.28974	1.59701	1.77287	1.64553	1.65728	1.89161	1.67502	1.71185	1.45626
PE A40:6_776.558/103.4	2.14574	2.18867	1.98299	2.09673	1.85963	1.94122	1.76321	2.10929	2.39113	2.03226	2.31807	1.97009	2.12513	1.86765	1.83018	2.54953	2.19176	1.79914	2.21066	2.37006
PE A40:5_778.573/103.3	1.69968	1.91961	1.68834	1.75426	1.80569	1.55657	1.72535	1.54366	2.14375	1.65473	2.02061	1.69865	1.53907	1.48891	1.82007	1.89804	1.89378	1.46548	1.91513	1.91682
PE A40:4_780.59/104.5	0.196234	0.375164	0.199423	0.260245	0.276169	0.214741	0.166633	0.237102	0.242699	0.178699	0.24498	0.267828	0.232632	0.181074	0.260321	0.229722	0.232866	0.192595	0.178277	0.213968
PE A40:3_782.606/104.2	0.179482	0.2818	0.177724	0.283996	0.211938	0.234982	0.225698	0.200588	0.244774	0.170957	0.234838	0.219606	0.21047	0.194747	0.253378	0.256909	0.224859	0.276273	0.234209	0.282544
PE A40:2_784.622/105	0.0135216	0.0521489	0.0313128	0.029671	0.0263478	0.0358433	0.0220863	0.0210596	0.0468351	0.0288264	0.0274909	0.0336091	0.0319053	0.00804754	0.0475958	0.0328453	0.0328897	0.0165703	0.0395062	0.0331466
PE 40:7_788.523/103.7	0.0969066	0.101325	0.0965714	0.0904143	0.105443	0.122018	0.103948	0.135807	0.113173	0.143367	0.114035	0.106269	0.110926	0.109778	0.0896109	0.0953686	0.117577	0.121212	0.110562	0.100398
PE 40:6_790.538/103.8	1.05805	1.30456	1.48473	1.16847	1.26216	1.40114	1.46385	1.4385	1.20371	1.54284	1.36068	0.933455	1.30248	1.71801	1.33141	1.25625	1.48005	1.46154	1.15892	1.44371
PE 40:5_792.554/104.9	0.0870798	0.108978	0.0562102	0.0732359	0.0922198	0.0934062	0.109349	0.164267	0.0917069	0.133721	0.151705	0.128986	0.0931953	0.0618514	0.0545818	0.0558729	0.113218	0.102772	0.103333	0.221903
PE 40:4_794.569/104.4	0.243479	0.358498	0.299617	0.2324	0.281666	0.290825	0.268206	0.338753	0.343233	0.310028	0.317362	0.217863	0.245758	0.271327	0.325313	0.300936	0.32082	0.298532	0.228583	0.308613
PE 40:3_796.586/107.4	0.0267324	0.0381178	0.0193536	0.0293016	0.0374749	0.0202328	0.0292841	0.0296461	0.0292085	0.0242724	0.0248988	0.028174	0.023496	0.0237234	0.0237881	0.0306488	0.0294167	0.029164	0.0240245	0.0281055
PE 40:2_798.602/105.1	0.0231413	0.0365645	0.0224907	0.0296774	0.0311226	0.025387	0.0256161	0.0278547	0.0312379	0.0209066	0.0283916	0.0262789	0.0251598	0.0207206	0.0296087	0.0276414	0.0315389	0.0277709	0.0243878	0.0330233
PE A42:8_800.56/102.2	0.0280603	0.0262179	0.0278691	0.0255467	0.0247484	0.0293679	0.0321982	0.0314967	0.0234896	0.0344862	0.0301148	0.0256639	0.0273734	0.0304411	0.0250345	0.0282149	0.0251128	0.0283817	0.0281208	0.0269757
PE A42:7_802.574/102.8	0.123063	0.110979	0.127821	0.111509	0.127198	0.170071	0.138096	0.123064	0.0898745	0.147023	0.139662	0.121259	0.105588	0.202688	0.115389	0.137548	0.116428	0.119238	0.146137	0.1035
PE A42:6_804.59/103.1	0.429557	0.301388	0.275228	0.335088	0.390326	0.270198	0.305304	0.334027	0.384365	0.401639	0.435169	0.352095	0.291468	0.379171	0.383087	0.402523	0.377248	0.267613	0.465944	0.395348
PE A42:5_806.606/103.2	0.171411	0.140032	0.110537	0.158206	0.170463	0.112022	0.121175	0.118227	0.176965	0.148744	0.185844	0.149044	0.106496	0.121851	0.161487	0.148673	0.148332	0.0880381	0.200031	0.161523
PE A42:4_808.623/104.4	0.00902864	0.019683	0.0135892	0.0279687	0.0272211	0.0170504	0.0108777	0.013914	0.00569933	0.0158064	0.0126088	0.0151121	0.022709	0.0122566	0.0145965	0.0146037	0.0083999	0.0195852	0.0083541	0.0311114
PE 42:10_810.507/102.7	0.00865875	0.00600014	0.0105234	0.00803917	0.0094689	0.00733158	0.00784705	0.00843547	0.00744292	0.00943594	0.00914051	0.00946836	0.00760023	0.008837	0.00650114	0.00617342	0.00823646	0.00640059	0.00806852	0.00560428
PE A42:3_810.637/103.6	0.0253806	0.0397695	0.0288344	0.0389918	0.0306483	0.0332558	0.0304515	0.0310083	0.0364223	0.0217199	0.0323089	0.0324693	0.02933	0.0254807	0.0340088	0.0376509	0.0356125	0.0327645	0.0313407	0.0350202
PE 42:8_814.54/102.6	0.00698073	0.0105818	0.00710763	0.00486838	0.00683987	0.00614411	0.00576766	0.0071619	0.00900076	0.00893396	0.00989638	0.00535132	0.00697636	0.00628755	0.00905719	0.00724666	0.0103527	0.00643228	0.00594966	0.00705175
PE 42:7_816.555/103	0.0239736	0.0296289	0.0249909	0.022397	0.0236071	0.0241212	0.0257984	0.0271556	0.0287873	0.0230932	0.0262977	0.0216849	0.0208007	0.024934	0.0243953	0.0199123	0.0235775	0.0260168	0.0245849	0.0297302
PE 42:6_818.572/103.2	0.0216513	0.021319	0.0163802	0.0189229	0.0231495	0.0154395	0.0210465	0.0202344	0.0198154	0.022621	0.023597	0.0195712	0.0166204	0.0178835	0.0229092	0.0228539	0.0205389	0.0183823	0.0213665	0.0253713
PE 42:5_820.586/103.9	0.0256322	0.0276792	0.0196695	0.0249959	0.0250007	0.0207492	0.0205271	0.0296611	0.0281742	0.0279215	0.0295228	0.0259915	0.0247435	0.0255074	0.0231652	0.0305941	0.0276133	0.0209308	0.026223	0.0299096
PE 42:4_822.602/104.3	0.0254401	0.0280035	0.0210057	0.0268233	0.0250903	0.0236111	0.0239899	0.0286249	0.0338329	0.0280772	0.027546	0.0292761	0.0253268	0.0246379	0.0307566	0.0275212	0.0254976	0.0225541	0.0276	0.0326689
PE A44:6_832.623/102.1	0.0124022	0.00983985	0.021357	0.0126041	0.0125668	0.0116113	0.00967594	0.011182	0.0118054	0.0132578	0.0173756	0.0114085	0.0115124	0.0136693	0.0122954	0.0141773	0.0110544	0.0105251	0.0148155	0.0232545
PE 44:10_838.539/102.2	0.0323268	0.0449333	0.038352	0.0418988	0.045213	0.0343189	0.0395553	0.0340008	0.0382432	0.0495137	0.0427515	0.0331462	0.0356066	0.0347734	0.038156	0.0428452	0.0454392	0.0382444	0.0351721	0.0367208
PS A34:2_744.517/129	0.254354	0.153532	0.225114	0.255564	0.268139	0.215207	0.173002	0.176807	0.17472	0.173444	0.205212	0.169374	0.170811	0.174285	0.116926	0.209627	0.204023	0.174252	0.189572	0.113851
PS A34:1_746.533/132.1	0.0579151	0.0609946	0.0485594	0.0718643	0.0934296	0.0757916	0.0491062	0.0475799	0.055426	0.0569257	0.0599467	0.0663768	0.0708423	0.051132	0.0585249	0.0556615	0.0518503	0.0682436	0.0529188	0.0313774
PS 34:2_758.498/128.3	0.0205872	0.0129259	0.0166431	0.0197939	0.0209286	0.0201743	0.0178183	0.0128476	0.0191515	0.0154577	0.0136803	0.0142878	0.0165874	0.0146773	0.0132054	0.0141975	0.0177841	0.0154984	0.0190382	0.0110718
PS 34:1_760.512/131.3	0.390244	0.352935	0.57085	0.43997	0.507397	0.40445	0.344651	0.416804	0.305111	0.513271	0.536389	0.388885	0.617384	0.47997	0.536993	0.413943	0.497526	0.369912	0.301013	0.369909
PS A36:3_770.533/127.2	0.333885	0.255999	0.253852	0.328177	0.370929	0.362927	0.31538	0.256432	0.271233	0.284852	0.286258	0.264949	0.252006	0.280255	0.211576	0.275584	0.263269	0.304392	0.280002	0.191808
PS A36:2_772.549/127.2	0.346723	0.322455	0.310536	0.371434	0.417353	0.378752	0.343936	0.238383	0.360728	0.279297	0.301301	0.299439	0.279013	0.279118	0.264539	0.309903	0.306258	0.314922	0.347056	0.216871
PS 36:4_782.498/126	0.0125439	0.00958	0.0233934	0.0122703	0.0178543	0.0130673	0.00940267	0.0130276	0.0106555	0.0228508	0.0159539	0.0155014	0.0277139	0.0170978	0.021798	0.0142601	0.0280571	0.0132602	0.0137842	0.0123804
PS 36:3_784.516/127.4	0.023755	0.0224095	0.0256043	0.0208202	0.0229772	0.0302163	0.0216011	0.0669029	0.0151855	0.0238226	0.0166867	0.0214859	0.018043	0.0179806	0.0179178	0.0182076	0.0199991	0.0111911	0.0183565	0.0135884
PS 36:2_786.529/129.6	3.23642	2.79992	1.49638	3.14649	3.02233	3.09998	3.41454	3.17909	2.47876	3.0387	3.05596	3.25044	2.93476	2.97189	2.62723	3.30482	2.80521	3.04954	2.94042	1.47455
PS 36:1_788.543/129.7	24.0704	22.4789	20.8127	22.4995	21.5492	21.2378	23.5306	20.78	22.4343	20.3448	20.6008	23.406	22.2749	23.5503	21.4137	22.5025	20.8375	22.6516	24.4689	18.2721
PS A38:5_794.535/123.6	0.031732	0.0221179	0.0284774	0.0177629	0.022601	0.0275519	0.0303589	0.0256827	0.0270734	0.0294367	0.0284092	0.0242812	0.0256693	0.0251394	0.0191635	0.0266527	0.0243552	0.0170539	0.0265171	0.0167699
PS A38:4_796.55/125.4	0.0277192	0.0249099	0.0264761	0.0284168	0.0300393	0.0305062	0.0217749	0.0224311	0.0257738	0.0253724	0.0311703	0.0305051	0.0271266	0.0218551	0.0249908	0.0232652	0.0223509	0.0213834	0.0229379	0.0205577
PS A38:3_798.564/126.1	0.0533051	0.0463979	0.0468789	0.0592711	0.058387	0.059031	0.0625967	0.0411262	0.0507527	0.0345597	0.0542155	0.0527402	0.04652	0.0502801	0.0532925	0.0471698	0.0456249	0.0555126	0.0473165	0.0505437
PS 38:6_806.497/126.7	0.0416958	0.0365673	0.0535479	0.0347501	0.0598169	0.049159	0.0305318	0.0510777	0.0551421	0.0726298	0.067599	0.0420191	0.0613561	0.0528506	0.0627398	0.0535258	0.0944156	0.0647795	0.0399999	0.0353512
PS 38:5_808.512/127	0.268218	0.219956	0.268282	0.243194	0.254076	0.252193	0.281707	0.249559	0.24999	0.312551	0.262828	0.350937	0.308787	0.245216	0.256572	0.256521	0.270413	0.230239	0.259205	0.209778
PS 38:4_810.527/126.9	1.97941	1.69628	1.84573	1.73566	1.70178	1.64559	1.76536	1.63821	2.13126	1.9047	1.72838	2.30128	2.0931	1.80302	1.83492	1.65403	1.86655	1.75162	1.91549	1.34627
PS 38:3_812.544/127.2	0.503264	0.82624	0.683753	0.67301	0.655315	0.55467	0.402929	0.563154	0.596393	0.394563	0.623306	0.626241	0.564717	0.462865	0.548315	0.54334	0.455393	0.47728	0.412173	0.484787
PS 38:2_814.559/127.9	1.45775	1.60372	1.25798	1.70451	1.54781	1.4698	1.46538	1.33452	1.4387	1.21718	1.42942	1.45072	1.38366	1.27389	1.45382	1.48512	1.42676	1.55638	1.34484	1.2796
PS 38:1_816.574/128.7	3.31655	3.8504	2.8406	4.17372	3.62182	3.8063	3.62241	2.61381	3.56834	2.71744	2.98679	3.24003	2.94219	2.93939	4.10725	2.99056	3.37508	3.65987	3.63588	2.55835
PS A40:7_818.535/121.3	0.0145636	0.0119413	0.0124879	0.0107157	0.0137839	0.0125995	0.0176446	0.0170496	0.00871735	0.0196161	0.0141556	0.0143557	0.014399	0.0156618	0.0145165	0.0145896	0.0123715	0.0175174	0.013313	0.0091654
PS A40:6_820.55/122.9	0.0203531	0.0167197	0.0235639	0.0182327	0.0227748	0.0192605	0.0229172	0.01947	0.0140755	0.0242456	0.0217581	0.0222705	0.0188799	0.0251946	0.0179284	0.0207979	0.0176308	0.0182679	0.0197023	0.0184096
PS A40:5_822.566/124.2	0.0543625	0.0313455	0.0356251	0.0288795	0.0491777	0.033315	0.0430478	0.0410603	0.0379988	0.046032	0.0516324	0.0472563	0.0355311	0.0354725	0.0406841	0.0380858	0.0274578	0.0343841	0.0435724	0.0355316
PS 40:7_832.512/125.4	0.146503	0.111582	0.132802	0.11581	0.126831	0.129656	0.138904	0.15196	0.13863	0.175027	0.132417	0.183452	0.131888	0.132518	0.121506	0.116067	0.150666	0.151729	0.14321	0.0958772
PS 40:6_834.528/125.4	2.94896	2.72073	3.36736	2.31232	2.94071	3.26362	3.95128	3.90054	2.31505	4.65648	3.37298	2.82564	3.40332	4.01601	3.57767	2.88554	3.66007	4.16752	3.50779	2.6773
PS 40:4_838.558/125.8	1.62914	1.45338	1.29105	1.31126	1.44949	1.17635	1.39895	1.53038	1.45717	1.54713	1.45337	1.49732	1.46179	1.25121	1.35378	1.41451	1.45248	1.34654	1.34676	1.11878
PS 40:3_840.574/125.7	0.346131	0.372398	0.255276	0.418918	0.332798	0.385926	0.301309	0.302816	0.312555	0.340809	0.433249	0.347004	0.329192	0.341578	0.403615	0.289521	0.301272	0.300915	0.323505	0.345345
PS 40:2_842.591/126.8	0.326208	0.341849	0.316237	0.349969	0.304571	0.300985	0.293329	0.294597	0.277563	0.245437	0.303146	0.324214	0.255204	0.263604	0.32729	0.339407	0.33505	0.310355	0.284974	0.244608
PS 42:10_854.498/120.6	0.00584095	0.00556982	0.00705127	0.00624095	0.00597454	0.00641429	0.0074164	0.00683716	0.00749468	0.00853097	0.00641421	0.00838565	0.00713	0.00642487	0.00683077	0.00758072	0.00805387	0.00793955	0.00794268	0.00391375
PS 42:9_856.51/121.1	0.0314997	0.0293753	0.0610703	0.0225441	0.0308003	0.0524682	0.123138	0.0560006	0.0391598	0.104432	0.0713679	0.0390285	0.0381905	0.0549168	0.0774268	0.0341938	0.0688307	0.0431462	0.0407797	0.0233742
PS 42:7_860.543/124	0.0902758	0.0860743	0.0797683	0.0745526	0.0852159	0.0612646	0.0861818	0.0826525	0.0728735	0.0907373	0.0876609	0.0814335	0.0735404	0.0792879	0.0772468	0.0789891	0.081419	0.0820788	0.0798339	0.0528785
PS 42:6_862.559/124.5	0.0909287	0.0797857	0.0862507	0.0832323	0.0958769	0.0981414	0.0848289	0.0986934	0.076379	0.089852	0.0889407	0.0850995	0.0858171	0.104527	0.0804713	0.0783248	0.0807098	0.0737278	0.0827828	0.0635073
PS 42:5_864.575/125.4	0.42811	0.317839	0.33146	0.329582	0.417878	0.450699	0.362241	0.356047	0.293394	0.352236	0.381618	0.378218	0.301074	0.558422	0.320554	0.347851	0.307118	0.318463	0.460754	0.244769
PS 42:4_866.59/125.5	1.32697	0.726879	0.623326	0.856909	1.11081	0.582112	0.758019	0.935636	1.01847	0.976427	1.12077	0.991027	0.750624	0.949324	1.12427	0.865358	1.01114	0.709106	1.30917	0.863195
PS 42:2_870.622/125.9	0.104979	0.082711	0.129987	0.0904206	0.0691593	0.062332	0.0731695	0.100261	0.0603434	0.0738483	0.0618504	0.101637	0.0665878	0.0660915	0.0729955	0.124638	0.101643	0.0683591	0.0648208	0.0553407
PS 44:12_878.498/119	0.0427352	0.0345088	0.0418773	0.0382095	0.0362885	0.0535733	0.0321153	0.0271348	0.0664998	0.0376438	0.035349	0.0357092	0.0389981	0.0482436	0.0222436	0.0299239	0.0478968	0.031096	0.0531876	0.0263007
PS 44:11_880.514/119.6	0.0111382	0.0120752	0.0148325	0.012658	0.0118599	0.0152454	0.0166094	0.0132629	0.0110124	0.0175726	0.0127476	0.0178128	0.0181021	0.0147848	0.0166817	0.0132289	0.0132265	0.0176884	0.0130281	0.0130158
PS 44:10_882.528/123	0.0997837	0.106054	0.0811969	0.0924538	0.0945033	0.0763101	0.123444	0.106861	0.0751261	0.108019	0.109333	0.0997315	0.111004	0.101658	0.107523	0.102253	0.110556	0.12932	0.110695	0.0759042
PS 44:7_888.574/123.7	0.0617103	0.041916	0.0484235	0.0403275	0.0557969	0.0407551	0.0415153	0.0388206	0.0380049	0.0472488	0.0550195	0.0448926	0.0132201	0.0480025	0.0534766	0.0431946	0.0429338	0.0390628	0.0604707	0.154158
PS 46:10_910.56/119.4	0.00488778	0.00387298	0.00198577	0.00264083	0.00403388	0.00132047	0.00377339	0.00373766	0.00131729	0.00426857	0.0047571	0.003228	0.00246004	0.00374539	0.00380809	0.00390281	0.00276047	0.00362243	0.0034727	0.00223227
BMP 32:2_717.472/82.2	0.00283732	0.000852723	0.000624999	0.00178152	0.00200028	0.00138981	0.0019083	0.002498	0.00104123	0.0043175	0.00171627	0.00208452	0.00242568	0.00187327	0.00175341	0.000840284	0.0012279	0.00102229	0.00117141	0.00103957
BMP 32:1_719.487/82.3	0.00887864	0.00348106	0.00869075	0.00594407	0.00586222	0.00496226	0.00654007	0.00505151	0.00568368	0.00959939	0.0056087	0.00494348	0.00598084	0.00621273	0.00550348	0.00293177	0.0040747	0.00586066	0.00511751	0.00456542
BMP 34:4_741.472/81.5	0.000696794	0.000211207	0.000608709	0.000304916	0.00026357	0.000123244	0.000504232	0.00029041	0.000160709	0.00109646	0.000211484	0.000339984	0.000575657	0.000697972	0.000694373	0.000120205	0.000384718	0.00139671	0.000462173	0.000184166
BMP 34:3_743.488/81.8	0.00674661	0.00693754	0.00625428	0.00521462	0.00507109	0.0040669	0.00492009	0.00806075	0.00518698	0.0124463	0.0056116	0.00635086	0.00624624	0.00648534	0.00575926	0.00368671	0.00605673	0.00687975	0.00586466	0.00429056
BMP 34:2_745.5/82.4	0.061397	0.0389095	0.0468585	0.0532274	0.0478928	0.0418761	0.0502651	0.0494939	0.038425	0.101134	0.0574032	0.0522124	0.0541863	0.0527652	0.0476779	0.0248881	0.0401231	0.0551674	0.0435507	0.0411163
BMP 34:1_747.516/83	0.0569932	0.0381779	0.0512842	0.0496985	0.0409491	0.0414454	0.0523167	0.0403565	0.0523014	0.0611613	0.0503004	0.0366596	0.048568	0.0439438	0.0448514	0.0402113	0.0423218	0.0613173	0.0483494	0.0361314
BMP 36:5_767.488/81	0.00296015	0.00239984	0.00379615	0.00258829	0.00242312	0.00109109	0.00272061	0.00352818	0.00187861	0.00651436	0.0027233	0.00354196	0.00387244	0.00317077	0.00341895	0.0018503	0.00276811	0.00395338	0.00263089	0.00179111
BMP 36:4_769.502/81.7	0.0136633	0.0231965	0.0154913	0.0107703	0.0112626	0.00893931	0.0116704	0.0148784	0.0133556	0.0212068	0.0107924	0.0122123	0.0128791	0.0138271	0.0140275	0.010905	0.0178919	0.015274	0.0138172	0.00880104
BMP 36:3_771.516/82	0.0611173	0.13023	0.0644147	0.0467183	0.0565806	0.0387851	0.0498264	0.0712623	0.0580549	0.113771	0.0498053	0.0646442	0.0593013	0.0711714	0.0698042	0.0564379	0.0808567	0.0881998	0.0757299	0.0353211
BMP 36:2_773.532/82.2	0.399969	0.337614	0.33447	0.362046	0.287742	0.276747	0.392167	0.280068	0.280217	0.599532	0.411534	0.356657	0.348945	0.364414	0.348379	0.273982	0.297193	0.606717	0.377502	0.308018
BMP 38:7_791.488/80.6	0.00395188	0.00269367	0.00467863	0.00354508	0.00306952	0.002341	0.00447045	0.00424932	0.00216236	0.00655883	0.00274481	0.00396256	0.00454213	0.00450857	0.00386182	0.00212711	0.00233983	0.0036268	0.00296061	0.00224864
BMP 38:6_793.503/80.7	0.011059	0.0112462	0.0167079	0.00865294	0.00833288	0.00738529	0.010418	0.0120471	0.0110416	0.0159709	0.00910209	0.0124605	0.0126373	0.0134116	0.013139	0.010515	0.0130778	0.0163555	0.0138032	0.0068848
BMP 38:5_795.517/80.6	0.0452935	0.0452265	0.0592753	0.0371037	0.0350105	0.024149	0.0403184	0.0439272	0.0417512	0.080292	0.0465215	0.0633258	0.0495342	0.0432268	0.0546551	0.045964	0.0537737	0.105989	0.0589733	0.0389627
BMP 38:4_797.532/81.1	0.0690119	0.0835293	0.0634085	0.0646086	0.056706	0.0525203	0.0711634	0.0690624	0.0476051	0.0812142	0.0663322	0.0569144	0.0548993	0.0674323	0.0716811	0.0602067	0.0569987	0.117613	0.071439	0.0585573
BMP 38:2_801.565/81.7	0.0459187	0.0530781	0.0314266	0.0442343	0.0409681	0.0393026	0.0388567	0.0415919	0.0972336	0.0503923	0.0335018	0.0383608	0.0270678	0.0270941	0.0397697	0.0429877	0.0617459	0.0349666	0.049	0.0248493
BMP 38:1_803.581/81	0.00542457	0.000794262	0.00167478	0.00245642	0.00354028	0.0013301	0.00123518	0.00050803	0.0034255	0.00462525	5.10296e-05	0.00101959	1.16916e-05	0.00212983	0.00144591	0.0011257	0.00146716	0.00348615	0.00250259	0.00206686
BMP 40:9_815.487/79.5	0.000315088	0.000158339	0.000710257	0.000790932	0.00026912	0.000161256	0.000763422	0.000958998	9.82596e-05	0.00123159	0.000247546	0.000643972	0.000770646	0.000981019	0.00066085	0.000824294	0.000283424	0.00160861	0.000594099	9.82596e-05
BMP 40:8_817.502/79.9	0.00302161	0.00546421	0.00957618	0.00188262	0.00519149	0.00222853	0.00860242	0.00492556	0.000684179	0.0104042	0.0044216	0.0116748	0.0103975	0.00990404	0.0096733	0.00624846	0.000949	0.0124093	0.00862846	0.00202614
BMP 40:7_819.516/80.1	0.0690184	0.055778	0.0792453	0.0557132	0.046097	0.0438855	0.0742641	0.0670643	0.0509919	0.0981418	0.0610283	0.0698086	0.0654619	0.0704537	0.0730877	0.0662656	0.0566319	0.11348	0.0763439	0.056753
BMP 40:6_821.53/80.2	0.0102539	0.00693429	0.00818776	0.00475799	0.00767103	0.00406404	0.00512907	0.00894735	0.00977854	0.00734268	0.00658375	0.00677752	0.00735624	0.00519484	0.0107304	0.00935804	0.0102557	0.0106881	0.00748389	0.0135816
BMP 40:5_823.549/80.8	0.0435206	0.0380236	0.0300894	0.0303697	0.0326214	0.026072	0.0287386	0.0460676	0.0793234	0.0471718	0.0310479	0.0275983	0.0272288	0.020598	0.0305313	0.0413371	0.0645272	0.0435313	0.0417113	0.0172631
BMP 40:4_825.566/80.6	0.000117228	0.00021487	0.000126667	0.00323066	0.000109264	0.000191117	0.000183885	9.36622e-05	0.000775345	1.71308e-05	0.000121654	0.000133256	0.000219434	7.8818e-05	0.000174536	1.85558e-05	0.000185702	0.0002051	0.000138257	0.000112767
BMP 40:3_827.582/80.1	0.0314988	0.0416649	0.0205482	0.0296048	0.0274488	0.0295425	0.0297919	0.0364747	0.0701842	0.0368962	0.0223027	0.0272814	0.0209382	0.022145	0.0321134	0.0373762	0.053721	0.0444145	0.035727	0.0189101
BMP 42:11_839.488/79	0.000727021	0.000712436	0.00196474	0.00177088	0.00114844	0.001088	0.00308898	0.00233903	0.00010047	0.0019501	0.000403458	0.00135	0.00116083	0.00350187	0.00133349	0.000946061	0.000245519	0.00285776	0.00185969	0.000584062
BMP 42:10_841.503/78.8	0.0113047	0.0109753	0.0191449	0.0112267	0.013805	0.00691594	0.0140551	0.0143117	0.0143941	0.019233	0.0132257	0.0169763	0.0178229	0.0127808	0.0162703	0.0149374	0.0141692	0.0334546	0.0164036	0.0110996
BMP 42:9_843.519/79.3	0.010312	0.0122231	0.014759	0.0101874	0.0100362	0.00723791	0.0114807	0.0115883	0.0101306	0.0126113	0.00982077	0.0122558	0.0118835	0.0115235	0.013607	0.0132633	0.0100259	0.0200759	0.013039	0.0118804
BMP 42:8_845.535/79.5	0.00245449	0.00111742	0.00261784	0.00141164	0.00169138	0.000227996	0.00192735	0.00188267	0.0026597	0.00267921	0.00297172	0.00257345	0.00302302	0.00116842	0.003155	0.00315954	0.00220735	0.00489437	0.00233414	0.00273475
BMP 42:7_847.551/80	0.0222353	0.0254144	0.0199902	0.014791	0.0216644	0.0181363	0.0220984	0.0281574	0.0308443	0.033406	0.0149714	0.0179986	0.0145013	0.0175959	0.0199356	0.0230686	0.0355746	0.0291336	0.0228108	0.0355677
BMP 42:4_853.593/79.1	3.65897e-05	0.000874948	0.00128122	0.000138848	5.92644e-05	3.49482e-05	0.000192649	6.67061e-05	0.00493267	0.00102992	5.04221e-05	0.000101019	0.00122972	6.05044e-05	0.000137164	0.000517871	0.0033422	5.98283e-05	0.00139277	0.0022201
BMP 44:12_865.5/78.7	0.0673118	0.0915645	0.0960747	0.0949229	0.102984	0.0770636	0.136265	0.110793	0.0427778	0.114534	0.0680432	0.0701349	0.0660262	0.105714	0.0811759	0.0725867	0.0543131	0.137005	0.0957632	0.0687755
BMP 44:10_869.534/78.8	0.00529598	0.00359302	0.00329678	0.00311119	0.00236488	0.00272279	0.00391199	0.00468964	0.00428537	0.00456609	0.00414062	0.00375822	0.00393995	0.00251603	0.00398815	0.00493524	0.00361725	0.00712673	0.00542691	0.00363244
PC 28:0_722.498/158.9	0.0110217	0.00346786	0.00934232	0.00902032	0.00749719	0.0055079	0.00701461	0.00721918	0.00906127	0.0113874	0.00690562	0.00858911	0.00665048	0.00586624	0.00643073	0.00580753	0.00782918	0.00851957	0.00443287	0.0110706
PC A30:0_736.55/158.2	0.00512719	0.00384284	0.00621653	0.00697512	0.00593406	0.00339298	0.00382315	0.00532347	0.00466214	0.00495312	0.00456478	0.00578714	0.00473176	0.00385924	0.00441375	0.00537754	0.00430575	0.0054052	0.00401387	0.00549927
PC 30:1_748.513/156.2	0.0141089	0.00498858	0.0107931	0.0115638	0.00978953	0.00961965	0.00923009	0.0120213	0.00996632	0.0127167	0.00961744	0.0127313	0.0121119	0.00727191	0.0092388	0.00752406	0.00964345	0.00919836	0.00593835	0.0134228
PC 30:0_750.527/158.2	0.193617	0.137533	0.231745	0.188721	0.202827	0.153106	0.162997	0.178902	0.20482	0.217968	0.189659	0.201447	0.181817	0.161063	0.164648	0.160803	0.183895	0.208176	0.131626	0.243996
PC A32:1_762.566/155.2	0.0482546	0.0348245	0.0974756	0.0578719	0.0503601	0.0599857	0.0398771	0.0473529	0.0448636	0.0461044	0.0481903	0.0603441	0.0503583	0.0417581	0.0454314	0.0455479	0.0345275	0.0454409	0.042232	0.170743
PC A32:0_764.579/157.4	0.0240899	0.0258818	0.0432043	0.0305487	0.0376842	0.0282928	0.0232035	0.0333805	0.0299288	0.0324523	0.0342333	0.0353451	0.0331361	0.0271756	0.0301679	0.032238	0.0250248	0.0363627	0.0230935	0.0406322
PC 32:1_776.543/154.9	0.420583	0.297039	0.460491	0.379006	0.415842	0.476663	0.374464	0.454213	0.434668	0.471267	0.478493	0.49299	0.536999	0.379977	0.389623	0.348014	0.407342	0.398275	0.321335	0.558148
PC 32:0_778.558/156	0.603682	0.677474	0.94207	0.648652	0.746714	0.892087	0.859727	1.03805	0.724761	0.913843	0.893193	0.715842	0.861703	0.753847	0.784561	0.750928	0.804781	0.882879	0.675944	1.29276
PC A34:3_786.565/148.7	0.0016951	0.000851763	0.00209046	0.00128168	0.00146661	0.00264837	0.00140475	0.00222981	0.00134749	0.00165785	0.00145216	0.00196731	0.00141858	0.000991945	0.00107612	0.00136993	0.00174889	0.00138117	0.00140936	0.00183239
PC A34:2_788.579/149.5	0.128764	0.0804665	0.144942	0.118362	0.123228	0.156975	0.098568	0.114513	0.0964814	0.10376	0.153631	0.13725	0.123346	0.107411	0.0980522	0.105087	0.111948	0.13873	0.121662	0.15637
PC A34:1_790.596/154.3	0.297274	0.315626	0.308827	0.345313	0.320589	0.402959	0.282265	0.311343	0.333031	0.304398	0.334625	0.336172	0.326493	0.328051	0.339125	0.268616	0.300414	0.324511	0.322031	0.391112
PC A34:0_792.612/156.9	0.0111834	0.00892099	0.0126459	0.00927387	0.0123656	0.0155072	0.00806437	0.0112541	0.00784979	0.0100371	0.00928815	0.0117838	0.0136344	0.00853538	0.0119825	0.00826274	0.00860162	0.0114142	0.0116186	0.0146219
PC 34:4_798.53/149.1	0.00785873	0.010982	0.00648938	0.01055	0.0104398	0.0115135	0.0091495	0.00612231	0.00987965	0.0125945	0.0103498	0.0132993	0.0129338	0.0141722	0.00920242	0.0125418	0.01011	0.00940789	0.0103595	0.00955713
PC 34:3_800.546/149.9	0.00340815	0.00256897	0.00278566	0.00138584	0.00236629	0.00354511	0.00294871	0.00713621	0.0013981	0.00512546	0.00283317	0.00319615	0.00510414	0.00188469	0.00270118	0.0023068	0.00274822	0.00170271	0.00128634	0.0040874
PC 34:2_802.559/152.6	0.188816	0.226048	0.180145	0.14873	0.182718	0.217419	0.170559	0.244311	0.20037	0.210665	0.169676	0.207209	0.209693	0.173819	0.164494	0.12753	0.192323	0.133176	0.143172	0.214367
PC 34:1_804.574/152.6	4.65397	4.397	5.46072	4.32218	4.99993	5.43475	4.92536	5.16523	5.07978	4.92758	5.54329	5.13689	5.17841	5.21151	4.74499	4.54855	5.28381	5.08588	4.70923	7.1479
PC 34:0_806.591/156	0.0557732	0.0496818	0.0832061	0.0530359	0.0686618	0.0881195	0.0530245	0.0551525	0.0433419	0.0529834	0.059919	0.0611676	0.0605482	0.0530923	0.0540819	0.0605849	0.0567168	0.0640176	0.0682352	0.11128
PC A36:5_810.566/145.1	0.00678069	0.00374751	0.00899026	0.00540987	0.00634938	0.00433259	0.00708123	0.00641476	0.00632048	0.0050843	0.0081784	0.00873773	0.0105075	0.00439508	0.00464361	0.00888609	0.00865935	0.00825475	0.00606121	0.00719601
PC A36:4_812.581/148.3	0.0111993	0.0100589	0.0166228	0.0133771	0.0145649	0.0155272	0.0108343	0.0143955	0.0170566	0.01384	0.0141699	0.0154804	0.0181278	0.011571	0.0132868	0.00845798	0.018949	0.0160289	0.0117773	0.0180142
PC A36:3_814.595/147.3	0.0688503	0.0460103	0.0575794	0.0546014	0.0567607	0.0790817	0.069056	0.0705009	0.0528736	0.0627176	0.0697481	0.0746929	0.0522018	0.0715129	0.0571828	0.0592909	0.05469	0.0837137	0.0496106	0.0877977
PC A36:2_816.611/149.8	0.0795368	0.0741269	0.0768291	0.0859479	0.0898519	0.111841	0.0862969	0.0760173	0.0836369	0.077674	0.077039	0.102792	0.0887864	0.078418	0.0794272	0.0745574	0.0834475	0.107961	0.0771328	0.113671
PC A36:1_818.626/152.6	0.0457822	0.0502612	0.0933499	0.0576587	0.0583893	0.0647198	0.0496895	0.0496031	0.0535489	0.04612	0.0509431	0.0610178	0.0503441	0.0437264	0.0541853	0.0384494	0.0464342	0.0655547	0.0516834	0.1871
PC 36:5_824.547/147.5	0.00342591	0.00166336	0.0045892	0.00298201	0.00341997	0.007434	0.00484574	0.00693607	0.00323189	0.00702167	0.00480309	0.0050624	0.00650611	0.00466069	0.00262665	0.00290229	0.00307091	0.00339478	0.00192645	0.00606692
PC 36:4_826.558/147.6	0.177907	0.135433	0.216411	0.130773	0.180363	0.191633	0.203472	0.238716	0.195028	0.245533	0.253641	0.238038	0.307398	0.18703	0.216227	0.182496	0.254357	0.210329	0.183363	0.315848
PC 36:3_828.578/149.4	0.0529318	0.112309	0.0677815	0.0649942	0.0747531	0.0731962	0.0487398	0.0768124	0.0674932	0.0698678	0.0622527	0.0589835	0.0559492	0.0659657	0.0600888	0.0520873	0.0649613	0.0508799	0.0498882	0.063768
PC 36:2_830.59/150	0.621754	0.740663	0.652171	0.671866	0.690319	0.81473	0.729414	0.785127	0.624893	0.707623	0.64569	0.67896	0.763594	0.668442	0.635506	0.589679	0.653949	0.560252	0.570536	1.00931
PC 36:1_832.605/150.1	1.5476	1.74856	2.09097	1.73955	1.65707	1.97566	1.89101	1.78335	1.95958	1.67986	1.70464	1.72926	1.82671	2.04827	1.81137	1.5719	1.9443	1.86719	1.70501	2.57239
PC A38:7_834.564/143.7	0.00383946	0.0036548	0.0259627	0.00537537	0.00330318	0.00608572	0.00387964	0.00296092	0.00289247	0.00323053	0.00408766	0.00564665	0.00412603	0.00316097	0.00480061	0.00336541	0.00344705	0.00549613	0.00451766	0.108854
PC A38:6_836.582/142.8	0.0110232	0.00849966	0.0280252	0.00916379	0.00957032	0.0114992	0.0106768	0.0137352	0.0115201	0.0102644	0.012474	0.0123908	0.0121992	0.0106173	0.0106307	0.0112543	0.0117322	0.0163686	0.010118	0.108238
PC A38:5_838.597/145.8	0.0381671	0.0142909	0.0375551	0.0247631	0.0285367	0.0350131	0.0379673	0.018494	0.0325477	0.0370271	0.02851	0.0304841	0.0413454	0.0347255	0.0350855	0.0351086	0.034826	0.0379977	0.0333872	0.0379156
PC A38:4_840.612/147.3	0.00826761	0.0101273	0.0129889	0.0111272	0.0117223	0.0109969	0.00792339	0.0115674	0.0115165	0.00849481	0.0132675	0.0120778	0.0121689	0.00774095	0.00856519	0.0102939	0.012137	0.00856313	0.00715649	0.0176802
PC A38:3_842.625/146.4	0.00370802	0.00352087	0.00415999	0.00341002	0.00403723	0.0035246	0.00534223	0.00456326	0.00320635	0.00581431	0.00394933	0.00402049	0.00494504	0.00613644	0.00476011	0.00340192	0.0041443	0.00525552	0.00479598	0.00326447
PC 38:7_848.547/145.9	0.00278393	0.00245518	0.00362866	0.00252049	0.00276562	0.00298551	0.00286389	0.00274606	0.00394831	0.00355643	0.00297844	0.00276519	0.00326524	0.00291753	0.00342744	0.00265765	0.00321311	0.0026915	0.00248779	0.00300506
PC 38:6_850.558/146.3	0.144186	0.142313	0.216251	0.146206	0.174526	0.197062	0.23004	0.242295	0.138095	0.241389	0.195075	0.19119	0.243571	0.246532	0.185263	0.137799	0.199773	0.244499	0.181516	0.246173
PC 38:5_852.574/145.7	0.0923151	0.077294	0.0753809	0.0732703	0.0841771	0.0947329	0.10343	0.111721	0.0803831	0.126003	0.11058	0.118314	0.13718	0.0595883	0.1014	0.0781609	0.098116	0.0717641	0.0723997	0.167304
PC 38:4_854.589/145.7	0.271331	0.264486	0.344525	0.237209	0.2906	0.296042	0.336376	0.350163	0.281563	0.355751	0.363386	0.349428	0.424891	0.318623	0.343043	0.265253	0.351564	0.310457	0.258529	0.475123
PC 38:3_856.606/148.1	0.0460342	0.0911216	0.0736408	0.059333	0.0616439	0.0669864	0.050775	0.0620359	0.0580664	0.0427935	0.0607319	0.0520544	0.0600555	0.0505573	0.051511	0.049585	0.0448366	0.0441489	0.0412376	0.0790859
PC 38:2_858.621/148.3	0.0783611	0.102604	0.086479	0.0950692	0.0968397	0.103378	0.102583	0.0998355	0.079032	0.0865184	0.0889106	0.0842247	0.0884775	0.0779361	0.0814778	0.093531	0.0860034	0.0958144	0.0753416	0.1277
PC A40:8_860.583/141.9	0.00787282	0.00651446	0.0452547	0.00595535	0.00642287	0.012793	0.00728007	0.00587426	0.00634275	0.0059402	0.00595331	0.00696718	0.00754896	0.0084236	0.00744635	0.00768117	0.00480056	0.00785054	0.00681288	0.163309
PC 38:1_860.637/148.6	0.0595318	0.0786396	0.136522	0.0787952	0.071932	0.0888705	0.069454	0.0622997	0.0723312	0.0625004	0.0697781	0.0634134	0.0695862	0.0672292	0.0711139	0.067669	0.0702994	0.0836829	0.0619644	0.383135
PC A40:7_862.595/144.7	0.00103594	0.00142011	0.000438499	0.00118232	0.00144212	0.00140545	0.00163481	0.00182222	0.00152182	0.00154061	0.00270893	0.00232347	0.00296337	0.00188484	0.00136596	0.00145139	0.00245159	0.00203265	0.00200411	0.000438499
PC A40:6_864.613/144.5	0.007135	0.00527596	0.0543383	0.00671284	0.00726281	0.0122299	0.00775406	0.00881673	0.00623933	0.00803264	0.00658252	0.00716687	0.00771923	0.00922636	0.00656754	0.00678761	0.00726904	0.00850717	0.00727222	0.239322
PC A40:5_866.628/142.9	0.025852	0.0146412	0.0130917	0.0152569	0.0221402	0.0133682	0.0163209	0.018334	0.0172613	0.0180181	0.0204762	0.0191177	0.017075	0.0178192	0.0223203	0.0173528	0.018282	0.0137004	0.0240803	0.0188084
PC A40:4_868.643/147.2	0.232501	0.23	0.291737	0.244839	0.277348	0.276404	0.310355	0.249656	0.213472	0.342498	0.239828	0.246895	0.283412	0.391706	0.316946	0.243109	0.292034	0.279058	0.28142	0.211995
PC 40:8_874.563/142.7	0.0178018	0.0174479	0.0151386	0.0160182	0.0144274	0.017178	0.0189332	0.0186893	0.0173299	0.0218788	0.0209524	0.0147149	0.0152198	0.0164417	0.0163669	0.018204	0.0212291	0.0232321	0.0123718	0.0164011
PC 40:7_876.574/143.9	0.0323805	0.0381678	0.044917	0.0359671	0.0483586	0.0468293	0.0532135	0.0599723	0.0230187	0.0621001	0.0416589	0.0505844	0.054251	0.0585033	0.034729	0.0317022	0.0364126	0.051275	0.0386018	0.0500497
PC 40:6_878.589/143.9	0.128631	0.139103	0.199615	0.156853	0.172739	0.180298	0.19991	0.197693	0.122834	0.206847	0.175614	0.161896	0.214035	0.232751	0.180444	0.139121	0.212039	0.204151	0.156325	0.246717
PC 40:4_882.621/145.2	0.0507833	0.0506017	0.0556643	0.0449849	0.049529	0.0515186	0.0544466	0.0690971	0.0530023	0.0542479	0.0651835	0.044115	0.0526074	0.0480456	0.0500828	0.0461737	0.0637677	0.0605857	0.0425317	0.079841
PC 40:2_886.652/146.8	0.012679	0.0200214	0.0155943	0.0151709	0.0138057	0.0177431	0.0157708	0.0129846	0.0150471	0.0130423	0.0143803	0.0143628	0.0151953	0.0121813	0.0135126	0.0149347	0.0154082	0.0171509	0.0126603	0.0377766
PC 42:10_898.561/140.2	0.00810294	0.00715478	0.00723527	0.00661943	0.00697056	0.00640049	0.00882386	0.0108275	0.00566843	0.00926008	0.00856136	0.0093737	0.00963938	0.00858895	0.00930919	0.00784265	0.00730465	0.0100961	0.00678709	0.0097533
PC 42:9_900.578/141.8	0.0070663	0.00746898	0.00369421	0.00461552	0.00421304	0.00348847	0.00642511	0.00636249	0.00639544	0.00658123	0.00849076	0.00449853	0.00480653	0.00415528	0.00836308	0.00561085	0.00875862	0.00496895	0.00479689	0.00542911
PC 42:5_908.638/138	0.00169025	0.00219125	0.00110959	0.00191477	0.000600018	0.000286093	0.00184731	0.0024769	0.00128155	0.0011757	0.00215793	0.000774306	4.90087e-05	0.000241119	0.00159422	0.00147498	0.00218333	0.00149849	0.00126648	0.00614817
PC 42:4_910.655/145.3	0.00627486	0.00515791	0.00417959	0.00565374	0.00640908	0.00368454	0.00463052	0.00616438	0.00504336	0.0066176	0.00743492	0.00545064	0.00567279	0.0058706	0.00572165	0.00548115	0.00777721	0.00470986	0.00609456	0.00858878
PC 42:2_914.683/144.5	0.0322191	0.0375629	0.0299887	0.0368277	0.035989	0.0337139	0.0389086	0.0426207	0.0242453	0.0308078	0.0370214	0.0373057	0.0335395	0.0368292	0.0353796	0.0335243	0.0266546	0.0350821	0.0314244	0.0518447
PC 42:1_916.699/145.1	0.0258895	0.0219531	0.0308594	0.0230358	0.0237805	0.0292786	0.0208734	0.0278689	0.0250665	0.0217376	0.0231221	0.0210188	0.0249202	0.027277	0.0270416	0.022915	0.0249064	0.0219028	0.0200404	0.0368794
PC 44:12_922.559/138.9	0.0074966	0.00665225	0.0103142	0.00775652	0.00788036	0.00706403	0.0109218	0.0108248	0.00442988	0.0117177	0.00848661	0.00994273	0.0119582	0.012	0.00965552	0.00701634	0.00891688	0.0131616	0.0102692	0.0178745
PC 44:10_926.591/139.8	0.0128598	0.00942871	0.00716416	0.00913322	0.00830199	0.00659976	0.0116734	0.0110566	0.00997571	0.0092215	0.01075	0.0121331	0.0100235	0.00926746	0.0133826	0.00984006	0.00884395	0.011586	0.00998004	0.00911364
PC 44:2_942.714/142.7	0.0876677	0.0768958	0.0962333	0.0761888	0.0751405	0.0906682	0.0912452	0.109983	0.0709075	0.0801112	0.0917453	0.0774996	0.0863197	0.104185	0.0871761	0.0834539	0.0744437	0.071567	0.070675	0.115377
PC 46:5_964.699/138.4	0.00574038	0.00387326	0.0065153	0.00351034	0.00355232	0.00471407	9.04255e-05	0.00423003	0.00634435	0.00694648	0.0069509	0.00608107	0.00824395	0.0030691	0.00315335	0.00195054	0.00587616	0.0063269	0.00436898	0.0131834
PC 46:2_970.745/140.9	0.0257064	0.0202415	0.0367808	0.0193347	0.0250792	0.0266318	0.0338906	0.032197	0.0238463	0.0257684	0.0324502	0.0230298	0.0332681	0.0342819	0.0277483	0.0280556	0.0256095	0.0182122	0.0175193	0.0333941
SM d18:1;12:0_691.503/180	0.000965999	0.000288062	0.000487296	0.00106503	0.000994691	8.47965e-05	0.00104299	0.000539737	0.000186126	0.0017483	0.00044204	0.000530249	0.000911231	0.000234567	0.000403346	0.000484403	0.000631409	0.000647273	8.47965e-05	0.00216281
SM d18:1;14:0_719.532/177.1	0.0160417	0.00962281	0.0274492	0.0152551	0.0150496	0.0121524	0.0182821	0.0122345	0.0181054	0.0184302	0.014737	0.0188032	0.0245412	0.0136262	0.014626	0.0155447	0.0188973	0.0156438	0.0106156	0.0208558
SM d18:1;16:1_745.551/174.9	0.00286378	0.00189603	0.00439942	0.00176146	0.00328959	0.00346418	0.015657	0.00247041	0.00240289	0.00384621	0.00330127	0.0157832	0.0282093	0.00291571	0.00604256	0.0120089	0.00294763	0.00296906	0.00319955	0.00234154
SM d18:1;16:0_747.564/174.8	0.406511	0.32367	0.62431	0.36986	0.389629	0.359437	0.402837	0.412827	0.446848	0.400976	0.394367	0.443395	0.505957	0.375782	0.363236	0.388497	0.402614	0.381465	0.320681	0.534514
SM d18:0;16:0_749.582/171.4	0.0040451	0.00387677	0.011393	0.0064355	0.00550574	0.00480294	0.00566688	0.00556688	0.00545247	0.00501441	0.00578852	0.00451665	0.00573251	0.00621952	0.00498804	0.00639831	0.00755816	0.00596198	0.00492393	0.00663036
SM d18:1;18:1_773.58/172.8	0.168338	0.184797	0.263591	0.19327	0.178392	0.253204	0.204864	0.252773	0.211176	0.198724	0.23464	0.25979	0.312117	0.172758	0.192084	0.200288	0.245319	0.222712	0.168509	0.248719
SM d18:1;18:0_775.595/172.9	2.37125	2.87932	2.97363	2.80544	2.60746	3.04934	2.61987	3.06234	2.51975	2.56992	2.93407	2.91444	2.88365	2.5401	2.53547	2.44865	2.94311	2.6939	2.65518	3.9915
SM d18:0;18:0_777.61/169.2	0.00916184	0.0136219	0.0130226	0.0130606	0.0119984	0.0124259	0.0113221	0.0161715	0.0103513	0.0105349	0.0233932	0.00712654	0.0123861	0.00795543	0.0077826	0.00983585	0.0254168	0.0126511	0.0159869	0.0304911
SM d18:1;18:0-OH_791.592/179.7	0.00571793	0.0046745	0.00512828	0.00315349	0.0044659	0.00375594	0.0060095	0.00786853	0.00470578	0.00525887	0.00655854	0.00620913	0.00592843	0.0047033	0.00501428	0.00516197	0.00449322	0.00556155	0.00346554	0.00878724
SM 18:0;18:0_793.607/178.9	0.00156277	0.000858709	0.00184911	0.00069137	0.0016417	0.00108776	0.00210136	0.00155411	0.000621374	0.00178271	0.00180558	0.00195789	0.00168078	0.00124436	0.00137845	0.00125003	0.000898769	0.00166851	0.000962924	0.00399668
SM d18:1;20:1_801.613/170.9	0.0108873	0.0103938	0.0172559	0.0106631	0.011228	0.0144169	0.0129763	0.0175206	0.0112308	0.0109369	0.0134964	0.0144754	0.0166678	0.00946525	0.0110645	0.0122937	0.0140208	0.0104403	0.0108565	0.0159509
SM d18:1;20:0_803.626/171.6	0.189905	0.227522	0.335741	0.217371	0.199086	0.23946	0.245707	0.320954	0.17727	0.263777	0.26148	0.214866	0.22941	0.246275	0.220092	0.2036	0.257421	0.242185	0.203235	0.32489
SM d18:0;20:0_805.644/168.8	0.00391424	0.00452489	0.00678616	0.00478461	0.00367137	0.00334239	0.00429052	0.00737563	0.00364686	0.00320579	0.0039931	0.00409078	0.00328095	0.00409081	0.00331264	0.00506972	0.00812561	0.00482584	0.00362838	0.00577229
SM d18:1;20:1-OH_817.607/172.5	0.0140897	0.00633141	0.0278687	0.0118611	0.0085839	0.00932064	0.00923188	0.0138649	0.00739881	0.00843163	0.0077307	0.0141945	0.00869013	0.00726882	0.00926542	0.0134309	0.0170094	0.00920115	0.00802901	0.0109946
SM d18:1;20:0-OH_819.623/173.1	0.118045	0.0718647	0.120951	0.104284	0.0945975	0.0763491	0.0802958	0.0933441	0.109158	0.0779127	0.0824781	0.0909403	0.0913605	0.0781836	0.0851809	0.0870528	0.101597	0.0886587	0.0922666	0.077073
SM 18:0;20:0_821.639/176.7	0.00191425	0.00134443	0.00539913	0.000551257	0.00189885	0.00101611	0.00163885	0.00145861	0.000959178	0.00121222	0.0011331	0.00218311	0.00161415	0.00132721	0.00163426	0.00171819	0.000525959	0.00123001	0.00131724	0.0074457
SM d18:1;22:2_827.628/169.2	0.00114267	0.00179718	0.00192094	0.00149108	0.000701771	0.0013454	0.000758067	0.00198776	0.000724716	0.000639517	0.000380059	0.00123009	0.000892272	0.00107451	0.000872575	0.000886504	0.00133669	0.000677804	0.00103457	0.00133167
SM 18:0;20:4-OH_829.569/174.3	0.00295555	0.000840614	0.00327958	0.00198903	0.00185419	0.00176223	0.00179224	0.00233764	0.00177023	0.00147907	0.00264245	0.00215382	0.00166299	0.00185778	0.00180541	0.0014185	0.00120935	0.00193123	0.00215669	0.00207883
SM d18:1;22:1_829.643/170.1	0.0631548	0.0444367	0.0850027	0.0667174	0.0530904	0.0486316	0.0456885	0.0697614	0.057527	0.0440258	0.0537742	0.0585002	0.0635365	0.04198	0.0441889	0.0507381	0.0658765	0.0530143	0.0497527	0.0716506
SM d18:1;22:0_831.659/169.9	0.0921403	0.089046	0.184368	0.117599	0.0952516	0.0897467	0.0751453	0.123418	0.0965721	0.0669592	0.0899204	0.1195	0.0934391	0.0735471	0.0883467	0.106094	0.128976	0.0794815	0.0855865	0.118713
SM 18:0;22:0_849.67/176.5	0.00628752	0.00325995	0.015305	0.00330769	0.00720043	0.0051701	0.00529538	0.00386907	0.0027338	0.00276166	0.00406816	0.00719167	0.00601961	0.00373181	0.00532921	0.00456844	0.00258412	0.00339185	0.00475689	0.030671
SM d18:1;24:3_853.645/167.6	0.0106814	0.00127758	0.00180849	0.00776354	0.00163193	0.00629565	0.00314258	0.00358817	0.00666137	0.00461119	0.00909843	0.00581062	0.0015254	0.00237853	0.0137903	0.00069485	0.00600901	0.00681273	0.00986079	0.00849917
SM d18:1;24:2_855.658/169.2	0.0463545	0.0692474	0.0696974	0.0538432	0.0506684	0.0491862	0.0530315	0.0662964	0.0506246	0.0415995	0.0440988	0.0546652	0.0550623	0.0436868	0.0424596	0.0471117	0.0597507	0.0466963	0.0480972	0.0556725
SM d18:1;24:1_857.673/169.1	1.82231	1.97466	1.94843	2.01777	1.95315	2.04902	1.82761	1.78481	2.0357	1.6109	1.84999	2.12763	1.88967	1.75936	1.76168	1.68521	1.90063	1.85398	1.99804	2.60402
SM d18:1;24:0_859.688/167.9	0.00813284	0.00488277	0.0980849	0.00290288	0.0400407	0.0114603	0.00327621	0.00573821	0.0116842	0.00655109	0.00515136	0.0145275	0.103616	0.00820176	0.00372063	0.0012092	0.0333844	0.0166537	0.0142154	0.0571512
SM d18:1;24:0-OH_875.685/173	0.0132757	0.0131498	0.0212833	0.0105962	0.0135247	0.0169071	0.0148547	0.0141721	0.0129215	0.0136305	0.0154317	0.0159321	0.0152947	0.014628	0.0120944	0.0144284	0.0106685	0.0121701	0.0138913	0.0542424
SM d18:1;26:3_881.675/166.8	0.00254835	0.00213247	0.00202643	0.00268145	0.00276225	0.00143847	0.00214691	0.00225977	0.00199247	0.00166788	0.00227438	0.00242139	0.00308682	0.00250377	0.00257883	0.00207957	0.00196034	0.0018379	0.00225745	0.0037182
SM d18:1;26:2_883.691/167.3	0.0112687	0.00987911	0.0157557	0.00887276	0.0106452	0.010717	0.0102192	0.0128608	0.00971248	0.0108733	0.00946543	0.0115596	0.0135622	0.0110086	0.00980254	0.00991405	0.00968132	0.00957166	0.00844025	0.0179333
SM d18:1;26:1_885.705/168	0.178146	0.150383	0.237193	0.167841	0.177486	0.197671	0.175758	0.184641	0.151625	0.156338	0.178145	0.189395	0.21455	0.193224	0.170626	0.174659	0.165043	0.163024	0.154339	0.257687
SM d18:1;26:1-OH_901.7/168.9	0.00317381	0.00205035	0.00438195	0.000595642	0.00253183	0.000977881	0.00291248	0.00108504	0.00954753	0.000563211	0.000513598	0.00253405	0.00141313	0.00259237	0.0048969	0.00306676	0.00208203	0.00096688	0.00192797	0.00438213

## Sheet: SN_All_PDvsControl
	Random forest	Univariate analysis	ROC analysis
	MeanDecreaseAccuracy	p-value	AUC	p-value
BMP 42:8_845.535/79.5	5.40053	0.024783	0.81	0.0191
PC 36:3_828.578/149.4	3.86404	0.044323	0.82	0.0156
PC 36:4_826.558/147.6	0.749311	0.039369	0.74	0.0696
PC A40:7_862.595/144.7	6.99835	0.065802	0.79	0.0284
PE 32:0_690.509/107.1	5.21861	0.169094	0.71	0.1124
PE A36:2_728.557/105.3	5.64956	0.007787	0.81	0.0191
PE A36:4_724.529/104.9	-0.99647	0.045778	0.75	0.0588
PI 32:0_809.516/100	3.13832	0.0518	0.78	0.0343
PI 36:5_855.503/97.4	-0.902804	0.027778	0.79	0.0284
PI 42:10_929.518/94.9	3.14399	0.040246	0.81	0.0191
PI 44:11_955.536/98.3	0.538416	0.036185	0.77	0.0413
PS 34:2_758.498/128.3	0.133843	0.043706	0.75	0.0588
PS 36:3_784.516/127.4	16.2562	0.045753	0.91	0.0019
PS A36:2_772.549/127.2	-0.702242	0.034492	0.8	0.0233
PS A36:3_770.533/127.2	-0.443348	0.029479	0.72	0.0963

## Sheet: SN_F_PDvsControl
	Random forest	Univariate analysis	ROC analysis
	MeanDecreaseAccuracy	p-value	AUC	p-value
BMP 32:2_717.472/82.2	3.58151	0.105056	0.875	0.0833
BMP 36:6_765.472/80.9	2.61163	0.081922	0.8438	0.1124
BMP 38:7_791.488/80.6	2.23719	0.151624	0.75	0.2482
BMP 42:8_845.535/79.5	2.0008	0.299391	0.75	0.2482
PC 34:4_798.53/149.1	2.43001	0.76496	0.625	0.5637
PC 46:5_964.699/138.4	2.45096	0.270122	0.625	0.5637
PC A34:2_788.579/149.5	1.0001	0.034325	0.9375	0.0433
PC A40:7_862.595/144.7	0	0.014666	1	0.0339
PE 38:2_770.569/105.3	2.43001	0.259614	0.8125	0.1489
PE A34:1_702.542/106.8	2.0008	0.617165	0.625	0.5637
PE A36:2_728.557/105.3	2.21468	0.067737	0.9375	0.0433
PE A38:7_746.512/103.5	2.43001	0.050543	0.9375	0.0433
PE A42:3_810.637/103.6	3.40664	0.28165	0.75	0.2482
PE A42:7_802.574/102.8	2.0008	0.84305	0.625	0.5637
PE A42:8_800.56/102.2	2.0008	0.240215	0.75	0.2482
PI 36:2_861.548/98.7	2.0008	0.344374	0.75	0.2482
PS 46:10_910.56/119.4	2.45096	0.592883	0.75	0.2482
PS A38:5_794.535/123.6	1.0001	0.042927	0.9375	0.0433
PS A40:5_822.566/124.2	2.81212	0.116492	0.8125	0.1489
SM d18:1;24:0_859.688/167.9	2.21468	0.057738	0.8125	0.1489
SM d18:1;24:3_853.645/167.6	3.46827	0.03	0.9375	0.0433

## Sheet: SN_M_PDvsControl
	Random forest	Univariate analysis	ROC analysis
	MeanDecreaseAccuracy	p-value	AUC	p-value
BMP 40:8_817.502/79.9	0.518335	0.028848	0.8889	0.025
BMP 42:8_845.535/79.5	1.71842	0.046335	0.8611	0.0374
PC 28:0_722.498/158.9	2.21674	0.455074	0.6389	0.4233
PC 32:0_778.558/156	2.21674	0.896809	0.6667	0.3367
PC 34:4_798.53/149.1	2.43595	0.054888	0.7778	0.1093
PC 36:4_826.558/147.6	0.789739	0.030848	0.8611	0.0374
PC 38:1_860.637/148.6	2.43093	0.139631	0.8333	0.0547
PC 38:4_854.589/145.7	-0.200001	0.043884	0.8333	0.0547
PC 42:10_898.561/140.2	0.510767	0.000599	0.9722	0.0065
PC A40:5_866.628/142.9	2.62041	0.497638	0.6944	0.2623
PC A40:7_862.595/144.7	3.30343	0.011494	0.9167	0.0163
PE 34:1_716.522/106.3	2.2143	0.350925	0.6944	0.2623
PE A32:1_674.514/106.4	2.0008	0.491136	0.7222	0.2002
PE A34:2_700.528/105.4	2.4263	0.266486	0.7222	0.2002
PE A36:4_724.529/104.9	-2.57496	0.027203	0.8611	0.0374
PE A40:7_774.543/102.9	2.23719	0.409736	0.6944	0.2623
PG A38:6_779.524/86	6.96579	0.327042	0.8472	0.0453
PI 36:4_857.517/97.8	-1.0001	0.043128	0.8056	0.0782
PI 40:8_905.519/95.5	-0.392238	0.044292	0.8611	0.0374
PI 42:10_929.518/94.9	7.21897	0.005035	1	0.0039
PI 44:11_955.536/98.3	-1.69824	0.026895	0.8889	0.025
PI 46:11_983.568/98.3	2.19731	0.371622	0.6389	0.4233
PI 46:12_981.552/97.3	2.20407	0.382162	0.6389	0.4233
PS 34:2_758.498/128.3	1.71549	0.013905	0.8333	0.0547
PS 36:3_784.516/127.4	7.52041	0.00277	0.9722	0.0065
PS 38:3_812.544/127.2	2.60637	0.122826	0.7778	0.1093
PS 38:6_806.497/126.7	2.0008	0.079185	0.8056	0.0782
PS 42:10_854.498/120.6	0.57737	0.030399	0.8889	0.025
PS 44:10_882.528/123	2.20407	0.020992	0.8889	0.025
PS A34:2_744.517/129	0.935756	0.032259	0.8611	0.0374
PS A36:2_772.549/127.2	6.23071	0.002845	1	0.0039
PS A36:3_770.533/127.2	-0.557103	0.040364	0.7778	0.1093
PS A40:7_818.535/121.3	2.81198	0.008843	0.8889	0.025
SM d18:1;16:1_745.551/174.9	2.21674	0.059784	0.8611	0.0374
SM d18:1;18:0-OH_791.592/179.7	-1.40027	0.044041	0.8611	0.0374
SM d18:1;22:2_827.628/169.2	5.22224	0.039978	0.8333	0.0547
SM d18:1;24:1_857.673/169.1	2.41636	0.136697	0.7778	0.1093

## Sheet: SN_Control_MvsF
	Random forest	Univariate analysis	ROC analysis
	MeanDecreaseAccuracy	p-value	AUC	p-value
BMP 42:7_847.551/80	0	0.015002	0.9167	0.033
PC 36:4_826.558/147.6	2.0008	0.038339	0.9167	0.033
PC 38:5_852.574/145.7	1.0001	0.034508	0.875	0.055
PC 40:8_874.563/142.7	1.40027	0.023369	0.9167	0.033
PC A32:1_762.566/155.2	2.0008	0.248435	0.8333	0.0881
PC A38:3_842.625/146.4	2.0008	0.068238	0.75	0.2008
PC A40:7_862.595/144.7	4.92544	0.048138	1	0.0105
PE 38:6_762.506/104.6	-0.447223	0.033003	0.875	0.055
PE 40:5_792.554/104.9	0	0.034414	0.7083	0.2864
PE 40:7_788.523/103.7	0.57737	0.044629	0.875	0.055
PI 36:3_859.533/98.8	2.62821	0.117478	0.8333	0.0881
PI A36:2_847.57/99.6	2.22488	0.24208	0.6667	0.3938
PS 40:2_842.591/126.8	3.65675	0.009939	1	0.0105
PS 40:7_832.512/125.4	1.73257	0.03298	0.9167	0.033
PS 42:10_854.498/120.6	4.59898	0.006877	0.9583	0.019
PS 42:9_856.51/121.1	1.71842	0.040073	0.875	0.055
PS A34:2_744.517/129	1.71549	0.035183	0.8333	0.0881
PS A38:4_796.55/125.4	1.40027	0.01477	0.9167	0.033

## Sheet: SN_PD_MvsF
	Random forest	Univariate analysis	ROC analysis
	MeanDecreaseAccuracy	p-value	AUC	p-value
BMP 32:2_717.472/82.2	4.50121	0.040665	0.8333	0.0881
BMP 36:3_771.516/82	4.29537	0.44929	0.75	0.2008
BMP 38:1_803.581/81	-0.730336	0.029732	0.9167	0.033
BMP 38:7_791.488/80.6	4.12543	0.17679	0.75	0.2008
BMP 40:3_827.582/80.1	3.38219	0.136495	0.7083	0.2864
BMP 40:5_823.549/80.8	3.89525	0.189565	0.75	0.2008
BMP 42:4_853.593/79.1	-1.38702	0.046275	0.7917	0.1356
BMP 42:7_847.551/80	3.9575	0.002357	0.9583	0.019
PC 38:3_856.606/148.1	4.17756	0.821261	0.75	0.2008
PC 44:2_942.714/142.7	4.16213	0.594946	0.75	0.2008
PC A34:1_790.596/154.3	3.26623	0.318906	0.625	0.5224
PE 38:5_764.522/104.2	2.23719	0.775035	0.5417	0.8312
PE A32:1_674.514/106.4	3.91227	0.12581	0.7917	0.1356
PE A34:1_702.542/106.8	1.40027	0.032112	0.9167	0.033
PE A34:3_698.513/105.3	4.17189	0.021004	0.9167	0.033
PE A38:4_752.559/104.8	3.10137	0.542979	0.7083	0.2864
PE A40:8_772.528/102.9	3.67125	0.240892	0.75	0.2008
PI 34:2_833.517/99.1	0	0.008439	0.9583	0.019
PI 34:3_831.504/99.1	3.66159	0.069286	0.9167	0.033
PI 36:5_855.503/97.4	1.0001	0.039157	0.9167	0.033
PI 46:12_981.552/97.3	2.59983	0.158143	0.7917	0.1356
PS 38:3_812.544/127.2	-1.0001	0.014375	0.9167	0.033
PS 40:3_840.574/125.7	2.76649	0.194285	0.75	0.2008
PS 42:7_860.543/124	2.22488	0.381236	0.5417	0.8312
PS A36:2_772.549/127.2	2.11152	0.763526	0.7083	0.2864
PS A38:4_796.55/125.4	0	0.046447	0.9167	0.033
SM 18:0;20:0_821.639/176.7	3.4062	0.448476	0.6667	0.3938
SM d18:0;18:0_777.61/169.2	2.59983	0.064357	0.9167	0.033
SM d18:1;26:1_885.705/168	3.8055	0.935651	0.75	0.2008
SM d18:1;26:2_883.691/167.3	3.25344	0.791067	0.6667	0.3938
SM d18:1;26:3_881.675/166.8	3.39571	0.905171	0.7083	0.2864

## Sheet: Put_data
	Control	Control	Control	Control	Control	Control	Control	Control	Control	PD	PD	PD	PD	PD	PD	PD	PD	PD
	Male	Male	Male	Male	Male	Male	Female	Female	Female	Male	Male	Male	Male	Male	Male	Female	Female	Female
PG 32:0_721.503/89.8	0.0730432	0.0205031	0.0837081	0.0731105	0.0891502	0.0658722	0.0462268	0.146795	0.0628292	0.0609824	0.0753244	0.0757661	0.0819333	0.030767	0.129878	0.000521721	0.0880747	0.127648
PG 34:1_747.515/89.6	0.459023	0.257224	0.733389	0.564792	0.6784	0.526323	0.469196	1.01756	0.629429	0.550364	0.595018	0.405814	0.58334	0.307499	0.989554	1.08577	0.676627	0.806028
PG 34:0_749.535/90.8	0.00827529	0.00335181	0.0186483	0.0151461	0.0141518	0.0158858	0.00689476	0.0237939	0.0141214	0.0084369	0.011465	0.0210249	0.0128212	0.00808695	0.0152013	0.0353555	0.0259508	0.0173246
PG A36:3_757.539/87.3	0.00144532	0.0112299	0.0160763	0.0177176	0.00341774	0.00453928	0.00191343	0.00169485	0.00106553	0.00668768	0.00636718	0.00119482	0.000724512	0.00856977	0.00230975	0.000401869	0.00102537	0.000272677
PG 36:1_775.547/89	0.0721761	0.0566955	0.110675	0.105229	0.0665395	0.0974905	0.0999646	0.146861	0.102562	0.0839109	0.123971	0.0734261	0.0729516	0.0767335	0.132197	0.128932	0.0843258	0.0890887
PG A38:6_779.524/86	0.00112006	0.00489605	0.0112265	0.0116256	0.00466431	0.00384585	0.00176503	0.0024286	0.00125162	0.00445644	0.00550015	0.0014622	0.000953088	0.00356554	0.00331196	0.00013016	0.000942799	0.000353074
PG 38:4_797.531/88	0.114192	0.0633079	0.15698	0.0688014	0.119337	0.126411	0.114672	0.160534	0.11442	0.0647977	0.133568	0.0687037	0.102728	0.0625987	0.201037	0.153017	0.0900481	0.0909742
PI 32:1_807.503/100	0.0365154	0.0280673	0.0358934	0.0293824	0.0329468	0.0199931	0.0473113	0.0360847	0.0474551	0.0272966	0.0314172	0.035161	0.0285053	0.0338088	0.0237138	0.0264121	0.0325756	0.0244605
PI 32:0_809.516/100	0.0275663	0.015984	0.0163567	0.016352	0.0275874	0.0174619	0.057093	0.069109	0.0320644	0.0253571	0.0163271	0.00372555	0.0283333	0.0222201	0.0211242	0.0465604	0.0392301	0.029701
PI A34:1_821.555/99.8	0.0059861	0.00453926	0.0060776	0.00357533	0.00544194	0.00416215	0.0088637	0.00806436	0.00634073	0.00491657	0.00334939	0.00289578	0.00533439	0.00784663	0.00286285	0.00455768	0.0056601	0.00479719
PI 34:3_831.504/99.1	0.00382163	0.00298569	0.00461	0.00306546	0.00461706	0.00361915	0.00396967	0.00287881	0.00479268	0.00222658	0.0046227	0.00196043	0.00348957	0.00311028	0.0019298	0.00199649	0.00235441	0.00331372
PI 34:2_833.517/99.1	0.06303	0.0624356	0.0739715	0.0510031	0.0535557	0.0651206	0.0680311	0.0411545	0.0780194	0.0541024	0.069497	0.0374211	0.0457163	0.059053	0.0364543	0.0377599	0.0501822	0.0334146
PI 34:1_835.532/99.5	0.416526	0.426605	0.412295	0.398928	0.395472	0.368569	0.596624	0.513778	0.506435	0.385818	0.431313	0.294002	0.423845	0.547309	0.282228	0.372344	0.496458	0.396169
PI A36:4_843.539/98.3	0.0134231	0.0157358	0.0195315	0.0180677	0.0210681	0.0153104	0.0118832	0.0143827	0.0166315	0.0214072	0.0148666	0.0174609	0.0160873	0.0134641	0.0192256	0.0134736	0.012987	0.0126849
PI A36:2_847.57/99.6	0.00500717	0.00491744	0.00380154	0.00537268	0.00238284	0.00397155	0.00511323	0.00253115	0.00354322	0.00563837	0.00407642	0.00360534	0.00350273	0.0068604	0.00072258	0.00208315	0.00291805	0.00341738
PI 36:5_855.503/97.4	0.0149486	0.0137456	0.0137592	0.0141985	0.018398	0.0139395	0.0154658	0.00800925	0.0188675	0.0122783	0.012397	0.0108851	0.0157996	0.00849298	0.0126797	0.015226	0.0084491	0.0100898
PI 36:4_857.517/97.8	0.693562	0.378008	0.659395	0.502368	0.710558	0.524665	0.68929	0.740495	0.688992	0.696471	0.712025	0.563413	0.888065	0.366916	0.753767	0.702253	0.765253	0.640073
PI 36:3_859.533/98.8	0.00251129	0.00179319	0.00035005	0.0106766	0.00708445	0.0225649	0.00597854	0.00616441	0.00257568	0.00652869	0.000153104	0.00498371	0.00259849	0.0166244	0.00145756	0.0167933	0.00696427	0.000529417
PI 36:2_861.548/98.7	0.156938	0.183777	0.194365	0.172377	0.130476	0.186472	0.173859	0.149303	0.172856	0.154367	0.209295	0.14371	0.126118	0.203352	0.0950444	0.0928801	0.150854	0.127399
PI 36:1_863.563/98.7	0.184219	0.179823	0.182401	0.194355	0.168699	0.146743	0.313509	0.289416	0.239901	0.178102	0.24003	0.0848668	0.224922	0.29696	0.116603	0.169791	0.236806	0.212087
PI A38:6_867.538/96.2	0.0137343	0.0147018	0.0123124	0.016757	0.0146936	0.0135552	0.0140023	0.0118607	0.0108677	0.0143666	0.0140686	0.0253888	0.0129515	0.0184438	0.0105366	0.0106281	0.0118166	0.013494
PI A38:5_869.553/97.2	0.0433358	0.0557172	0.0375098	0.0562707	0.0393759	0.0376532	0.0275105	0.0285786	0.0312507	0.0492522	0.0444794	0.0861571	0.0393401	0.0563044	0.0265112	0.0238153	0.0250035	0.0298731
PI A38:4_871.569/97.7	0.0200191	0.0238981	0.0120021	0.0248522	0.0210615	0.0204135	0.013422	0.0172224	0.0146739	0.0194219	0.0210981	0.0190802	0.0206068	0.024151	0.0202455	0.019812	0.0151161	0.0160969
PI 38:6_881.517/97.2	0.0754813	0.0594939	0.0762009	0.073315	0.0880918	0.0659965	0.102569	0.109946	0.102842	0.114595	0.0996017	0.0576794	0.0870049	0.049067	0.0854733	0.111731	0.106323	0.107509
PI 38:5_883.533/97.1	0.674574	0.723308	0.807542	0.676377	0.68367	0.609363	0.795593	0.724199	0.942177	0.672912	0.777986	0.391419	0.68611	0.503508	0.744423	0.639915	0.751909	0.617661
PI 38:4_885.548/97.1	5.11407	3.19467	4.975	4.17779	5.38724	4.12672	5.41959	6.26058	4.52389	4.46613	5.9681	3.82477	5.88165	3.27767	6.31261	6.32605	6.02568	5.14926
PI 38:3_887.562/98.6	0.0551295	0.00824564	0.0198818	0.0101653	0.0233101	0.010134	0.02236	0.0283222	0.352662	0.0136696	0.0277608	0.0174556	0.168646	0.00144995	0.26192	0.0341562	0.211914	0.0131885
PI 38:1_891.598/98.4	0.0439115	0.122251	0.0617156	0.0119779	0.0459619	0.00820797	0.00258504	0.0213677	0.0155513	0.0487351	0.0629072	0.0516802	0.0541878	0.0764999	0.0279801	0.0341182	0.101295	0.152376
PI A40:6_895.57/96	0.00584272	0.0132421	0.0121101	0.00734383	0.00638795	0.0073164	0.0041323	0.00942919	0.00643679	0.00646902	0.00703465	0.0107561	0.00572552	0.010293	0.00942479	0.0102436	0.0116379	0.00867093
PI A40:5_897.585/97	0.0133976	0.01454	0.0138875	0.0165837	0.0109794	0.0121797	0.00893348	0.0111207	0.0118034	0.0127176	0.0141758	0.0168132	0.0127773	0.020974	0.00805915	0.00910934	0.0124244	0.0113645
PI 40:8_905.519/95.5	0.0135062	0.00962347	0.0106614	0.0109448	0.0180964	0.0123145	0.0141252	0.0174374	0.0133297	0.00783454	0.0126326	0.0150463	0.0176148	0.0102076	0.0214835	0.0110192	0.0114418	0.0131101
PI 40:7_907.533/96.4	0.0289354	0.0268967	0.0289166	0.0282073	0.0342775	0.0272103	0.0324566	0.0282995	0.0367657	0.0353843	0.0293893	0.0280702	0.0248198	0.0258872	0.0221803	0.0256563	0.035495	0.0321972
PI 40:6_909.548/96.6	0.276172	0.248699	0.362085	0.300829	0.299933	0.260752	0.368501	0.505504	0.385251	0.417199	0.388765	0.280103	0.30722	0.249948	0.294574	0.480661	0.439372	0.425432
PI 40:5_911.563/97	0.0770592	0.0691961	0.0381267	0.0707279	0.0618751	0.0218395	0.0170114	0.0344576	0.0433112	6.52e-05	0.0925828	0.0773056	0.0657251	0.0774099	0.00261129	0.0297367	0.0309072	0.0083031
PI 40:4_913.58/97.1	0.180354	0.132945	0.167103	0.154404	0.124625	0.141307	0.162772	0.229292	0.182854	0.141859	0.26894	0.138158	0.192959	0.16322	0.152095	0.220009	0.229642	0.220367
PI 42:10_929.518/94.9	0.00384217	0.00293086	0.00410213	0.00448463	0.00644681	0.00534597	0.00694679	0.00877626	0.0060327	0.0051984	0.00428018	0.00390057	0.00555615	0.00333454	0.00690249	0.00502997	0.00554554	0.00547947
PI 42:8_933.552/99.1	0.00287626	0	0.00584086	0.00126346	0.00955672	0.00766625	0	0.000923256	0.00412499	0.00204965	0.00570866	0.00397738	0.00611623	0	0.00302341	0.00369943	0.000983562	0.0069849
PI 42:4_941.612/96.7	0.00770055	0.00729564	0.00496378	0.00495527	0.00394414	0.00327624	0.00325132	0.00576149	0.0112717	0.00410488	0.00949402	0.00331592	0.00751754	0.013763	0.00267762	0.00223538	0.0074004	0.00262951
PI 44:11_955.536/98.3	0.00342702	0.000148084	0.00608524	0.00165976	0.0184252	0.0111471	0.000143312	0.000719155	0.00132037	0.0030175	0.010589	0.0128549	0.00918112	0.000117097	0.00537084	0.00468699	0.000474792	0.0085048
PI 46:12_981.552/97.3	0.000649711	0.000227599	0.00397663	0.000292244	0.0166371	0.0104428	0.000419193	0	0.00144893	0.000356534	0.00952391	0.00683027	0.00412947	0.000408709	0.0024875	0.00117469	0	0.00615825
PI 46:11_983.568/98.3	0.02003	0.00216336	0.0485532	0.0127727	0.132552	0.0801346	0.0018629	0.00779199	0.0140021	0.0109191	0.0837653	0.0686513	0.0554011	0.00368847	0.0478927	0.0296954	0.00913422	0.0659709
PE A32:2_672.496/105.9	0.0663868	0.0669768	0.0654966	0.0653303	0.0496232	0.0293737	0.0286718	0.0254427	0.0400171	0.0490796	0.0548404	0.0474961	0.0322071	0.0664592	0.0201564	0.0235657	0.0267497	0.0265197
PE A32:1_674.514/106.4	0.0172746	0.0175117	0.0182645	0.0158183	0.0225377	0.0136718	0.0103377	0.0136231	0.0129376	0.0113721	0.016096	0.0122765	0.0180958	0.0147435	0.0135624	0.0158292	0.0118751	0.0155879
PE 32:1_688.493/106.3	0.024747	0.0145837	0.019871	0.0173269	0.0221725	0.0114416	0.0195875	0.0206248	0.023549	0.0206705	0.0199801	0.0106018	0.0176453	0.0130831	0.0147185	0.019702	0.0139504	0.0178024
PE 32:0_690.509/107.1	0.00821302	0.00525633	0.0113621	0.00991647	0.01673	0.00991852	0.00789931	0.0138302	0.0060046	0.00441022	0.00889312	0.0052637	0.0105718	0.00439694	0.0120408	0.015714	0.00731459	0.0120365
PE A34:3_698.513/105.3	0.101675	0.119877	0.11313	0.122191	0.0677189	0.0258551	0.0742452	0.0421575	0.0528567	0.100618	0.0776156	0.107731	0.0578439	0.0177139	0.0333353	0.0385066	0.0403902	0.00626402
PE A34:2_700.528/105.4	1.24948	2.56909	1.92234	1.93187	1.19829	1.10303	0.827736	0.517557	0.713465	1.54684	1.40973	2.26114	1.07167	2.27781	0.509748	0.446603	0.770147	0.725313
PE A34:1_702.542/106.8	0.0612866	0.0286613	0.0531628	0.0851452	0.0954467	0.0693254	0.0122731	0.0680094	0.0731981	0.0858448	0.0552901	0.0741384	0.0671241	0.111277	0.0557855	0.0731335	0.0654837	0.0504308
PE 34:2_714.507/106.1	0.0860579	0.046286	0.0676706	0.0555883	0.0633318	0.0396974	0.0928186	0.0611027	0.0646642	0.0605632	0.059945	0.0414482	0.0606976	0.0937197	0.0064301	0.0275236	0.035051	0.0132334
PE 34:1_716.522/106.3	0.425146	0.323788	0.459221	0.364613	0.448778	0.376777	0.357991	0.463032	0.344998	0.42971	0.441596	0.357512	0.416497	0.285183	0.342063	0.412207	0.334671	0.374798
PE A36:5_722.513/104	0.189894	0.187741	0.142192	0.148567	0.170326	0.15124	0.0965151	0.12917	0.113117	0.146824	0.134137	0.106437	0.110287	0.126552	0.158223	0.140162	0.107788	0.109452
PE A36:4_724.529/104.9	0.101336	0.14042	0.131116	0.0975563	0.100929	0.10718	0.0638536	0.0436662	0.0502151	0.107921	0.0928887	0.0938636	0.0579704	0.11819	0.0542522	0.000402883	0.0622862	0.0526607
PE A36:3_726.543/104.9	2.35505	4.33708	3.4378	3.12345	1.2249	1.88814	0.329739	0.673027	0.95359	2.17527	2.72064	4.11224	1.32996	4.5681	0.718233	0.618514	1.12996	1.26348
PE A36:2_728.557/105.3	0.142765	0.979072	0.606963	0.321317	0.231854	0.258991	0.329942	0.0909975	0.287639	0.161732	0.324911	0.853299	0.409349	0.222664	0.125146	0.223366	0.338656	0.0326603
PE A36:1_730.573/106.3	0.0176299	0.13609	0.088	0.0610505	0.013589	0.0182731	0.0233356	0.0151746	0.00840994	0.0428112	0.0606676	0.14375	0.0321058	0.0927789	0.0108422	0.02434	0.0178856	0.0194344
PE 36:4_738.507/104.8	0.131145	0.0525104	0.122006	0.0893414	0.115216	0.129381	0.125201	0.105364	0.0772324	0.135821	0.116252	0.0863537	0.142998	0.0659872	0.178532	0.149774	0.100987	0.0992486
PE 36:3_740.523/105.7	0.0376357	0.030774	0.0570422	0.039058	0.0366483	0.0539356	0.0357945	0.0422166	0.009598	0.0360554	0.0254418	0.0419451	0.022659	0.0383485	0.0385696	0.00699839	0.0161711	0.02695
PE 36:2_742.538/105.7	0.410357	0.530802	0.637687	0.614933	0.40671	0.465997	0.437494	0.343629	0.410694	0.552691	0.666258	0.697615	0.408891	0.59637	0.26912	0.306463	0.327227	0.351976
PE 36:1_744.553/105.8	0.45994	0.425385	0.57953	0.511611	0.429211	0.212538	0.432582	0.539814	0.378494	0.452421	0.464902	0.454306	0.46287	0.487645	0.362283	0.404143	0.404134	0.192858
PE A38:7_746.512/103.5	0.33483	0.375783	0.487084	0.396907	0.517944	0.217398	0.381964	0.463793	0.454282	0.465969	0.429338	0.205096	0.227741	0.356322	0.410636	0.50656	0.415695	0.376081
PE A38:6_748.528/103.5	1.29346	1.61679	1.37471	1.3515	1.26165	1.03781	1.12887	0.812426	0.969995	1.44108	1.23393	1.48343	0.848637	1.35213	0.860803	0.883747	0.91799	0.930608
PE A38:5_750.543/103.6	2.13097	1.98792	1.51103	1.86566	2.03489	2.05612	1.89618	1.86718	1.72415	1.72237	1.96343	1.78998	2.02424	1.89462	2.2876	2.3322	1.7037	1.3969
PE A38:4_752.559/104.8	0.172547	0.251752	0.243928	0.177516	0.202647	0.26916	0.111499	0.105906	0.101784	0.220361	0.264298	0.250889	0.195917	0.231482	0.168486	0.146134	0.146149	0.141209
PE A38:3_754.574/104.7	0.321369	0.931865	0.598128	0.603545	0.172459	0.355431	0.241493	0.0893003	0.170425	0.409169	0.523768	0.964887	0.21932	0.650527	0.0836845	0.103493	0.171517	0.241792
PE A38:2_756.59/105.1	0.108837	0.274187	0.0451351	0.142542	0.0399033	0.0528589	0.0706747	0.0290427	0.0541	0.104311	0.0271971	0.0796721	0.0850808	0.126021	0.0227985	0.0324089	0.0613051	0.0665011
PE A38:1_758.606/106	0.0086391	0.0378431	0.013102	0.00430143	0.00682666	3.4e-05	0.00684708	0.0036955	0.00460319	0.00207447	0.00970673	0.0160894	0.00503367	0.0155702	0.00292548	0.00397926	0.00416244	0.00566531
PE 38:6_762.506/104.6	0.377873	0.212371	0.327917	0.257914	0.384615	0.314581	0.487595	0.401194	0.289858	0.375934	0.339308	0.245796	0.39262	0.191514	0.398017	0.415332	0.338498	0.350992
PE 38:5_764.522/104.2	0.284105	0.241845	0.403898	0.25612	0.176774	0.235674	0.106279	0.253611	0.280895	0.326278	0.354046	0.232346	0.259166	0.212096	0.276028	0.248773	0.193526	0.171146
PE 38:4_766.538/104.5	1.4594	0.807809	1.40916	1.01382	1.21527	1.45388	1.14958	1.46713	1.06215	1.04104	1.39122	0.87197	1.66414	0.81115	2.17448	1.70511	1.19962	1.16593
PE 38:3_768.554/105.9	0.018932	0.0467908	0.0864655	0.085122	0.0759161	0.124938	0.0628752	0.0153447	0.00305534	0.0494874	0.0513786	0.0608494	0.061985	0.0565489	0.0136559	0.0204637	0.0338197	0.0359364
PE 38:2_770.569/105.3	0.038225	0.105409	0.0911093	0.0906839	0.0128095	0.0591076	0.0392086	0.0126078	0.0337511	0.0695645	0.104687	0.166018	0.0336591	0.0902053	0.00740105	0.0115214	0.0256594	0.0503613
PE A40:8_772.528/102.9	0.349535	0.294606	0.471699	0.468159	0.515484	0.34681	0.632409	0.373946	0.539113	0.161864	0.604011	0.57618	0.427427	0.346571	0.530444	0.486647	0.505333	0.544758
PE 38:1_772.585/105.8	0.0223966	0.0367397	0.0408142	0.0423942	0.0198495	0.0372287	0.0248145	0.0178496	0.01846	0.0383787	0.0650487	0.0421503	0.0219783	0.0435255	0.015657	0.0143998	0.0214629	0.0334512
PE A40:7_774.543/102.9	1.73429	1.52724	2.94061	2.14965	2.76717	1.92953	3.47302	2.91955	2.58945	3.0798	3.05423	2.32718	2.35507	1.34666	3.19704	3.21709	3.36844	2.48997
PE A40:6_776.558/103.4	0.82074	1.28393	0.693325	0.456819	0.00229572	0.341673	0.00456783	0.4856	0.382753	0.563989	0.903514	0.550314	0.0164263	1.32562	0.000868411	0.124411	0.299049	0.368343
PE A40:5_778.573/103.3	1.41464	1.21177	1.09082	0.397437	1.1899	0.455045	1.00019	1.20374	1.23546	0.925452	1.84533	1.1567	0.841046	1.30337	1.36259	1.48501	1.32775	1.0005
PE A40:4_780.59/104.5	0.130632	0.15964	0.142456	0.142503	0.105175	0.160123	0.0757719	0.0872245	0.0748142	0.117148	0.154606	0.147147	0.122228	0.150699	0.121859	0.0988452	0.0939256	0.0952295
PE A40:3_782.606/104.2	0.0309559	0.129689	0.0540391	0.0720915	0.0271754	0.0202251	0.0217322	0.00292182	0.0213332	0.0553546	0.113334	0.199263	0.0103166	0.0777562	0.000505452	0.000209965	0.0113489	0.0331785
PE A40:2_784.622/105	0.00503755	0.0176523	0.00518333	0.00485317	0.00284293	0.00569029	0.00589913	0.00691271	0.00502401	0.00700453	0.000717095	0.0015284	0.00669048	0.00630922	0.00475693	0.00768121	0.00562328	0.00458663
PE 40:7_788.523/103.7	0.165669	0.173382	0.202003	0.168066	0.178184	0.154936	0.205864	0.228669	0.226774	0.206264	0.230546	0.155608	0.0909407	0.086396	0.209041	0.21989	0.189612	0.204955
PE 40:6_790.538/103.8	1.96207	1.86497	2.62535	1.99392	2.36679	2.01114	2.81361	3.38668	2.36799	2.34601	2.67945	1.78556	1.40627	1.51853	2.63168	3.12413	2.32204	2.20455
PE 40:5_792.554/104.9	0.0818562	0.0590405	0.114671	0.126934	0.0712166	0.123647	0.0324765	0.101547	0.0387455	0.0348533	0.100577	0.0643936	0.0568433	0.058881	0.0990692	0.0936374	0.0473028	0.0532265
PE 40:4_794.569/104.4	0.686412	0.417378	0.736877	0.550481	0.513347	0.716893	0.525435	0.748313	0.461381	0.432077	0.68619	0.439424	0.640372	0.378439	0.656077	0.708823	0.576923	0.524409
PE 40:3_796.586/107.4	0.0109685	0.00515805	0.0107549	0.00769858	0.00748415	0.0100905	0.0141339	0.016888	0.0116777	0.00863486	0.0112767	0.00587378	0.0121823	0.0101152	0.0105771	0.0147509	0.0120261	0.00841922
PE 40:2_798.602/105.1	0.00404112	0.0135525	0.00974653	0.0108137	0.00452712	0.00674267	0.00525645	0.00440738	0.00460817	0.00913906	0.0159254	0.0272971	0.00473296	0.0117161	0.00356354	0.00406112	0.00507242	0.00890546
PE A42:8_800.56/102.2	0.0147043	0.0188344	0.0317331	0.0248797	0.019032	0.0192206	0.0277114	0.017263	0.0166962	0.0253079	0.0276101	0.0277925	0.0172958	0.0190057	0.018124	0.0138661	0.0275689	0.0274023
PE A42:7_802.574/102.8	0.0504031	0.07935	0.0895618	0.0577445	0.0565758	0.0494221	0.0495962	0.0321707	0.0545841	0.0680398	0.0853174	0.0810267	0.0438586	0.0909598	0.0467333	0.0415042	0.0500885	0.044537
PE A42:6_804.59/103.1	0.182525	0.221416	0.215043	0.178328	0.0889519	0.105194	0.0935055	0.0510729	0.131684	0.156671	0.286183	0.254872	0.101996	0.318512	0.0647354	0.065679	0.119543	0.0782603
PE A42:5_806.606/103.2	0.0630706	0.0769903	0.00253206	0.0626107	0.0394128	0.0432027	0.0386138	0.0311401	0.0498508	0.0494494	0.081812	0.0385849	0.0422185	0.0759472	0.0289979	0.0288977	0.0416684	0.0286671
PE A42:4_808.623/104.4	0.00854751	0.00866632	0.0141026	0.0108515	0.00586309	0.00680401	0.0042678	0.00269467	0.00746525	0.0107955	0.0133238	0.0135338	0.00297797	0.0153972	0.000967867	0.00317801	0.00455692	0.00363172
PE 42:10_810.507/102.7	0.00868803	0.00493379	0.011796	0.00740294	0.0144886	0.010158	0.0126621	0.00848501	0.011639	0.00936281	0.0132234	0.0053052	0.0151494	0.00480306	0.028426	0.00843101	0.0134016	0.00777323
PE A42:3_810.637/103.6	1.95e-06	0.0139712	0.000231745	0.00233771	1.93e-05	0.00100026	0.000188113	0.000121285	0.000116895	0.00264402	0.00194803	0.00412878	0.00276877	0.00401844	1.45e-05	5.06e-05	3.6e-05	0.000485395
PE 42:8_814.54/102.6	0.0116904	0.00618507	0.0129122	0.00657698	0.0104745	0.0111078	0.0113818	0.00967775	0.00931052	0.00916453	0.0124067	0.00839313	0.0103285	0.00837976	0.0144652	0.0101773	0.0103365	0.00819437
PE 42:7_816.555/103	0.0131649	0.0147523	0.0187108	0.0186569	0.00706818	0.0131679	0.0181783	0.0107349	0.0117233	0.0115333	0.0139969	0.0152051	0.00993613	0.0121053	0.010628	0.0154558	0.0123218	0.00991929
PE 42:6_818.572/103.2	0.00446848	0.0120532	0.00879721	0.00601597	0.0110522	0.00701552	0.0112192	0.00772628	0.0110079	0.006314	0.00922348	0.0117254	0.00721607	0.0145675	0.0069098	0.0103444	0.0093155	0.00947995
PE 42:5_820.586/103.9	0.0180945	0.0128935	0.0221727	0.0144902	0.00501452	0.0123038	0.00593633	0.00556867	0.0146726	0.0149539	0.0262771	0.0196348	0.0105657	0.0190815	0.00681836	0.00750734	0.00945845	0.0109899
PE 42:4_822.602/104.3	0.0174649	0.0109174	0.020968	0.0160849	0.00838324	0.0125594	0.00887084	0.00934032	0.0145964	0.016246	0.0286229	0.0198819	0.0103478	0.0241809	0.00741153	0.00864675	0.0127463	0.00762024
PE A44:6_832.623/102.1	0.0051538	0.00505864	0.00385128	0.00379577	0.00386911	0.00339357	0.00319693	0.00203377	0.00209537	0.00295869	0.00657047	0.00575635	0.00515701	0.006453	0.00390643	0.00245541	0.00258598	0.00435948
PE 44:10_838.539/102.2	0.0362937	0.0232701	0.0543208	0.0460148	0.0426122	0.0352335	0.0354865	0.0403329	0.0377937	0.0410829	0.057834	0.0404517	0.0463365	0.0289014	0.083247	0.0331073	0.0591417	0.0420747
PS A34:2_744.517/129	0.0306235	0.103146	0.0501327	0.0358803	0.0244257	0.019601	0.0172974	0.00761282	0.0137088	0.0252305	0.0110226	0.0857209	0.0196548	0.0394939	0.00726985	0.00900753	0.0112571	0.00642535
PS A34:1_746.533/132.1	0.0095804	0.0254886	0.0153903	0.0127162	0.00737111	0.00892683	0.00542365	0.00375203	0.00563927	0.0139469	0.00729485	0.0145375	0.0064605	0.0117587	0.00484328	0.004611	0.00492974	0.00359372
PS 34:2_758.498/128.3	0.0159289	0.00615242	0.00936962	0.0153328	0.0147277	0.00984192	0.0101217	0.00726536	0.00788252	0.0172696	0.00668468	0.0059886	0.0115719	0.00458576	0.0105565	0.00772695	0.0037575	0.00652851
PS 34:1_760.512/131.3	0.268902	0.151271	0.261965	0.198722	0.309718	0.257413	0.506246	0.412405	0.315673	0.327711	0.229867	0.127557	0.307848	0.125304	0.507282	0.49802	0.27834	0.241335
PS A36:3_770.533/127.2	0.0488972	0.204103	0.116598	0.0973468	0.0312636	0.0579669	0.0403405	0.0121091	0.0233456	0.0586776	0.0418211	0.160439	0.040728	0.114927	0.012183	0.0161165	0.0177955	0.0221525
PS A36:2_772.549/127.2	0.0179503	0.00063028	0.00936072	0.0132189	0.00357523	0.00377466	0.0150769	0.00732853	0.0317704	0.0186777	0.00930282	0.0119072	0.0035015	0.000792299	0.0044481	0.00874188	0.00995791	0.00321837
PS 36:4_782.498/126	0.00352297	0.00580533	0.0117478	0.00614083	0.0027442	0.0217736	0.0262819	0.0168513	0.011644	0.017554	0.00624339	0.00643234	0.0296404	0.00441906	0.0711333	0.0487033	0.0204844	0.0149461
PS 36:3_784.516/127.4	0.0119032	0.0121164	0.0165575	0.00794866	0.00718146	0.0158286	0.0128411	0.00944463	0.0242417	0.0191057	0.0198213	0.00610187	0.0120825	0.0131757	0.0142935	0.0176471	0.00816274	0.01164
PS 36:2_786.529/129.6	0.917847	1.36184	1.54069	1.77114	0.488018	1.25933	1.61291	0.931162	1.28239	1.5204	1.3168	1.63292	1.16235	1.70738	0.821873	0.678083	1.09671	1.13833
PS 36:1_788.543/129.7	11.7838	8.31219	1.61237	10.8293	10.5339	10.2252	9.20398	7.24861	7.81522	9.93971	1.26409	12.7497	8.21147	14.9666	5.12975	5.84314	8.15744	8.13132
PS A38:5_794.535/123.6	0.0186369	0.0192056	0.0210386	0.0175212	0.0195719	0.0156529	0.0164641	0.0111081	0.0144433	0.0128812	0.0134697	0.0153244	0.0166537	0.0196357	0.0169643	0.0150721	0.0103939	0.0118889
PS A38:4_796.55/125.4	0.0138122	0.020246	0.0153665	0.0165279	0.0100883	0.00960956	0.00592875	0.00431275	0.00618481	0.0128505	0.0101191	0.0125107	0.00716245	0.0139768	0.00512524	0.00468012	0.00511642	0.004519
PS A38:3_798.564/126.1	0.00962576	0.024812	0.0138845	0.0119202	0.00541707	0.00824173	0.00503412	0.00110238	0.00296122	0.00738658	0.00870143	0.0160958	0.00520204	0.0138988	0.00233452	0.00291714	0.00375346	0.00371329
PS 38:6_806.497/126.7	0.0614722	0.0260097	0.067072	0.0321032	0.0540068	0.0705336	0.085981	0.0812609	0.0659782	0.0609145	0.0503536	0.0338428	0.0715499	0.0215085	0.11335	0.119052	0.0683072	0.0709684
PS 38:5_808.512/127	0.126978	0.12778	0.164008	0.14304	0.128021	0.119849	0.144644	0.100653	0.144409	0.173831	0.17199	0.139169	0.114162	0.11625	0.136314	0.0954469	0.107132	0.111501
PS 38:4_810.527/126.9	0.802586	0.706079	0.682898	0.781072	0.776518	0.747243	0.817503	0.823937	0.749852	1.03018	1.02873	0.685538	0.766153	0.7384	0.921646	0.669735	0.693415	0.748304
PS 38:3_812.544/127.2	0.319404	0.374431	0.558462	0.40352	0.356724	0.466529	0.224543	0.236718	0.176723	0.245279	0.376593	0.343558	0.23834	0.30263	0.168596	0.205846	0.17971	0.228321
PS 38:2_814.559/127.9	0.332578	0.570277	0.565071	0.459761	0.386316	0.345654	0.360363	0.219412	0.351017	0.505786	0.485987	0.536634	0.34691	0.64484	0.214053	0.248124	0.298386	0.393242
PS 38:1_816.574/128.7	0.873572	1.97792	1.26733	1.23367	0.813477	0.409933	0.597532	0.396761	0.665383	0.909656	1.27197	0.175724	0.630855	1.49697	0.559499	0.416974	0.722566	0.648714
PS A40:7_818.535/121.3	0.0224122	0.0145439	0.0288299	0.0213618	0.0278701	0.0272552	0.0344833	0.0311822	0.0365087	0.0253756	0.0260449	0.0190694	0.0258535	0.0183188	0.0420267	0.0375162	0.03111	0.0328081
PS A40:6_820.55/122.9	0.0146102	0.012375	0.0175798	0.012589	0.0139555	0.0130445	0.0173933	0.013933	0.0135894	0.0108619	0.0141141	0.0103712	0.0122605	0.0132051	0.0147374	0.0147968	0.0129989	0.00949813
PS A40:5_822.566/124.2	0.0269161	0.0286781	0.0289098	0.0174405	0.0175721	0.0143394	0.0149401	0.00717367	0.013769	0.0125251	0.016124	0.0247497	0.0158695	0.0328533	0.00702373	0.0089525	0.0166487	0.00782362
PS 40:7_832.512/125.4	0.129675	0.0797515	0.15605	0.117653	0.130808	0.118356	0.158774	0.144805	0.147544	0.121036	0.128453	0.0702281	0.11799	0.0968826	0.14037	0.134439	0.143635	0.1527
PS 40:6_834.528/125.4	6.48129	3.82805	7.83766	6.07529	8.63384	8.11503	9.64571	9.98663	7.44436	6.90823	7.8754	5.12928	9.26529	4.20345	11.4238	11.542	9.05916	8.81009
PS 40:4_838.558/125.8	1.61651	1.0386	1.6622	1.44572	1.43714	1.79662	1.59873	1.76685	1.39231	1.0746	1.60018	0.889664	1.52399	1.25017	1.61724	1.57659	1.42513	1.27278
PS 40:3_840.574/125.7	0.00146591	0.114714	0.00378311	0.0143867	0.00428059	0.00309149	0.00422553	0.000328411	0.0033548	0.058734	0.00199837	0.013619	0.00858223	0.170302	0.0012068	0.0138583	0.00664012	0.00718674
PS 40:2_842.591/126.8	0.0876595	0.13325	0.107569	0.10466	0.0786441	0.0762782	0.0674324	0.0511105	0.0709912	0.0770136	0.138084	0.0781654	0.0127504	0.112476	0.0049653	0.0083011	0.0687719	0.0753484
PS 42:10_854.498/120.6	0.00995927	0.00620564	0.0079534	0.00693152	0.0123981	0.00880941	0.0138786	0.0111032	0.0107404	0.0106269	0.0108649	0.00704301	0.011877	0.00631604	0.018475	0.0125971	0.0133182	0.00984676
PS 42:9_856.51/121.1	0.0026669	0.00349632	0.00392076	0.00445361	0.00579603	0.00775396	0.0107889	0.00703058	0.00638656	0.00515808	0.00442961	0.00318678	0.00698694	0.00308174	0.00785994	0.00784279	0.00751655	0.00464286
PS 42:7_860.543/124	0.0474917	0.0391399	0.0665503	0.0505607	0.0501101	0.0543348	0.0621819	0.0483338	0.0535655	0.0448644	0.0570255	0.0472748	0.0472744	0.0395745	0.0549861	0.0503984	0.05426	0.0565199
PS 42:6_862.559/124.5	0.0630101	0.064036	0.0845699	0.060773	0.089781	0.0674627	0.0625801	0.0572656	0.0611808	0.0627151	0.0751407	0.0581982	0.0592241	0.0788027	0.0618179	0.0640889	0.0509277	0.0492074
PS 42:5_864.575/125.4	0.170646	0.210612	0.216774	0.145568	0.111423	0.11259	0.0718702	0.0530304	0.115379	0.127899	0.226771	0.192178	0.10987	0.261935	0.0613592	0.0616774	0.105711	0.0890975
PS 42:4_866.59/125.5	0.485123	0.430511	0.533234	0.383778	0.213488	0.187181	0.219058	0.188704	0.29984	0.330847	0.582368	0.53626	0.283107	0.677942	0.133583	0.124226	0.339823	0.188357
PS 42:2_870.622/125.9	0.00813756	0.0154196	0.00607147	0.00342103	0.00794398	0.00637456	0.0199956	0.0139989	0.0182125	0.0105614	0.00904396	3.75e-05	0.00252277	0.0193607	0.0100867	0.0111045	0.016473	0.0166682
PS 44:12_878.498/119	0.0336428	0.0301277	0.0495573	0.0326712	0.0409401	0.0356155	0.0719889	0.0514295	0.054063	0.0738709	0.0408565	0.0217994	0.0306648	0.0263837	0.0745222	0.0546659	0.0511235	0.0363726
PS 44:11_880.514/119.6	0.0189536	0.0136799	0.019785	0.0128457	0.0238595	0.0155026	0.026193	0.0191058	0.0259031	0.0225639	0.020189	0.0115882	0.014192	0.0123038	0.0272592	0.0253699	0.0236871	0.0209543
PS 44:10_882.528/123	0.150809	0.107084	0.15191	0.135364	0.14765	0.148326	0.179662	0.166601	0.150781	0.144006	0.131538	0.113981	0.148705	0.131063	0.198617	0.20793	0.231716	0.18405
PS 44:7_888.574/123.7	0.560129	1.14453	0.928403	0.00768156	0.421332	0.571688	0.0179521	0.00981996	0.352063	0.0105933	0.58623	1.02514	0.00793147	1.45367	0.298801	0.523645	0.31551	0.585385
PS 46:10_910.56/119.4	0.00436029	0.00929045	0.00975729	0.0039806	0.0116104	0.00637489	0.0101528	0.00744883	0.00561877	0.00951313	0.00324523	0.00306116	0.00386091	0.0138968	0.00567116	0.0111715	0.0106053	0.0025263
BMP 32:2_717.472/82.2	0.0446622	0.0267204	0.00630159	0.0196513	0.0231856	0.0194684	0.0106102	0.0129139	0.0821316	0.0252517	0.013804	0.0085731	0.0177115	0.00121517	0.00425704	0.0131239	0.0179789	0.015069
BMP 32:1_719.487/82.3	0.0551034	0.0382894	0.0151066	0.0112295	0.00896596	0.0223648	0.0122376	0.0202659	0.0960794	0.0352936	0.023976	0.0190094	0.0389059	0.0128791	0.0137632	0.0259824	0.0350303	0.029326
BMP 34:4_741.472/81.5	0.021029	0.0142285	0.00465678	0.0116999	0.0221019	0.0125326	0.00633597	0.00778238	0.0366861	0.0214225	0.0136137	0.0105101	0.0117737	0.0136698	0.00502206	0.0132536	0.0135708	0.0266863
BMP 34:3_743.488/81.8	0.129798	0.116589	0.0318519	0.0751413	0.0930407	0.128516	0.0372864	0.051123	0.247041	0.116039	0.0863982	0.057521	0.0647958	0.0338433	0.0372474	0.0662034	0.0983794	0.107917
BMP 34:2_745.5/82.4	0.71249	0.72839	0.139303	0.402413	0.369811	0.467572	0.2001	0.224197	1.27732	0.562983	0.400395	0.320219	0.401406	0.162387	0.154346	0.295811	0.444299	0.477962
BMP 34:1_747.516/83	0.279199	0.342338	0.162777	0.013456	0.0810419	0.174794	0.0714468	0.102246	0.432427	0.217084	0.202463	0.236378	0.158499	0.274954	0.983605	0.181625	0.274471	0.297026
BMP 36:6_765.472/80.9	0.00528359	0.00637248	0.0017855	0.00704541	0.0063824	0.0027601	0.00216755	0.00264772	0.0112733	0.00396276	0.00424081	0.00217237	0.00441505	0.00325752	0.00315695	0.00371107	0.00370152	0.00692341
BMP 36:5_767.488/81	0.0372975	0.0430221	0.0143046	0.0375575	0.0502483	0.0472108	0.0169715	0.0229167	0.107669	0.0523369	0.0402155	0.0330303	0.0346403	0.0107322	0.0267157	0.0313373	0.0375876	0.0545985
BMP 36:4_769.502/81.7	0.150137	0.203545	0.0472251	0.0547184	0.0808909	0.404223	0.0691877	0.11458	0.435989	0.190224	0.190351	0.182967	0.125721	0.102261	0.084932	0.151856	0.253238	0.26214
BMP 36:3_771.516/82	0.620389	0.856717	0.211294	0.262727	0.473788	1.25072	0.264358	0.38449	1.63059	0.674938	0.733714	0.827176	0.371343	0.229278	0.256804	0.48962	0.975918	1.17704
BMP 36:2_773.532/82.2	2.74913	4.49097	0.576253	1.88753	1.32372	2.56264	1.16357	0.844955	5.29266	2.81352	1.8089	3.1181	2.00977	0.981976	0.95823	1.49123	2.36207	4.51714
BMP 38:7_791.488/80.6	0.0241141	0.0287768	0.0100926	0.0230993	0.0403619	0.0326118	0.0115316	0.0126755	0.0652746	0.0271773	0.0203249	0.021579	0.0203923	0.012684	0.0235637	0.0236242	0.02376	0.0290972
BMP 38:6_793.503/80.7	0.0575409	0.0777865	0.050415	0.0460752	0.0947159	0.127965	0.0297647	0.0528219	0.191296	0.0818687	0.0840691	0.103778	0.0610574	0.0302982	0.0727242	0.0858678	0.128248	0.163632
BMP 38:5_795.517/80.6	0.229798	0.313372	0.103171	0.213501	0.333686	0.45076	0.109037	0.174685	0.643392	0.350583	0.332497	0.418228	0.311774	0.0344914	0.196874	0.294703	0.451083	0.745097
BMP 38:4_797.532/81.1	0.332728	0.716676	0.156592	0.353463	0.300221	0.534787	0.172311	0.21551	0.776409	0.462364	0.496133	0.69529	0.386849	0.213161	0.168466	0.314339	0.499366	1.20758
BMP 38:2_801.565/81.7	0.0910327	0.185197	0.0206186	0.0673139	0.0380916	0.0814488	0.0350453	0.0281596	0.168246	0.084071	0.0595861	0.140572	0.0561321	0.0351449	0.015312	0.0469817	0.0839748	0.161832
BMP 38:1_803.581/81	0.0277765	0.0424085	0.00993527	0.0206177	0.00868808	0.0104914	0.0114544	0.00768709	0.061384	0.0141427	0.0188379	0.0225214	0.00892105	0.00343289	0.000471327	0.00953815	0.0350465	0.0281142
BMP 40:9_815.487/79.5	0.0024675	0.00293515	0.0023937	0.00443292	0.00811841	0.00704007	0.00180345	0.00279132	0.00716646	0.00362354	0.00493181	0.00486435	0.00258262	0.00229217	0.00609568	0.00503952	0.00608473	0.00754767
BMP 40:8_817.502/79.9	0.0570076	0.048104	0.0406888	0.028606	0.0950764	0.170259	0.0261858	0.0660421	0.132365	0.0710328	0.092958	0.0911588	0.0730105	0.0334681	0.16048	0.0866786	0.147609	0.113157
BMP 40:7_819.516/80.1	0.21443	0.293322	0.11219	0.156898	0.343091	0.315442	0.100799	0.130373	0.439421	0.218663	0.254129	0.348496	0.230141	0.152159	0.224901	0.238872	0.327892	0.463038
BMP 40:6_821.53/80.2	0.082806	0.0466397	0.0336353	0.0401541	0.0707162	0.0706389	0.0224151	0.0418794	0.113692	0.0630943	0.100285	0.0981833	0.0580507	0.0232047	0.0421752	0.0643527	0.0833913	0.114154
BMP 40:5_823.549/80.8	0.0364611	0.0462184	0.0156565	0.00518433	0.0438194	0.0481955	0.0119236	0.0181314	0.0832815	0.0451475	0.0386782	0.0905578	0.0412977	0.0182134	0.0286401	0.0403656	0.0570727	0.122645
BMP 40:4_825.566/80.6	0.000140389	0.0047597	0.00177761	0.00464461	0.000116671	0.00311356	0.000974491	0.000364448	0.000427717	0.000300264	7.2e-05	0.000142558	0.000312404	0.00349948	0.000500982	0.000153421	0.000335853	0.00207203
BMP 40:3_827.582/80.1	0.0119217	0.0100649	0.00652809	0.0108329	0.00825243	0.00742391	0.00436461	0.00460325	0.0151933	0.00616146	0.0134362	0.00903358	0.00437835	0.00433916	0.00291255	0.00826881	0.0184185	0.0148884
BMP 42:11_839.488/79	0.0026113	0.00532803	0.0044154	0.0102898	0.00967234	0.00799022	0.00547578	0.00276913	0.00470097	0.0045343	0.00235954	0.00229801	0.00370517	0.00748304	0.0107339	0.00294774	0.0066204	0.00402937
BMP 42:10_841.503/78.8	0.0881623	0.0362894	0.105108	0.122793	0.131221	0.142102	0.0861971	0.151094	0.103334	0.100679	0.123435	0.0677773	0.158837	0.0571246	0.25489	0.123812	0.131374	0.123962
BMP 42:9_843.519/79.3	0.0494295	0.030428	0.0533486	0.0690116	0.0736831	0.0746239	0.0338382	0.0655412	0.0523008	0.0557566	0.0793317	0.0599465	0.0707735	0.0402203	0.077157	0.0651749	0.0679557	0.078386
BMP 42:8_845.535/79.5	0.01368	0.00498616	0.0100975	0.000523149	0.0168564	0.000901202	0.00271601	0.00785741	0.0111201	0.0124249	0.0130263	0.00886326	0.0033021	0.00224237	0.00860632	0.0045549	0.0124867	0.0174613
BMP 42:7_847.551/80	0.00758674	0.05423	0.0691679	0.0160181	0.0140701	0.0103	0.0221406	0.0102237	0.0172779	0.0255715	0.0243408	0.0128357	0.0221126	0.046485	0.00538484	0.00771368	0.010059	0.017934
BMP 42:4_853.593/79.1	0.000870785	0.00425117	0.00758846	0.00486922	0.000202035	0.00813449	0.0173755	5.31e-05	0.0150662	0.00733879	0.000142107	0.00390401	0.0207438	0.0110263	0.000624373	0.0221234	0.000685331	0.00044966
BMP 44:12_865.5/78.7	0.217932	0.188111	0.333761	0.402951	0.390745	0.384017	0.338158	0.353628	0.255603	0.269201	0.305235	0.201337	0.350836	0.267986	0.462905	0.320698	0.397098	0.332362
BMP 44:10_869.534/78.8	0.0104034	0.00981545	0.00876945	0.0107137	0.0138081	0.0176841	0.00970655	0.0128173	0.00940131	0.00935539	0.0162883	0.0125016	0.0191884	0.00693076	0.0176715	0.0125185	0.0157612	0.0146852
PC 28:0_722.498/158.9	0.067828	0.0366925	0.049794	0.0534505	0.0333833	0.0153317	0.0347228	0.0360208	0.0687767	0.0335445	0.0432745	0.0204435	0.0242653	0.0463025	0.0419406	0.038484	0.0276579	0.0352058
PC A30:0_736.55/158.2	0.0153102	0.0212414	0.0174618	0.0201133	0.0152937	0.00970422	0.00871714	0.01043	0.0152055	0.0138494	0.0137387	0.0115827	0.00959012	0.0228386	0.0103758	0.010558	0.0110117	0.00960351
PC 30:1_748.513/156.2	0.0341671	0.0307568	0.028441	0.033623	0.0204518	0.0101804	0.0433641	0.0248221	0.0348443	0.0285316	0.0259227	0.0122963	0.019924	0.0299635	0.01618	0.0263895	0.0152101	0.0150221
PC 30:0_750.527/158.2	0.767932	0.572354	0.691835	0.791185	0.704521	0.481781	0.787002	0.781821	0.990982	0.747586	0.673443	0.381423	0.648106	0.733952	0.628912	0.903285	0.598278	0.717111
PC A32:1_762.566/155.2	0.0680697	0.120371	0.0702895	0.11021	0.0549594	0.0545199	0.0438967	0.0400354	0.0579088	0.0739352	0.0704894	0.0720135	0.0846682	0.101233	0.0420696	0.0433864	0.0459073	0.0486443
PC A32:0_764.579/157.4	0.087706	0.0955783	0.112495	0.109184	0.112073	0.109513	0.100475	0.124005	0.107068	0.1195	0.112568	0.0948103	0.108555	0.101233	0.140458	0.115144	0.0987241	0.117319
PC 32:1_776.543/154.9	0.902734	0.491716	0.947089	0.895654	0.810034	0.549322	1.01042	0.653098	0.870517	0.686834	0.891157	0.697108	1.01307	0.686471	0.872615	0.896336	0.647543	0.755711
PC 32:0_778.558/156	3.74339	2.71392	3.8339	4.2055	4.83003	4.15899	4.58089	5.7995	3.63697	3.74424	4.00728	3.13964	5.22354	2.74158	4.91428	5.08848	4.5658	4.44279
PC A34:3_786.565/148.7	0.00692239	0.00622202	0.00502017	0.00737383	0.00691076	0.00630388	0.0039837	0.00159966	0.00384147	0.00503723	0.00795718	0.00505283	0.00472843	0.00409582	0.00314759	0.00138571	0.00311473	0.00373153
PC A34:2_788.579/149.5	0.123347	0.278829	0.0983024	0.15698	0.112121	0.0676612	0.0753842	0.0363085	0.0768378	0.127206	0.0584684	0.132966	0.104529	0.168593	0.0349124	0.0312761	0.0854644	0.0651149
PC A34:1_790.596/154.3	0.258067	0.676839	0.419989	0.449048	0.208396	0.26217	0.210979	0.167436	0.254742	0.320686	0.35955	0.442411	0.26034	0.563951	0.175877	0.152461	0.236885	0.206631
PC A34:0_792.612/156.9	0.020368	0.0471132	0.0336888	0.0335367	0.0340333	0.0353943	0.0336017	0.0407988	0.0267643	0.0231869	0.03667	0.0284074	0.0310104	0.0107142	0.0459884	0.0335755	0.0296297	0.0328161
PC 34:4_798.53/149.1	0.0208675	0.00727505	0.0174616	0.0143892	0.0163447	0.00926746	0.0147185	0.0189334	0.0211433	0.0143168	0.0192674	0.00939754	0.0149369	0.00959585	0.0178395	0.0150685	0.0133445	0.0143602
PC 34:3_800.546/149.9	0.0398627	0.0168651	0.0194734	0.0178388	0.0468387	0.0430518	0.0362172	0.0209126	0.0218739	0.0378952	0.042683	0.0116196	0.0252721	0.0116694	0.0429106	0.0202974	0.0269023	0.0306618
PC 34:2_802.559/152.6	0.500809	0.408151	0.530766	0.597332	0.679159	0.86946	0.596674	0.420251	0.7151	0.62367	0.479271	0.359006	0.538579	0.371139	0.470869	0.56956	0.561682	0.418785
PC 34:1_804.574/152.6	12.0759	10.4458	14.1843	11.4136	11.5568	11.0473	11.1164	11.4521	11.0605	11.7117	12.9455	12.5707	12.0705	10.8661	11.9956	11.2533	11.695	11.6483
PC 34:0_806.591/156	0.535402	0.293168	0.787296	0.609645	0.811359	0.947629	0.242972	0.850951	0.269307	0.346234	0.864323	0.702832	0.817369	0.406866	0.736772	0.680376	0.541967	0.582592
PC A36:5_810.566/145.1	0.0170181	0.00996423	0.0197785	0.0173051	0.0237343	0.0175999	0.0151175	0.0200558	0.0170452	0.0119476	0.0174658	0.0167558	0.0157999	0.0110444	0.0213644	0.0200394	0.0175313	0.0239605
PC A36:4_812.581/148.3	0.0515126	0.0565551	0.0624818	0.0502177	0.0506684	0.0449494	0.0285079	0.0364799	0.039631	0.052559	0.0567478	0.0482793	0.0431794	0.0502626	0.0473916	0.0341759	0.0425951	0.039329
PC A36:3_814.595/147.3	0.127447	0.237508	0.14834	0.148516	0.070451	0.097956	0.0546857	0.0282936	0.0664334	0.0892513	0.14241	0.210968	0.0817314	0.25225	0.0490174	0.0385959	0.0613164	0.061461
PC A36:2_816.611/149.8	0.0654296	0.165159	0.0896048	0.101007	0.0433688	0.059128	0.0465184	0.0213297	0.0443235	0.0762485	0.0771632	0.134603	0.00440517	0.121774	0.030104	0.0552506	0.0401201	0.0368896
PC A36:1_818.626/152.6	0.15185	0.107589	0.0565418	0.0603411	0.102467	0.112973	0.174395	0.124785	0.0108013	0.144315	0.042856	0.0698504	0.12198	0.0779131	0.00493767	0.129026	0.0107599	0.139463
PC 36:6_822.531/148	0.00952083	0.00214728	0.00952286	0.007051	0.00667433	0.00458168	0.0118075	0.0121874	0.0128487	0.009411	0.0093949	0.00428265	0.00680296	0.00203453	0.0101888	0.010121	0.00967072	0.0117161
PC 36:5_824.547/147.5	0.0474466	0.0466856	0.0599016	0.0538118	0.0416846	0.0217517	0.0627995	0.0289711	0.0562076	0.0438888	0.0520626	0.0196227	0.0653358	0.0247074	0.0529914	0.0623301	0.018975	0.0392893
PC 36:4_826.558/147.6	1.90145	0.861833	1.704	1.33039	1.81471	1.55842	1.47546	2.04463	1.52915	1.88276	1.87914	1.28915	2.31877	0.843733	3.03268	2.28024	1.95794	1.86605
PC 36:3_828.578/149.4	0.239425	0.27014	0.469704	0.329646	0.487456	0.129925	0.287791	0.467243	0.339911	0.314656	0.374616	0.30247	0.384289	0.261333	0.525994	0.416172	0.363436	0.352038
PC 36:2_830.59/150	1.8395	1.92199	2.32243	2.08897	1.59063	2.16719	1.52891	1.36835	1.65513	1.61323	2.24192	2.08149	1.47778	1.85912	1.3018	1.18865	1.33199	1.11214
PC 36:1_832.605/150.1	0.32763	2.79977	0.298227	2.72243	2.15506	2.4293	3.79906	2.23821	2.12127	2.23201	0.315969	0.170509	2.31867	2.89866	1.97864	1.777	2.03292	2.39285
PC A38:7_834.564/143.7	0.0111373	0.016453	0.00553351	0.013191	0.00510336	0.00625232	0.0174683	0.00547786	0.006441	0.0126677	0.00773166	0.0061785	0.0164347	0.0226395	0.00466013	0.0100066	0.00570462	0.00716153
PC A38:6_836.582/142.8	0.0349564	0.0435207	0.0352668	0.04396	0.0458469	0.032607	0.0346554	0.0343028	0.0330756	0.0260326	0.0380003	0.0431956	0.0404239	0.0561621	0.0387597	0.0324486	0.0385936	0.0369902
PC A38:5_838.597/145.8	0.0595068	0.0619729	0.0656237	0.0627451	0.0697128	0.0371046	0.0576866	0.0622255	0.0538671	0.0559325	0.0642858	0.0587375	0.0354577	0.0627204	0.0296308	0.0664956	0.0351625	0.0339452
PC A38:4_840.612/147.3	0.0304136	0.0333058	0.0379672	0.0327952	0.0316894	0.0309551	0.0176481	0.0220023	0.0231749	0.027347	0.0373681	0.0346443	0.0287654	0.0352381	0.029094	0.0233361	0.0261782	0.0269427
PC A38:3_842.625/146.4	0.00584607	0.0302793	0.010202	0.00858647	0.00524384	0.0054672	0.00372317	1.03e-05	0.000336055	0.0063403	0.012002	0.0101083	2.29e-05	0.0134475	0.00585146	0.000175877	0.000204625	0.000107375
PC 38:7_848.547/145.9	0.0142371	0.0110638	0.0215575	0.0189254	0.0168633	0.00889947	0.0289184	0.0151111	0.0268416	0.0175788	0.0210306	0.00928743	0.0174998	0.00770487	0.0168041	0.0157343	0.0110055	0.0145038
PC 38:6_850.558/146.3	0.468927	0.429344	0.895792	0.837741	0.910578	0.77962	1.08609	1.2037	0.942733	0.927331	1.02374	0.474704	0.957411	0.571446	1.09231	1.07117	1.01311	1.09526
PC 38:5_852.574/145.7	0.312973	0.312891	0.408407	0.304325	0.393557	0.354846	0.214913	0.398311	0.0549771	0.133134	0.375806	0.187241	0.303032	0.13599	0.492583	0.36149	0.283135	0.147679
PC 38:4_854.589/145.7	1.77467	0.803091	1.87804	1.52799	1.99359	1.95457	1.86686	2.25236	1.59733	1.6294	2.25401	1.34101	1.92311	1.31254	2.69662	2.44938	2.11135	2.06693
PC 38:3_856.606/148.1	0.120374	0.13038	0.210528	0.159089	0.195919	0.285663	0.124903	0.210451	0.107118	0.130577	0.186844	0.149771	0.181296	0.155421	0.214614	0.135826	0.12877	0.134343
PC 38:2_858.621/148.3	0.131161	0.189963	0.182628	0.179681	0.0824212	0.0849867	0.144894	0.0954365	0.128717	0.127281	0.17927	0.146245	0.121467	0.187474	0.062949	0.0943383	0.129461	0.137612
PC A40:8_860.583/141.9	0.0336512	0.00384089	0.0269938	0.0389949	0.00393655	0.0247375	0.0267879	0.00704941	0.00696026	0.00402519	0.0283544	0.0250166	0.0602743	0.0701161	0.017348	0.0246439	0.00729308	0.0360515
PC 38:1_860.637/148.6	0.0711965	0.145542	0.0672623	0.0902373	0.0396874	0.0645954	0.109897	0.0491562	0.0652324	0.0781141	0.0658703	0.0781616	0.110458	0.119112	0.0254239	0.0492318	0.0519071	0.0712075
PC A40:7_862.595/144.7	0.00238463	0.00511721	0.00376228	0.00309854	0.00352068	0.00403894	0.00315724	0.0180146	0.00412439	0.00379273	0.00255128	0.0027512	0.00294796	0.00667784	0.00471997	0.00225014	0.00427117	0.00379626
PC A40:6_864.613/144.5	0.0170765	0.0260844	0.0231307	0.0183978	0.00810251	0.0123597	0.0258621	0.0145413	0.0193452	0.0199087	0.0263076	0.0221625	0.00408836	0.0247544	0.00463268	0.0168672	0.00158252	0.0185833
PC A40:5_866.628/142.9	0.0259996	0.0163572	0.0140288	0.0131311	0.0159133	0.014599	0.008019	0.0138632	0.00920883	0.0171011	0.0169354	0.0183939	0.0112079	0.0201779	0.012729	0.0132726	0.00919631	0.00930065
PC A40:4_868.643/147.2	0.0171603	0.0179911	0.0197606	0.017663	0.011685	0.0129771	0.0064071	0.00812448	0.0131759	0.0145715	0.024224	0.0205911	0.0129534	0.026333	0.012071	0.0149328	0.0136221	0.00880638
PC 40:8_874.563/142.7	0.0145051	0.0318985	0.0147529	0.00315019	0.0208241	0.0224728	0.0131918	0.0276242	0.0203195	0.0107561	0.0127249	0.0132631	0.0133168	0.0440431	0.0391407	0.0293864	0.0245537	0.0293563
PC 40:7_876.574/143.9	0.0293695	0.0603753	0.207662	0.187727	0.197624	0.210409	0.263104	0.23372	0.260539	0.0201659	0.212418	0.176236	0.180246	0.155985	0.24683	0.201599	0.207004	0.138236
PC 40:6_878.589/143.9	0.418916	0.369906	0.568712	0.406398	0.517337	0.515772	0.9041	0.931422	0.569459	0.616125	0.577249	0.467193	0.40795	0.355689	0.67986	0.797862	0.750793	0.665221
PC 40:4_882.621/145.2	0.166001	0.126313	0.240035	0.220482	0.16723	0.248372	0.149341	0.290888	0.140456	0.138104	0.253894	0.177639	0.241424	0.15148	0.183671	0.224474	0.173332	0.224458
PC 40:2_886.652/146.8	0.0240338	0.0248416	0.0236625	0.0229932	0.0169045	0.015865	0.0147049	0.00613743	0.0148488	0.0261071	0.0195414	0.0151956	0.0270558	0.0298032	0.00826552	0.00963044	0.0102938	0.0149916
PC 42:10_898.561/140.2	0.0346679	0.0217218	0.0256926	0.0288135	0.0374074	0.0308042	0.0545221	0.0641541	0.0451444	0.0343974	0.0353362	0.0168092	0.0459461	0.0290824	0.0808416	0.06431	0.0473203	0.0438017
PC 42:9_900.578/141.8	0.00506415	0.00998991	0.00423006	0.00511564	0.00568843	0.00692129	0.00529331	0.0132708	0.00907676	0.00868455	0.0065599	0.00265583	0.00490489	0.0171342	0.00999715	0.011905	0.00986439	0.011501
PC 42:5_908.638/138	0.0373679	0.0277837	0.021546	0.0277469	0.0230116	0.0256619	0.0274457	0.0162029	0.0309648	0.00847179	0.00733859	0.0110535	0.0273958	0.0312035	0.0145131	0.00652037	0.0213566	0.0267504
PC 42:4_910.655/145.3	0.00875942	0.00678458	0.0116056	0.0118697	0.00599385	0.00747181	0.00621452	0.0061678	0.0103554	0.00856723	0.0174654	0.0148204	0.00748042	0.0106468	0.00406209	0.00570927	0.00854592	0.00539859
PC 42:2_914.683/144.5	0.033419	0.0587298	0.0322375	0.0338476	0.0225812	0.0246578	0.0259648	0.0124898	0.0230115	0.0247799	0.0420493	0.0429612	0.0246917	0.0507132	0.0102014	0.0110896	0.0183477	0.0212202
PC 42:1_916.699/145.1	0.0715462	0.176151	0.0448532	0.0993144	0.0665529	0.0318638	0.0921556	0.00212648	0.0522048	0.100224	0.0337338	0.000182727	0.10143	0.223916	0.0289733	0.0734521	0.0358953	0.0513616
PC 42:1_916.701/151.9	0.0149445	0.0262604	0.0198423	0.0186496	0.0160739	0.00789696	0.0162861	0.00542535	0.0145212	0.0301134	0.0221737	0.0223218	0.0126515	0.0243068	0.0090299	0.00714874	0.00598679	0.0128514
PC 44:12_922.559/138.9	0.0159025	0.0144733	0.01443	0.0187045	0.0191515	0.0147782	0.036153	0.0314971	0.0270488	0.0260545	0.0176467	0.0134853	0.0199095	0.0153732	0.0312093	0.0321063	0.0309607	0.0284009
PC 44:10_926.591/139.8	0.00400445	0.00229089	0.00392449	0.00490286	0.00543597	0.00491748	0.00807916	0.01083	0.00631557	0.00363425	0.00427574	0.00187208	0.00685028	0.00341801	0.00875544	0.00969609	0.00900292	0.00827237
PC 44:3_940.701/149.2	0.00777842	0.0134783	0.00667148	0.00189177	0.00537632	0.00174048	0.00657206	0.00130709	0.00711983	0.0055415	0.00897543	0.007256	0.00383174	0.00403719	0.000621597	0.00117416	0.00266747	0.00389099
PC 44:2_942.714/142.7	0.00151151	0.00366875	0.000813118	0.00176776	0.00294902	0.00152935	0.0737198	0.00324503	0.00392101	0.00159226	0.00119068	0.000450906	0.00341752	0.00585835	0.00073048	0.00446912	0.00220091	0.00170966
PC 44:2_942.717/149.9	0.0747196	0.123645	0.0617956	0.0762065	0.0516046	0.0488475	0.0102328	0.0362846	0.0516798	0.0689174	0.0708253	0.0859698	0.0588129	0.114494	0.0205178	0.0315149	0.0416636	0.0423515
PC 46:5_964.699/138.4	0.00312666	0.0129443	0.00186468	0.00391617	0.00657793	0.00216933	0.0296663	0.0147613	0.0116259	0.00552735	0.000101842	0.000474222	0.0103376	0.0244568	0.00254765	0.0123005	0.00851839	0.00211872
PC 46:4_966.716/149.1	0.00451185	0.00598018	0.00373348	0.00143192	0.00346741	0.00341558	0.000270989	0.000169982	0.000169238	0.00420688	0.00409606	0.00307683	0.000273638	0.000278317	0.000434297	0.000110655	0.000131138	0.000488474
PC 46:3_968.732/148.6	0.000565163	0.00609137	0	0.000390131	0.0049531	0.00403214	0.00283809	0.00328085	0.00399323	0.00381429	0	0	0.00261754	0.00452588	0.000100739	0.000756974	0.00334066	0.000794311
PC 46:2_970.745/140.9	0.000216336	0.000115454	0	0.000450618	0.00131554	0.000202118	0.00458719	0.00180803	0.00144695	0.00012701	6.19e-05	0	0.00119104	0.000651841	0.000279519	0.00175713	0.00072386	0.000445793
PC 46:2_970.748/150.2	0.0247229	0.0431871	0.0211014	0.0239882	0.0265758	0.0139622	0.000781007	0.020721	0.0228584	0.0331135	0.0171947	0.0282981	0.0248438	0.0364862	0.00676047	0.0135861	0.0159154	0.0124033
PC 48:5_992.732/147.2	0.00672568	0.00664587	0.00655716	0.00555095	0.00653731	0.0045111	5.33e-05	0.00016923	0.000745842	0.00399863	0.00827208	0.0073346	0.00056693	0.00163689	0.000630799	3.19e-05	0.00337856	0.0014191
SM d18:1;12:0_691.503/180	0.00219436	0.000409031	0.00195269	0.00104642	1.39e-05	2.69e-05	0.000246866	0.00215796	0.00148019	0.00102894	0.000919143	0.000691196	0.000182341	6.99e-05	4.96e-05	0.000126207	0.000266711	5.97e-05
SM d18:1;14:0_719.532/177.1	0.037496	0.0282804	0.0408342	0.0334899	0.0393965	0.0212475	0.0328012	0.0363877	0.0519807	0.0387339	0.0301643	0.0209942	0.023228	0.0249514	0.0270034	0.0272484	0.0242209	0.0283847
SM d18:1;16:1_745.551/174.9	0.0230872	0.0198671	0.0256164	0.0202539	0.0280483	0.0221099	0.0184629	0.0268232	0.0188452	0.0261774	0.0158017	0.017811	0.019962	0.0149698	0.0267876	0.0200167	0.0144424	0.0152499
SM d18:1;16:0_747.564/174.8	0.71835	0.67288	0.779841	0.632287	0.796662	0.598628	0.692706	0.681806	0.780438	0.785706	0.534987	0.556838	0.612763	0.651414	0.498768	0.57343	0.529874	0.594526
SM d18:0;16:0_749.582/171.4	0.0168106	0.0110596	0.0147132	0.013492	0.0233755	0.0177783	0.0137582	0.0172669	0.0124268	0.00917494	0.0114083	0.00898591	0.0169436	0.0107527	0.0111917	0.0175004	0.0129677	0.0181425
SM d18:1;18:1_773.58/172.8	0.582098	0.437053	0.483335	0.494966	0.704047	0.632563	0.643167	0.667232	0.536562	0.644916	0.419404	0.477848	0.713777	0.377833	0.710984	0.642855	0.38159	0.48852
SM d18:1;18:0_775.595/172.9	4.70106	4.94252	5.29041	4.69491	4.91566	5.4713	5.83233	5.62303	4.88474	4.65745	3.90222	4.16976	5.65256	4.40595	4.93491	5.51113	4.58295	4.8241
SM d18:0;18:0_777.61/169.2	0.0161921	0.0281616	0.0265667	0.0224644	0.0198134	0.0314747	0.0296572	0.0270027	0.0144771	0.0240728	0.027093	0.0392784	0.0245151	0.0190884	0.0835171	0.02556	0.0205865	0.0155615
SM d18:1;18:0-OH_791.592/179.7	0.0147325	0.0138794	0.0170966	0.0168803	0.0140497	0.0180823	0.0253351	0.0305076	0.0212944	0.0192962	0.0177474	0.0162079	0.0188555	0.0150999	0.0199683	0.0193747	0.0237014	0.0215877
SM 18:0;18:0_793.607/178.9	0.0028351	0.00235373	0.00322516	0.00283612	0.0030375	0.00388104	0.00540149	0.00574091	0.00559883	0.00275824	0.00362086	0.00254472	0.00427714	0.00264656	0.00424407	0.00539379	0.00419655	0.00431249
SM d18:1;20:1_801.613/170.9	0.0559737	0.0397649	0.0600816	0.0536429	0.0665621	0.069571	0.0607072	0.0784111	0.0622204	0.0521126	0.0585343	0.0431156	0.078723	0.0410206	0.123389	0.0731432	0.0608479	0.055116
SM d18:1;20:0_803.626/171.6	0.851325	0.525006	0.683302	0.738808	0.860164	1.01762	1.42906	1.70607	1.15483	0.836188	0.796065	0.313791	1.24886	0.710201	1.40523	1.46145	1.38918	1.09407
SM d18:0;20:0_805.644/168.8	0.00462286	0.00393787	0.00450692	0.00406652	0.00703465	0.00532588	0.00874601	0.00795409	0.00373332	0.00470433	0.00393798	0.00464095	0.00441994	0.00409575	0.00763691	0.0223972	0.0136571	0.00653242
SM d18:1;20:1-OH_817.607/172.5	0.00380628	0.0108244	0.00274543	0.00640956	0.00237822	0.00468022	0.00304246	0.00349332	0.0019077	0.00313318	0.000665726	0.000270715	0.00413584	0.011523	0.00631523	0.00488701	0.01539	0.0124683
SM d18:1;20:0-OH_819.623/173.1	0.0285968	0.0249717	0.0424219	0.0333142	0.0408094	0.0510481	0.0393865	0.0422607	0.0378593	0.0348447	0.0321642	0.0386092	0.0483832	0.0251253	0.0401682	0.0448375	0.0315619	0.0442122
SM 18:0;20:0_821.639/176.7	0.00234025	0.00154736	0.00206991	0.00187645	0.00226038	0.00292336	0.0033739	0.00478652	0.00401413	0.00257204	0.00210584	0.00119296	0.00216802	0.00169286	0.00303412	0.00272942	0.00216991	0.00234577
SM d18:1;22:2_827.628/169.2	0.00324566	0.00407998	0.00567002	0.00277891	0.00439174	0.00449222	0.00205495	0.00252298	0.00314123	0.00384689	0.00519462	0.00417719	0.00186851	0.00351443	0.00237538	0.00165365	0.00363705	0.00334598
SM 18:0;20:4-OH_829.569/174.3	0.00679905	0.00416634	0.00746127	0.00560931	0.0124017	0.00429176	0.00464034	0.00419744	0.00658905	0.0048814	0.00771292	0.00672375	0.00377649	0.00505555	0.0060437	0.00456466	0.00489023	0.00528975
SM d18:1;22:1_829.643/170.1	0.0939417	0.116538	0.140607	0.112208	0.0815661	0.0717197	0.0611099	0.0511385	0.0745886	0.0858937	0.105522	0.118687	0.0635489	0.116432	0.0542961	0.046692	0.0575779	0.0697774
SM d18:1;22:0_831.659/169.9	0.127045	0.125978	0.105196	0.100959	0.0441877	0.0972155	0.11484	0.11559	0.114194	0.121874	0.107673	0.0050739	0.114149	0.147265	0.0987979	0.113658	0.138877	0.104896
SM 18:0;22:0_849.67/176.5	0.0104092	0.00710253	0.00969509	0.00843095	0.0141948	0.0127008	0.0198658	0.0261239	0.0204074	0.013262	0.0096337	0.00177071	0.00805672	0.0055721	0.0152653	0.0182347	0.0172529	0.01483
SM d18:1;24:3_853.645/167.6	0.00612179	0.00305583	0.00305705	0.000378178	0.00632251	0.00529971	0.0012924	0.00277439	0.00311881	0.000851878	0.00606747	0.00369953	0.00317834	0.00212585	0.00187826	0.00257331	0.00187185	0.00128923
SM d18:1;24:2_855.658/169.2	0.126249	0.114922	0.159413	0.11263	0.0794758	0.0956362	0.0808914	0.074518	0.0968869	0.107508	0.0604953	0.103584	0.075243	0.146128	0.0704895	0.056537	0.107911	0.0897408
SM 18:0;22:4-OH_857.601/174	0.00253618	0.000410752	0.0022384	0.00141989	0.00570623	0.00312195	0	0.000639495	0.00230412	0.000913773	0.00366359	0.00226682	0.000733828	0.00011335	0.00187121	0.000355275	0.00157783	0.000849344
SM d18:1;24:1_857.673/169.1	2.69126	4.75266	3.80592	3.40677	1.87479	2.54433	1.7734	1.20542	1.86584	2.68628	3.17536	3.86208	1.83144	4.31738	1.33299	1.17495	2.16721	1.92245
SM d18:1;24:0_859.688/167.9	0.000111473	0.0185776	0.0497867	0.0562199	0.00162476	0.0154622	0.0669529	0.0247179	0.000517332	0.00859986	0.00588085	0.0185372	0.00690884	0.00986797	0.000335305	0.0138372	0.00338993	0.00049781
SM d18:1;24:0-OH_875.685/173	0.021129	0.0344936	0.0208825	0.0301379	0.0144257	0.0193344	0.0218687	0.019487	0.0250703	0.0185693	0.0193378	0.0241882	0.0157573	0.0215554	0.0109023	0.0160649	0.0218571	0.0190287
SM d18:1;26:3_881.675/166.8	0.00348688	0.00196807	0.0035726	0.00254266	0.00498497	0.00360352	0.00121512	0.00210429	0.00282489	0.00339194	0.00408816	0.00324188	0.00198231	0.00337314	0.00157853	0.00138567	0.00162833	0.00149809
SM d18:1;26:2_883.691/167.3	0.0391304	0.0363781	0.0470207	0.0168676	0.0484133	0.0348243	0.0313663	0.0256659	0.033898	0.0421871	0.0426166	0.0254544	0.0238216	0.0396252	0.0221048	0.0232708	0.0327225	0.0262455
SM d18:1;26:1_885.705/168	0.331686	0.362874	0.286176	0.304817	0.24543	0.242301	0.20182	0.161848	0.221423	0.353931	0.266297	0.179389	0.20106	0.424321	0.133379	0.156883	0.220028	0.211499
SM d18:1;26:1-OH_901.7/168.9	0.0117831	0.0189534	0.0253024	0.0180829	0.011597	0.018651	0.0069593	0.00854296	0.0137577	0.018785	0.0227537	0.0177781	0.00988409	0.0217657	0.010398	0.00619745	0.0130125	0.0146953

## Sheet: Put_all_PDvsControl
	Random forest	Univariate analysis	ROC analysis
	MeanDecreaseAccuracy	p-value	AUC	p-value
BMP 34:1_747.516/83	3.12869	0.199997	0.6914	0.1711
BMP 42:9_843.519/79.3	2.56838	0.155216	0.7037	0.1451
PC 30:0_750.527/158.2	2.11975	0.387481	0.6543	0.2697
PC 34:1_804.574/152.6	5.49046	0.769917	0.6914	0.1711
PC 42:5_908.638/138	1.21021	0.026375	0.7901	0.038
PE A40:5_778.573/103.3	2.19191	0.167933	0.6543	0.2697
PI 34:2_833.517/99.1	-3.13103	0.018122	0.8148	0.0243
PI 34:3_831.504/99.1	-0.600306	0.018017	0.7901	0.038
PI 36:5_855.503/97.4	13.1333	0.058329	0.7531	0.0703
PI 40:5_911.563/97	3.18983	0.704449	0.5432	0.7573
PS 38:4_810.527/126.9	2.2052	0.402761	0.5309	0.8253
SM d18:1;14:0_719.532/177.1	-2.77925	0.020542	0.8148	0.0243
SM d18:1;16:0_747.564/174.8	-1.66059	0.007284	0.8642	0.0092
SM d18:1;16:1_745.551/174.9	2.2052	0.090218	0.7531	0.0703
SM d18:1;24:0_859.688/167.9	5.27305	0.051281	0.7037	0.1451

## Sheet: Put_M_PDvsControl
	Random forest	Univariate analysis	ROC analysis
	MeanDecreaseAccuracy	p-value	AUC	p-value
BMP 36:6_765.472/80.9	2.63676	0.169102	0.6944	0.2623
BMP 40:3_827.582/80.1	2.21674	0.204202	0.6944	0.2623
BMP 40:4_825.566/80.6	2.79024	0.139869	0.6667	0.3367
PC 34.:1_804.574/152.6	7.67577	0.700382	0.6389	0.4233
PC A34:3_786.565/148.7	8.29062	0.0779	0.7778	0.1093
PE 38:3_768.554/105.9	2.62821	0.178101	0.7222	0.2002
PE A36:4_724.529/104.9	2.43595	0.076737	0.7778	0.1093
PE A36:5_722.513/104	-0.879951	0.015192	0.8889	0.025
PE A40:7_774.543/102.9	2.21674	0.321919	0.7222	0.2002
PI 34:3_831.504/99.1	2.62251	0.117017	0.7222	0.2002
PI 36:5_855.503/97.4	1.71549	0.048816	0.8611	0.0374
PI A38:4_871.569/97.7	3.31132	0.848019	0.5556	0.7488
PS 38:3_812.544/127.2	5.67167	0.017522	0.8889	0.025
SM d18:0;16:0_749.582/171.4	-2.59729	0.045508	0.8333	0.0547

## Sheet: Put_F_PDvsControl
	Random forest	Univariate analysis	ROC analysis
	MeanDecreaseAccuracy	p-value	AUC	p-value
PC 36:2_830.59/150	1.0001	0.043342	1	0.0495
PC 40:7_876.574/143.9	0	0.04304	1	0.0495
PC 46:3_968.732/148.6	2.0008	0.131195	0.7778	0.2752
PE 34:2_714.507/106.1	1.4145	0.01613	1	0.0495
PE A32:1_674.514/106.4	2.23719	0.259762	0.7778	0.2752
PE A38:4_752.559/104.8	1.4145	0.000307	1	0.0495
PE A40:4_780.59/104.5	0	0.017006	1	0.0495
PG A36:3_757.539/87.3	1.73257	0.045081	1	0.0495
PG A38:6_779.524/86	0	0.032773	1	0.0495
PI 32:1_807.503/100	1.4145	0.024481	1	0.0495
PI 34:1_835.532/99.5	2.0008	0.07006	1	0.0495
PI 38:1_891.598/98.4	2.0008	0.075518	1	0.0495
PI A34:1_821.555/99.8	1.0001	0.028027	1	0.0495
PS 38:4_810.527/126.9	0	0.048382	1	0.0495
SM 18:0;20:0_821.639/176.7	1.4145	0.020297	1	0.0495
SM d18:1;16:0_747.564/174.8	0	0.014063	1	0.0495

[truncated: 2 more sheets: Put_Control_MvsF, Put_PD_MvsF]
