# Supplementary material for: Explorative Combined Lipid and Transcriptomic Profiling of Substantia Nigra and Putamen in Parkinson’s Disease
Source: Cells. 2020 Aug 26;9(9):1966. doi: 10.3390/cells9091966 (PMC7564986; doi:10.3390/cells9091966)
Supplement: Supplementary file 1 [file cells-09-01966-s001.zip › Supplementary_revised/Spreadsheet_S2.xlsx]

## Sheet: RNAseq SN
Explorative Combined Lipid and Transcriptomic Profiling of Substantia Nigra and Putamen in Parkinson’s Disease
Helena Xicoy, Jos F. Brouwers, Bé Wieringa & Gerard J.M. Martens
ENSEMBL	symbol	entrez	log2FoldChange	pvalue	padj
ENSG00000103226	NOMO3	408050	0.325274	9.12845e-16	1.74983e-11
ENSG00000240247	DEFA1B	728358	-0.244184	1.85293e-12	1.77594e-08
ENSG00000276168	RN7SL1	6029	1.07023	1.78031e-08	0.000113756
ENSG00000066739	ATG2B	55102	0.71566	1.74035e-07	0.000647222
ENSG00000234944	LOC101929445	101929445	-1.9583	2.10946e-07	0.000647222
ENSG00000274012	RN7SL2	378706	1.00803	1.37126e-07	0.000647222
ENSG00000277400	MAFIP	727764	-0.714493	2.36348e-07	0.000647222
ENSG00000105568	PPP2R1A	5518	-0.446224	6.33809e-07	0.00134994
ENSG00000263244			-1.33795	6.02781e-07	0.00134994
ENSG00000168748	CA7	766	-1.35934	1.49661e-06	0.00286885
ENSG00000089041	P2RX7	5027	0.956595	2.93623e-06	0.0037993
ENSG00000127530	OR7C1	26664	2.05144	2.99679e-06	0.0037993
ENSG00000134294	SLC38A2	54407	0.991703	2.81232e-06	0.0037993
ENSG00000171873	ADRA1D	146	-1.63066	3.17121e-06	0.0037993
ENSG00000187730	GABRD	2563	-1.52119	2.73644e-06	0.0037993
ENSG00000214617	SLC6A10P	386757	1.43489	3.142e-06	0.0037993
ENSG00000175920	DOK7	285489	-1.57928	4.09749e-06	0.00392724
ENSG00000237037	NDUFA6-DT	100132273	-1.32552	4.08779e-06	0.00392724
ENSG00000244921			1.93632	3.75753e-06	0.00392724
ENSG00000280165	PCDH20	64881	1.6143	4.05261e-06	0.00392724
ENSG00000223804			0.950323	6.47155e-06	0.00590729
ENSG00000185567	AHNAK2	113146	-0.98001	8.50982e-06	0.00709238
ENSG00000239672	NME1	4830	-0.631466	8.48094e-06	0.00709238
ENSG00000084090	STARD7	56910	0.498231	1.04758e-05	0.00836709
ENSG00000127483	HP1BP3	50809	0.442345	1.11644e-05	0.00856042
ENSG00000127585	FBXL16	146330	-0.635864	1.27282e-05	0.00938411
ENSG00000165272	AQP3	360	-1.56466	1.53681e-05	0.0109108
ENSG00000258947	TUBB3	10381	-1.02644	1.62678e-05	0.011137
ENSG00000255823	MTRNR2L8	100463486	1.94064	1.72618e-05	0.0114101
ENSG00000010310	GIPR	2696	1.33791	1.8688e-05	0.011886
ENSG00000177595	PIDD1	55367	0.702301	1.92219e-05	0.011886
ENSG00000162910	MRPL55	128308	-0.430705	2.03698e-05	0.0122021
ENSG00000164919	COX6C	1345	-0.279301	2.24591e-05	0.013046
ENSG00000170837	GPR27	2850	-0.714104	2.38307e-05	0.0134356
ENSG00000105402	NAPA	8775	-0.452902	2.64179e-05	0.0142818
ENSG00000122644	ARL4A	10124	0.902444	2.68217e-05	0.0142818
ENSG00000265354	TIMM23	100287932	-0.417401	2.92158e-05	0.0151362
ENSG00000124302	CHST8	64377	-0.863994	3.14691e-05	0.0156376
ENSG00000146733	PSPH	5723	0.776736	3.26192e-05	0.0156376
ENSG00000165092	ALDH1A1	216	-0.880022	3.2631e-05	0.0156376
ENSG00000132437	DDC	1644	-1.22827	3.61025e-05	0.0168793
ENSG00000104267	CA2	760	0.828876	3.99009e-05	0.017591
ENSG00000151006	PRSS53	339105	0.827485	4.10221e-05	0.017591
ENSG00000162367	TAL1	6886	0.65887	4.12955e-05	0.017591
ENSG00000165646	SLC18A2	6571	-1.36454	3.99617e-05	0.017591
ENSG00000168283	BMI1	648	0.530797	4.28602e-05	0.0178606
ENSG00000198944	SOWAHA	134548	1.04559	4.70936e-05	0.0188545
ENSG00000231304	SGO1-AS1	100874028	1.17209	4.72126e-05	0.0188545
ENSG00000174807	CD248	57124	-0.962381	5.00577e-05	0.0195828
ENSG00000102554	KLF5	688	1.502	5.66434e-05	0.021716
ENSG00000099957	P2RX6	9127	-0.850554	5.9936e-05	0.0217357
ENSG00000120729	MYOT	9499	0.752197	5.91294e-05	0.0217357
ENSG00000130770	ATP5IF1	93974	-0.454585	6.00966e-05	0.0217357
ENSG00000173465	SSSCA1	10534	-0.578632	6.4484e-05	0.0228906
ENSG00000146676	PURB	5814	0.355439	7.09721e-05	0.024294
ENSG00000186501	TMEM222	84065	-0.394625	7.0516e-05	0.024294
ENSG00000235609			0.950087	7.39915e-05	0.0248832
ENSG00000101188	NTSR1	4923	-1.32693	7.68545e-05	0.0250606
ENSG00000137267	TUBB2A	7280	-0.866113	7.71336e-05	0.0250606
ENSG00000179603	GRM8	2918	-0.946981	8.26904e-05	0.0264182
ENSG00000075415	SLC25A3	5250	-0.325665	9.19764e-05	0.0272917
ENSG00000116752	BCAS2	10286	-0.36669	9.09637e-05	0.0272917
ENSG00000159256	MORC3	23515	0.413172	9.25431e-05	0.0272917
ENSG00000255693	LINC02389	400046	-1.05317	9.22954e-05	0.0272917
ENSG00000272755			0.80484	8.92759e-05	0.0272917
ENSG00000165175	MID1IP1	58526	0.907678	9.4126e-05	0.0273379
ENSG00000081014	AP4E1	23431	0.422967	0.00010268	0.0282598
ENSG00000092068	SLC7A8	23428	-0.548348	9.89037e-05	0.0282598
ENSG00000103404	USP31	57478	0.614739	0.000104671	0.0282598
ENSG00000144891	AGTR1	185	-1.52918	0.000100892	0.0282598
ENSG00000165899	OTOGL	283310	-1.16197	0.000103835	0.0282598
ENSG00000205056	LINC02397	100507616	1.31789	0.000107724	0.0286799
ENSG00000162980	ARL5A	26225	0.509882	0.000109508	0.0287557
ENSG00000165516	KLHDC2	23588	0.251117	0.000112764	0.0292104
ENSG00000244187	TMEM141	85014	-0.458545	0.000114291	0.0292113
ENSG00000168653	NDUFS5	4725	-0.344457	0.000115879	0.0292275
ENSG00000177511	ST8SIA3	51046	-0.710073	0.000121974	0.0303652
ENSG00000141349	G6PC3	92579	-0.434895	0.000126647	0.0307303
ENSG00000180447	GAS1	2619	0.60404	0.000125122	0.0307303
ENSG00000120509	PDZD11	51248	-0.329124	0.000139185	0.0325371
ENSG00000134590	RTL8C	8933	-0.424771	0.000136709	0.0325371
ENSG00000257093	KIAA1147	57189	0.520777	0.000138613	0.0325371
ENSG00000272479			-1.27791	0.000141024	0.0325698
ENSG00000065618	COL17A1	1308	1.12838	0.000146018	0.0331862
ENSG00000158411	MITD1	129531	0.466371	0.000147156	0.0331862
ENSG00000188269	OR7A5	26659	1.4619	0.000155634	0.0339016
ENSG00000215845	TSTD1	100131187	-0.794447	0.000155484	0.0339016
ENSG00000269549			1.50166	0.000154124	0.0339016
ENSG00000125538	IL1B	3553	-1.62477	0.000158737	0.034189
ENSG00000181789	COPG1	22820	-0.35546	0.000166742	0.0355141
ENSG00000104722	NEFM	4741	-0.652743	0.00016948	0.0357006
ENSG00000125551	PLGLB2	5342	1.34334	0.000178078	0.0370877
ENSG00000261340	LINC01616	106456574	-1.10719	0.000179934	0.0370877
ENSG00000260280	SLX1B-SULT1A4	100526831	0.761363	0.000182036	0.0371219
ENSG00000186352	ANKRD37	353322	1.08236	0.000183975	0.0371224
ENSG00000185627	PSMD13	5719	-0.319827	0.000190261	0.0379908
ENSG00000131187	F12	2161	-1.01439	0.000200038	0.0395313
ENSG00000111262	KCNA1	3736	-0.968794	0.00020243	0.0395762
ENSG00000183780	SLC35F3	148641	1.0663	0.000204395	0.0395762
ENSG00000172339	ALG14	199857	-0.597682	0.000210587	0.0403674
ENSG00000122884	P4HA1	5033	0.883727	0.000216638	0.0411161
ENSG00000180176	TH	7054	-1.23169	0.000221631	0.0416513
ENSG00000197043	ANXA6	309	-0.629157	0.000226371	0.0421292
ENSG00000142319	SLC6A3	6531	-1.33337	0.000232429	0.0428407
ENSG00000265531	FCGR1CP	100132417	-1.32455	0.000239281	0.0436836
ENSG00000214548	MEG3	55384	-0.584319	0.000248646	0.0449651
ENSG00000100242	SUN2	25777	0.481785	0.000254018	0.0455073
ENSG00000103540	CCP110	9738	0.642668	0.000262757	0.046637
ENSG00000110200	ANAPC15	25906	-0.433067	0.000271486	0.0473101
ENSG00000114127	XRN1	54464	0.587677	0.00026998	0.0473101
ENSG00000184451	CCR10	2826	-0.596775	0.00027649	0.0477481
ENSG00000139287	TPH2	121278	-1.97981	0.000288324	0.0489104
ENSG00000248714	LOC102724596	102724596	1.15611	0.000287688	0.0489104
ENSG00000105856	HBP1	26959	0.399526	0.000304044	0.0506234
ENSG00000106069	CHN2	1124	0.530131	0.00030686	0.0506234
ENSG00000111057	KRT18	3875	-1.22582	0.000304328	0.0506234
ENSG00000129990	SYT5	6861	-0.775975	0.000310118	0.0506234
ENSG00000283341			0.537518	0.000311626	0.0506234
ENSG00000146540	C7orf50	84310	-0.448345	0.000314999	0.0507413
ENSG00000228716	DHFR	1719	0.43035	0.000323711	0.0517101
ENSG00000058866	DGKG	1608	-0.713074	0.000327723	0.0519184
ENSG00000081692	JMJD4	65094	-0.664872	0.000342637	0.0538362
ENSG00000165271	NOL6	65083	-0.331806	0.00035128	0.0547454
ENSG00000103199	ZNF500	26048	-0.631621	0.000355832	0.0550076
ENSG00000043143	JADE2	23338	0.835283	0.000373305	0.0563456
ENSG00000159753	CARMIL2	146206	-0.642922	0.000371769	0.0563456
ENSG00000259969			-0.531427	0.000371715	0.0563456
ENSG00000102032	RENBP	5973	0.404892	0.000387359	0.05801
ENSG00000274265			0.614255	0.000401811	0.0597079
ENSG00000100983	GSS	2937	-0.634249	0.000414674	0.0598389
ENSG00000115255	REEP6	92840	-0.613318	0.000414786	0.0598389
ENSG00000127993	RBM48	84060	0.523238	0.000415179	0.0598389
ENSG00000167306	MYO5B	4645	-1.03941	0.000408701	0.0598389
ENSG00000261195	LOC105371115	105371115	1.01738	0.000418841	0.0599161
ENSG00000185215	TNFAIP2	7127	-0.687701	0.000425045	0.0603532
ENSG00000136104	RNASEH2B	79621	-0.488846	0.000452224	0.0626656
ENSG00000154898			0.709111	0.000457676	0.0626656
ENSG00000162188	GNG3	2785	-0.792137	0.000456303	0.0626656
ENSG00000183688	RFLNB	359845	0.645806	0.000450879	0.0626656
ENSG00000196923	PDLIM7	9260	-0.503883	0.000452272	0.0626656
ENSG00000085465	OVGP1	5016	-0.736894	0.00046786	0.0636057
ENSG00000065320	NTN1	9423	-0.625953	0.000486479	0.0653232
ENSG00000145022	TCTA	6988	-0.327937	0.000487309	0.0653232
ENSG00000120645	IQSEC3	440073	-0.482706	0.000491962	0.065489
ENSG00000166816	LDHD	197257	-0.484684	0.000502715	0.0664589
ENSG00000145248	SLC10A4	201780	-1.07375	0.000511781	0.067194
ENSG00000005381	MPO	4353	-1.23713	0.00056581	0.0684003
ENSG00000006015	REX1BD	55049	-0.419002	0.000561713	0.0684003
ENSG00000021488	SLC7A9	11136	1.12777	0.000555332	0.0684003
ENSG00000092098	RNF31	55072	-0.346324	0.000575756	0.0684003
ENSG00000100294	MCAT	27349	-0.44491	0.000526967	0.0684003
ENSG00000102974	CTCF	10664	0.290501	0.000541249	0.0684003
ENSG00000108309	RUNDC3A	10900	-0.581187	0.000581172	0.0684003
ENSG00000127561	SYNGR3	9143	-0.653872	0.000592673	0.0684003
ENSG00000134086	VHL	7428	0.269489	0.000532763	0.0684003
ENSG00000139410	SDSL	113675	-0.651419	0.0005397	0.0684003
ENSG00000154277	UCHL1	7345	-0.645144	0.000580796	0.0684003
ENSG00000164082	GRM2	2912	-0.90718	0.000536404	0.0684003
ENSG00000164114	MAP9	79884	-0.376897	0.000543101	0.0684003
ENSG00000164463	CREBRF	153222	0.296882	0.000581795	0.0684003
ENSG00000173214	MFSD4B	91749	0.493573	0.000574867	0.0684003
ENSG00000173267	SNCG	6623	-0.762502	0.000594936	0.0684003
ENSG00000184524	CEND1	51286	-0.696352	0.000564232	0.0684003
ENSG00000198563	DDX39B	7919	-0.80095	0.000576383	0.0684003
ENSG00000198633	ZNF534	147658	-1.01979	0.000595902	0.0684003
ENSG00000206588			1.62499	0.000589547	0.0684003
ENSG00000257621	PSMA3-AS1	379025	0.419383	0.000585878	0.0684003
ENSG00000196323	ZBTB44	29068	0.369829	0.00060413	0.068932
ENSG00000047578	KIAA0556	23247	0.43598	0.000641105	0.0722903
ENSG00000097021	ACOT7	11332	-0.679089	0.00064019	0.0722903
ENSG00000160862	AZGP1	563	0.90358	0.000647773	0.072615
ENSG00000261616			0.743487	0.000658147	0.073349
ENSG00000078401	EDN1	1906	-0.890212	0.000688378	0.0749291
ENSG00000128342	LIF	3976	-1.42589	0.000680626	0.0749291
ENSG00000132305	IMMT	10989	-0.371978	0.00069187	0.0749291
ENSG00000143369	ECM1	1893	-0.664572	0.000677465	0.0749291
ENSG00000168000	BSCL2	26580	-0.498433	0.000687126	0.0749291
ENSG00000005194	CIAPIN1	57019	-0.362354	0.000701184	0.0750893
ENSG00000204706	MAMDC2-AS1	100507244	0.8274	0.00069831	0.0750893
ENSG00000119977	TCTN3	26123	-0.353688	0.000727519	0.0774768
ENSG00000248596	LOC643201	643201	-0.99927	0.000764469	0.0809619
ENSG00000108932	SLC16A6	9120	-0.791582	0.000777843	0.081478
ENSG00000126773	PCNX4	64430	-0.381188	0.000775724	0.081478
ENSG00000128585	MKLN1	4289	0.393595	0.00079031	0.0818934
ENSG00000167703	SLC43A2	124935	-0.781895	0.000790354	0.0818934
ENSG00000158717	RNF166	115992	0.386064	0.000829082	0.0853593
ENSG00000184619	KRBA2	124751	0.430366	0.000832708	0.0853593
ENSG00000149311	ATM	472	0.369344	0.000842972	0.0859517
ENSG00000109906	ZBTB16	7704	0.70546	0.000871469	0.0874617
ENSG00000154330	PGM5	5239	0.529231	0.000869408	0.0874617
ENSG00000162616	DNAJB4	11080	0.630778	0.000864915	0.0874617
ENSG00000132002	DNAJB1	3337	1.18179	0.000890639	0.0884594
ENSG00000170043	TRAPPC1	58485	-0.362395	0.000887611	0.0884594
ENSG00000103876	FAH	2184	-0.467524	0.000909843	0.0890954
ENSG00000159348	CYB5R1	51706	-0.32992	0.000910986	0.0890954
ENSG00000277196	LOC102724788	102724788	-0.784115	0.000906469	0.0890954
ENSG00000136244	IL6	3569	-1.66211	0.000951283	0.090305
ENSG00000140265	ZSCAN29	146050	0.457665	0.000939988	0.090305
ENSG00000180667	YOD1	55432	0.416797	0.00095162	0.090305
ENSG00000185955	C7orf61	402573	1.29866	0.0009496	0.090305
ENSG00000198783	ZNF830	91603	0.415757	0.00093169	0.090305
ENSG00000265702	LOC105371855	105371855	0.819275	0.000945909	0.090305
ENSG00000151552	QDPR	5860	0.574738	0.000984665	0.0929805
ENSG00000126247	CAPNS1	826	-0.471246	0.00102006	0.0958375
ENSG00000132424	PNISR	25957	0.395277	0.00102492	0.0958375
ENSG00000196787	HIST1H2AG	8969	1.08817	0.00103208	0.0960384
ENSG00000091129	NRCAM	4897	-0.369163	0.0010426	0.0965485
ENSG00000174721	FGFBP3	143282	-0.469484	0.00105513	0.0972396
ENSG00000118900	UBN1	29855	0.270805	0.0011128	0.0979844
ENSG00000119403	PHF19	26147	0.451194	0.00111345	0.0979844
ENSG00000139921	TMX1	81542	0.396175	0.00110618	0.0979844
ENSG00000163064	EN1	2019	-0.971108	0.00108849	0.0979844
ENSG00000164916	FOXK1	221937	0.276922	0.00107379	0.0979844
ENSG00000171130	ATP6V0E2	155066	-0.559005	0.00109161	0.0979844
ENSG00000181396	OGFOD3	79701	-0.458542	0.00109335	0.0979844
ENSG00000198797	BRINP2	57795	-0.656263	0.00111914	0.0979844
ENSG00000203620			-0.821776	0.00111065	0.0979844
ENSG00000231437	LINC01750	643355	-0.882941	0.00109267	0.0979844
ENSG00000270225			-1.38581	0.00111944	0.0979844
ENSG00000004059	ARF5	381	-0.42938	0.00123034	0.0989324
ENSG00000005486	RHBDD2	57414	-0.413028	0.00114736	0.0989324
ENSG00000100056	ESS2	8220	-0.279013	0.00117403	0.0989324
ENSG00000101210	EEF1A2	1917	-0.733877	0.00121174	0.0989324
ENSG00000103507	BCKDK	10295	-0.416888	0.00114412	0.0989324
ENSG00000114126	TFDP2	7029	0.429594	0.00119951	0.0989324
ENSG00000117682	DHDDS	79947	-0.606765	0.00123349	0.0989324
ENSG00000132507	EIF5A	1984	-0.354322	0.00122291	0.0989324
ENSG00000146700	SSC4D	136853	-0.842624	0.00121928	0.0989324
ENSG00000154133	ROBO4	54538	-0.48343	0.00115721	0.0989324
ENSG00000154997	2014-09-01	346288	0.792855	0.00118096	0.0989324
ENSG00000168566	SNRNP48	154007	0.516114	0.00119397	0.0989324
ENSG00000173039	RELA	5970	0.567335	0.00120701	0.0989324
ENSG00000186439	TRDN	10345	0.88664	0.00119635	0.0989324
ENSG00000196935	SRGAP1	57522	0.839874	0.00116863	0.0989324
ENSG00000226380	LINC-PINT	378805	-0.675155	0.00121154	0.0989324
ENSG00000228393			0.643439	0.00120649	0.0989324
ENSG00000233639	PANTR1	100506421	0.75105	0.00123277	0.0989324
ENSG00000258297			-0.593509	0.00119202	0.0989324
ENSG00000273113			1.48014	0.00121328	0.0989324
ENSG00000127922	SEM1	7979	-0.379406	0.00125585	0.0990677
ENSG00000166573	GALR1	2587	-0.580836	0.00124737	0.0990677
ENSG00000204936	CD177	57126	1.48076	0.0012513	0.0990677
ENSG00000242485	MRPL20	55052	-0.302297	0.00124923	0.0990677
ENSG00000133027	PEMT	10400	-0.321462	0.00127223	0.0991359
ENSG00000180573	HIST1H2AC	8334	0.688604	0.00127111	0.0991359
ENSG00000196502	SULT1A1	6817	-0.440002	0.00126573	0.0991359
ENSG00000114767	RRP9	9136	-0.335265	0.00131154	0.100912
ENSG00000116285	ERRFI1	54206	0.399379	0.00130946	0.100912
ENSG00000117308	GALE	2582	-0.60235	0.0013086	0.100912
ENSG00000266967	AARSD1	80755	-0.275407	0.00131608	0.100912
ENSG00000163563	MNDA	4332	-0.734362	0.00137688	0.104322
ENSG00000183323	CCDC125	202243	0.392719	0.0013744	0.104322
ENSG00000228058	LINC01736	101927532	0.987413	0.00137263	0.104322
ENSG00000004142	POLDIP2	26073	-0.273971	0.00143003	0.107206
ENSG00000149295	DRD2	1813	-0.887574	0.00143173	0.107206
ENSG00000207955			-0.886863	0.00142923	0.107206
ENSG00000104435	STMN2	11075	-0.650761	0.00145166	0.107856
ENSG00000274286	ADRA2B	151	1.12534	0.00145161	0.107856
ENSG00000125841	NRSN2	80023	-0.472616	0.00146322	0.107879
ENSG00000236279	CLEC2L	154790	-0.813351	0.00145815	0.107879
ENSG00000228594	FNDC10	643988	-0.630038	0.00147311	0.108192
ENSG00000119866	BCL11A	53335	-0.780126	0.00148441	0.108193
ENSG00000140873	ADAMTS18	170692	-0.980847	0.00148119	0.108193
ENSG00000096717	SIRT1	23411	0.325264	0.00151727	0.108742
ENSG00000140522	RLBP1	6017	-0.792764	0.00149837	0.108742
ENSG00000174720	LARP7	51574	0.397334	0.00152679	0.108742
ENSG00000183662	FAM19A1	407738	-1.17781	0.00153499	0.108742
ENSG00000197050	ZNF420	147923	0.460279	0.00151953	0.108742
ENSG00000214313	AZGP1P1	646282	0.932299	0.00153733	0.108742
ENSG00000226751			1.08387	0.00152046	0.108742
ENSG00000261596			0.968762	0.00152262	0.108742
ENSG00000168398	BDKRB2	624	-0.915112	0.00155818	0.109524
ENSG00000197977	ELOVL2	54898	-0.576252	0.00155982	0.109524
ENSG00000250948			1.22455	0.00157667	0.110303
ENSG00000177352	CCDC71	64925	-0.413212	0.00159411	0.110716
ENSG00000197054	ZNF763	284390	-0.631763	0.00158972	0.110716
ENSG00000095787	WAC	51322	0.379634	0.00160656	0.111177
ENSG00000123595	RAB9A	9367	0.454648	0.00162444	0.112011
ENSG00000163873	GRIK3	2899	-0.598345	0.00167052	0.114567
ENSG00000202538	RNU4-2	26834	1.57629	0.00167348	0.114567
ENSG00000110172	CHORDC1	26973	1.0223	0.00172167	0.115799
ENSG00000155508	CNOT8	9337	0.359909	0.00172105	0.115799
ENSG00000187778	MCRS1	10445	-0.236916	0.00169972	0.115799
ENSG00000197102	DYNC1H1	1778	-0.341054	0.00171729	0.115799
ENSG00000198211			-0.861308	0.00171188	0.115799
ENSG00000102119	EMD	2010	-0.31189	0.00175478	0.117393
ENSG00000143340	FAM163A	148753	-1.2511	0.00175762	0.117393
ENSG00000185432	METTL7A	25840	0.550433	0.00176578	0.117529
ENSG00000112210	RAB23	51715	0.324539	0.00179085	0.117968
ENSG00000198743	SLC5A3	6526	0.943221	0.0017867	0.117968
ENSG00000201588	RNA5S2	100169753	1.37999	0.00179041	0.117968
ENSG00000119699	TGFB3	7043	0.704177	0.00181563	0.119191
ENSG00000106153	CHCHD2	51142	-0.276037	0.00182336	0.11929
ENSG00000101460	MAP1LC3A	84557	-0.476199	0.00184097	0.119884
ENSG00000143258	USP21	27005	0.541033	0.00184495	0.119884
ENSG00000223403	MEG9	100507257	-0.650243	0.00185618	0.120207
ENSG00000170745	KCNS3	3790	-0.541044	0.00186973	0.120676
ENSG00000261710			0.627571	0.00188104	0.120999
ENSG00000090661	CERS4	79603	0.567161	0.00190202	0.121475
ENSG00000104324	CPQ	10404	0.41631	0.00190949	0.121475
ENSG00000108256	NUFIP2	57532	0.352706	0.00190099	0.121475
ENSG00000185813	PCYT2	5833	-0.397657	0.00192012	0.121475
ENSG00000197579	TOPORS	10210	0.284781	0.00191479	0.121475
ENSG00000171227	TMEM37	140738	-0.962501	0.00196703	0.124033
ENSG00000073146	MOV10L1	54456	-0.568565	0.0020577	0.124109
ENSG00000095066	HOOK2	29911	0.528715	0.00207867	0.124109
ENSG00000101363	MANBAL	63905	-0.279482	0.00203967	0.124109
ENSG00000112218	GPR63	81491	-0.629011	0.00199461	0.124109
ENSG00000112877	CEP72	55722	-0.821142	0.00207754	0.124109
ENSG00000136930	PSMB7	5695	-0.312762	0.00206477	0.124109
ENSG00000138107	ACTR1A	10121	-0.264492	0.00197693	0.124109
ENSG00000140365	COMMD4	54939	-0.474616	0.00204668	0.124109
ENSG00000140750	ARHGAP17	55114	0.376094	0.0019998	0.124109
ENSG00000146278	PNRC1	10957	0.479247	0.00202895	0.124109
ENSG00000147255	IGSF1	3547	-0.492103	0.00208478	0.124109
ENSG00000159720	ATP6V0D1	9114	-0.419846	0.00207425	0.124109
ENSG00000167964	RAB26	25837	-0.518935	0.002022	0.124109
ENSG00000176410	DNAJC30	84277	-0.555773	0.00205555	0.124109
ENSG00000183751	TBL3	10607	-0.365913	0.00201279	0.124109
ENSG00000203685	STUM	375057	-0.707749	0.00201826	0.124109
ENSG00000262039			1.02289	0.00204177	0.124109
ENSG00000277020			1.10003	0.0020572	0.124109
ENSG00000100033	PRODH	5625	-0.749399	0.00211339	0.124269
ENSG00000140961	OSGIN1	29948	1.121	0.00211296	0.124269
ENSG00000183570	PCBP3	54039	-0.716025	0.00210997	0.124269
ENSG00000273356			0.85542	0.00210537	0.124269
ENSG00000099985	OSM	5008	-1.46201	0.00213396	0.125012
ENSG00000197457	STMN3	50861	-0.582886	0.00214559	0.125012
ENSG00000234769			1.02991	0.00214518	0.125012
ENSG00000089280	FUS	2521	-0.268019	0.00215899	0.125034
ENSG00000170430	MGMT	4255	-0.426532	0.00215902	0.125034
ENSG00000158019	BABAM2	9577	-0.40473	0.00217594	0.125634
ENSG00000145358	DDIT4L	115265	0.705731	0.00220088	0.126313
ENSG00000267628			-0.852586	0.0021976	0.126313
ENSG00000171772	SYCE1	93426	-0.959224	0.00223771	0.126907
ENSG00000179593	ALOX15B	247	1.20082	0.00223112	0.126907
ENSG00000241170			0.582708	0.00223421	0.126907
ENSG00000260439	LMF1-AS1	101929387	0.901166	0.00223471	0.126907
ENSG00000005238	FAM214B	80256	-0.421844	0.00227159	0.126951
ENSG00000100884	CPNE6	9362	-0.773586	0.00227016	0.126951
ENSG00000106236	NPTX2	4885	1.06559	0.00227064	0.126951
ENSG00000163975	MELTF	4241	-0.840074	0.0022657	0.126951
ENSG00000168209	DDIT4	54541	0.709105	0.0022603	0.126951
ENSG00000132563	REEP2	51308	-0.5237	0.00230577	0.127421
ENSG00000185504	FAAP100	80233	-0.634647	0.00228719	0.127421
ENSG00000188763	FZD9	8326	0.931516	0.00230659	0.127421
ENSG00000232934			0.89258	0.00229361	0.127421
ENSG00000136933	RABEPK	10244	-0.313134	0.00232536	0.128089
ENSG00000002016	RAD52	5893	0.519472	0.00233384	0.128187
ENSG00000159377	PSMB4	5692	-0.270031	0.00236235	0.128927
ENSG00000178057	NDUFAF3	25915	-0.358854	0.00236047	0.128927
ENSG00000181610	MRPS23	51649	-0.337017	0.00236748	0.128927
ENSG00000108306	FBXL20	84961	0.351313	0.00238845	0.129295
ENSG00000185670	ZBTB3	79842	0.561584	0.00239447	0.129295
ENSG00000249859	PVT1	5820	0.899932	0.00238201	0.129295
ENSG00000165959	CLMN	79789	0.571637	0.00242421	0.130533
ENSG00000184481	FOXO4	4303	0.631149	0.00246269	0.132234
ENSG00000165643	SOHLH1	402381	-1.03321	0.00249412	0.133547
ENSG00000196196	HRCT1	646962	-0.682854	0.00250365	0.133684
ENSG00000171105	INSR	3643	0.335421	0.00254274	0.135158
ENSG00000189319	FAM53B	9679	0.357178	0.00254536	0.135158
ENSG00000174236	REP15	387849	1.09323	0.00257238	0.135914
ENSG00000278233	RNA5-8SN2	109864281	1.48905	0.00257377	0.135914
ENSG00000144401	METTL21A	151194	0.459765	0.00258368	0.136062
ENSG00000144834	TAGLN3	29114	-0.680689	0.00259444	0.136254
ENSG00000100749	VRK1	7443	-0.537479	0.00264061	0.136386
ENSG00000120802	TMPO	7112	0.380079	0.00262507	0.136386
ENSG00000154518	ATP5MC3	518	-0.350688	0.00263633	0.136386
ENSG00000165716	DIPK1B	138311	-0.467653	0.00263179	0.136386
ENSG00000197694	SPTAN1	6709	-0.48383	0.00264504	0.136386
ENSG00000230305			-0.936276	0.00264676	0.136386
ENSG00000267855	NDUFA7	4701	-0.30977	0.0026462	0.136386
ENSG00000157542	KCNJ6	3763	-0.878717	0.0026697	0.1372
ENSG00000151376	ME3	10873	-0.623254	0.00269614	0.137373
ENSG00000162426	SLC45A1	50651	-0.445974	0.00268922	0.137373
ENSG00000163564	PYHIN1	149628	0.913831	0.00269566	0.137373
ENSG00000168701	TMEM208	29100	-0.305946	0.00270173	0.137373
ENSG00000163349	HIPK1	204851	0.244866	0.00275167	0.139542
ENSG00000171532	NEUROD2	4761	-1.15216	0.00277118	0.14016
ENSG00000014641	MDH1	4190	-0.433956	0.00281723	0.141371
ENSG00000184178	SCFD2	152579	-0.426296	0.00281017	0.141371
ENSG00000224924	LINC00320	387486	0.584577	0.00281434	0.141371
ENSG00000183160	TMEM119	338773	0.518044	0.00282726	0.141503
ENSG00000103994	ZNF106	64397	0.381526	0.00285184	0.142362
ENSG00000277203	F8A1	8263	-0.582261	0.00286208	0.142502
ENSG00000175193	PARL	55486	-0.375363	0.00291978	0.144998
ENSG00000070371	CLTCL1	8218	-0.536198	0.00293197	0.145062
ENSG00000126091	ST3GAL3	6487	-0.367064	0.00293968	0.145062
ENSG00000136944	LMX1B	4010	-0.819699	0.00294376	0.145062
ENSG00000167508	MVD	4597	-0.342594	0.00295656	0.145165
ENSG00000232527	LOC100996732	100996732	-0.786074	0.002961	0.145165
ENSG00000116459	ATP5PB	515	-0.344942	0.00297792	0.145622
ENSG00000230223	ATXN8OS	6315	-1.23373	0.00300044	0.14635
ENSG00000113068	PFDN1	5201	-0.279812	0.00303765	0.147415
ENSG00000188229	TUBB4B	10383	-0.492554	0.00303572	0.147415
ENSG00000117222	RBBP5	5929	0.39072	0.00306469	0.148351
ENSG00000123700	KCNJ2	3759	0.587637	0.00310657	0.149367
ENSG00000125534	PPDPF	79144	-0.557837	0.00309743	0.149367
ENSG00000177542	SLC25A22	79751	-0.604588	0.00310906	0.149367
ENSG00000101327	PDYN	5173	-1.01132	0.00312656	0.149833
ENSG00000110921	MVK	4598	-0.431462	0.003175	0.151429
ENSG00000179403	VWA1	64856	-0.433705	0.00317566	0.151429
ENSG00000006744	ELAC2	60528	-0.400368	0.00321336	0.152185
ENSG00000230725	LOC284798	284798	-1.19978	0.00321535	0.152185
ENSG00000260418			0.654181	0.0032105	0.152185
ENSG00000167210	LOXHD1	125336	-0.993546	0.00323401	0.152692
ENSG00000082898	XPO1	7514	0.640828	0.00332059	0.15625
ENSG00000133195	SLC39A11	201266	0.470498	0.00332568	0.15625
ENSG00000167747	C19orf48	84798	-0.51002	0.00335252	0.157126
ENSG00000253988			0.768116	0.00344543	0.161086
ENSG00000213337	ANKRD39	51239	-0.416311	0.00346344	0.161535
ENSG00000135473	PAN2	9924	0.421062	0.00348714	0.162245
ENSG00000100023	PPIL2	23759	-0.49266	0.00358269	0.16253
ENSG00000106789	CORO2A	7464	-0.456233	0.00353808	0.16253
ENSG00000119227	PIGZ	80235	-0.522564	0.00358653	0.16253
ENSG00000128311	TST	7263	-0.462555	0.00354037	0.16253
ENSG00000129993	CBFA2T3	863	0.484489	0.00352337	0.16253
ENSG00000132205	EMILIN2	84034	-0.567377	0.00356436	0.16253
ENSG00000144331	ZNF385B	151126	-0.747806	0.00357485	0.16253
ENSG00000163704	PRRT3	285368	-0.423055	0.00358025	0.16253
ENSG00000165533	TTC8	123016	-0.560486	0.00356207	0.16253
ENSG00000180198	RCC1	1104	0.909075	0.00351397	0.16253
ENSG00000196118	CCDC189	90835	-0.674813	0.00357246	0.16253
ENSG00000154803	FLCN	201163	0.582262	0.00359797	0.162664
ENSG00000165704	HPRT1	3251	-0.57792	0.00362148	0.163342
ENSG00000105880	DLX5	1749	1.04603	0.00364417	0.163762
ENSG00000127445	PIN1	5300	-0.454584	0.00365644	0.163762
ENSG00000176105	YES1	7525	0.256508	0.00364791	0.163762
ENSG00000122952	ZWINT	11130	-1.09537	0.00373505	0.164591
ENSG00000143614	GATAD2B	57459	0.544403	0.00368699	0.164591
ENSG00000167281	RBFOX3	146713	-0.712165	0.00371233	0.164591
ENSG00000172500	FIBP	9158	-0.391207	0.00372821	0.164591
ENSG00000183943	PRKX	5613	0.633187	0.0036965	0.164591
ENSG00000184368	MAP7D2	256714	-0.491617	0.00370165	0.164591
ENSG00000267096			0.744966	0.00372195	0.164591
ENSG00000165355	FBXO33	254170	0.253695	0.00375158	0.164941
ENSG00000277965			0.786638	0.00379224	0.166346
ENSG00000150687	PRSS23	11098	-0.668725	0.00381241	0.16685
ENSG00000105974	CAV1	857	0.490848	0.0038412	0.167726
ENSG00000177125	ZBTB34	403341	0.318579	0.00386755	0.168493
ENSG00000214562	NUTM2D	728130	-0.699815	0.00391556	0.170198
ENSG00000137547	MRPL15	29088	-0.318577	0.00394961	0.17129
ENSG00000203709			1.26031	0.00396372	0.171514
ENSG00000120694	HSPH1	10808	0.982412	0.00397646	0.171677
ENSG00000121931	LRIF1	55791	0.413361	0.00400054	0.171943
ENSG00000130643	CALY	50632	-0.6261	0.00399172	0.171943
ENSG00000020426	MNAT1	4331	-0.322661	0.00404873	0.173625
ENSG00000073150	PANX2	56666	-0.663214	0.00409253	0.174731
ENSG00000187257	RSBN1L	222194	0.342701	0.00410157	0.174731
ENSG00000229043	LOC101927021	101927021	-0.56727	0.00410188	0.174731
ENSG00000144550	CPNE9	151835	-0.9944	0.00413068	0.17543
ENSG00000162654	GBP4	115361	0.476069	0.00413659	0.17543
ENSG00000090565	RAB11FIP3	9727	-0.724004	0.0041678	0.175975
ENSG00000173013	CCDC96	257236	-0.55796	0.00416638	0.175975
ENSG00000241468	ATP5MF	9551	-0.267424	0.00417848	0.176038
ENSG00000130475	FCHO1	23149	0.461827	0.00424798	0.178574
ENSG00000034053	APBA2	321	-0.933716	0.0042836	0.179285
ENSG00000173418	NAA20	51126	-0.231279	0.00427696	0.179285
ENSG00000101489	CELF4	56853	-0.420013	0.00432692	0.179919
ENSG00000167792	NDUFV1	4723	-0.298809	0.00432443	0.179919
ENSG00000197081	IGF2R	3482	0.413084	0.00431366	0.179919
ENSG00000267432	DNAH17-AS1	100996295	-0.912222	0.00436416	0.181075
ENSG00000105649	RAB3A	5864	-0.635036	0.00437789	0.181252
ENSG00000053702	NRIP2	83714	0.613717	0.00439887	0.181301
ENSG00000167874	TMEM88	92162	-0.593148	0.00440505	0.181301
ENSG00000232884			0.966931	0.00440745	0.181301
ENSG00000114115	RBP1	5947	-0.402717	0.00443832	0.182107
ENSG00000136908	DPM2	8818	-0.302988	0.00444604	0.182107
ENSG00000134575	ACP2	53	-0.545911	0.00445657	0.182149
ENSG00000107223	EDF1	8721	-0.298474	0.00447919	0.182217
ENSG00000114948	ADAM23	8745	-0.799486	0.00448717	0.182217
ENSG00000163320	CGGBP1	8545	0.353136	0.00449173	0.182217
ENSG00000166387	PPFIBP2	8495	0.554387	0.00450575	0.182217
ENSG00000226085			-0.425022	0.00450381	0.182217
ENSG00000274272			0.611828	0.00458036	0.184844
ENSG00000010295	IFFO1	25900	-0.330173	0.00471566	0.186181
ENSG00000112406	HECA	51696	0.455504	0.00463494	0.186181
ENSG00000125967	NECAB3	63941	-0.545382	0.00469942	0.186181
ENSG00000130520	LSM4	25804	-0.336249	0.00469265	0.186181
ENSG00000136810	TXN	7295	-0.350608	0.00465823	0.186181
ENSG00000140854	KATNB1	10300	-0.517399	0.00468947	0.186181
ENSG00000162413	KLHL21	9903	0.64608	0.00466858	0.186181
ENSG00000174403	MIR1-1HG-AS1	253868	-0.768278	0.00465697	0.186181
ENSG00000205704	LINC00634	339674	-0.577734	0.0046969	0.186181
ENSG00000228107			0.692896	0.00470622	0.186181
ENSG00000248710	TRIM59-IFT80	100174949	1.12618	0.00472033	0.186181
ENSG00000032389	EIPR1	7260	-0.419837	0.00475327	0.187095
ENSG00000124193	SRSF6	6431	0.399936	0.00479563	0.187607
ENSG00000131781	FMO5	2330	0.739356	0.0047936	0.187607
ENSG00000205609	EIF3CL	728689	-1.29337	0.00478967	0.187607
ENSG00000261052	SULT1A3	6818	0.716311	0.00484899	0.189308
ENSG00000100526	CDKN3	1033	-0.81014	0.00491953	0.191672
ENSG00000166455	C16orf46	123775	0.555225	0.00494151	0.192138
ENSG00000100852	ARHGAP5	394	0.345802	0.00496813	0.192196
ENSG00000148803	FUOM	282969	-0.651407	0.00498312	0.192196
ENSG00000149243	KLHL35	283212	-0.70718	0.00497121	0.192196
ENSG00000154134	ROBO3	64221	-0.367907	0.00497659	0.192196
ENSG00000144560	VGLL4	9686	0.28665	0.004999	0.192422
ENSG00000188372	ZP3	7784	-0.880976	0.00502268	0.192946
ENSG00000118894	EEF2KMT	196483	-0.614743	0.00503973	0.193213
ENSG00000109670	FBXW7	55294	-0.491109	0.00505169	0.193285
ENSG00000150337	FCGR1A	2209	-0.982099	0.00506639	0.193461
ENSG00000260092			-1.08313	0.00510242	0.19445
ENSG00000162999	DUSP19	142679	0.494852	0.00512392	0.194882
ENSG00000256537	SMIM10L1	100129361	-0.904636	0.00514137	0.195158
ENSG00000008405	CRY1	1407	0.43732	0.00516732	0.195203
ENSG00000073464	CLCN4	1183	0.47903	0.00517464	0.195203
ENSG00000090020	SLC9A1	6548	-0.494471	0.0051937	0.195203
ENSG00000104537	ANXA13	312	-0.742947	0.00520834	0.195203
ENSG00000138185	ENTPD1	953	0.497153	0.00518412	0.195203
ENSG00000143761	ARF1	375	-0.265854	0.00522176	0.195203
ENSG00000157766	ACAN	176	0.953474	0.00524942	0.195203
ENSG00000166261	ZNF202	7753	0.399898	0.00516165	0.195203
ENSG00000170955	CAVIN3	112464	-0.603408	0.00527494	0.195203
ENSG00000179222	MAGED1	9500	-0.443651	0.00523924	0.195203
ENSG00000180917	CMTR2	55783	0.367905	0.00525134	0.195203
ENSG00000196458	ZNF605	100289635	0.381606	0.00527481	0.195203
ENSG00000236723			0.647162	0.00526742	0.195203
ENSG00000167191	GPRC5B	51704	0.392465	0.00528702	0.195273
ENSG00000099139	PCSK5	5125	-1.22125	0.00536617	0.195409
ENSG00000169727	GPS1	2873	-0.298946	0.00535534	0.195409
ENSG00000170633	RNF34	80196	-0.201848	0.00536554	0.195409
ENSG00000171345	KRT19	3880	0.836137	0.00536554	0.195409
ENSG00000187792	ZNF70	7621	0.308934	0.00537223	0.195409
ENSG00000204427	ABHD16A	7920	0.962524	0.00530442	0.195409
ENSG00000247982	LINC00926	283663	0.606079	0.00533593	0.195409
ENSG00000266094	RASSF5	83593	-0.569572	0.00531709	0.195409
ENSG00000100412	ACO2	50	-0.328818	0.00541336	0.19616
ENSG00000178562	CD28	940	-1.10416	0.00540633	0.19616
ENSG00000176928	GCNT4	51301	-0.556338	0.00545024	0.196322
ENSG00000184515	BEX5	340542	-0.378977	0.00543091	0.196322
ENSG00000188385	JAKMIP3	282973	0.57342	0.00543869	0.196322
ENSG00000272993			0.855372	0.00545881	0.196322
ENSG00000143126	CELSR2	1952	0.43073	0.00547969	0.196337
ENSG00000198874	TYW1	55253	-0.330613	0.00547071	0.196337
ENSG00000063322	MED29	55588	-0.435489	0.00552004	0.196821
ENSG00000128335	APOL2	23780	-0.644335	0.00550756	0.196821
ENSG00000148634	HERC4	26091	0.340716	0.00554455	0.196821
ENSG00000162482	AKR7A3	22977	-0.561	0.00554375	0.196821
ENSG00000171450	CDK5R2	8941	-0.601577	0.00552804	0.196821
ENSG00000256422	LINC02552	102723895	-1.04036	0.00558525	0.1979
ENSG00000102996	MMP15	4324	-0.578725	0.00560778	0.197966
ENSG00000148734	NPFFR1	64106	0.630382	0.00559846	0.197966
ENSG00000167632	TRAPPC9	83696	-0.426279	0.00562748	0.198296
ENSG00000262097	LINC02185	101927311	1.09312	0.00564011	0.198377
ENSG00000163618	CADPS	8618	-0.72595	0.00565259	0.198452
ENSG00000166508	MCM7	4176	0.414992	0.00569151	0.199453
ENSG00000112851	ERBIN	55914	0.428556	0.00571068	0.199759
ENSG00000100285	NEFH	4744	-0.753225	0.00572874	0.200026
ENSG00000144152	FBLN7	129804	-0.811841	0.00574526	0.200238
ENSG00000100038	TOP3B	8940	0.511107	0.0057653	0.200572
ENSG00000074266	EED	8726	0.301456	0.00581239	0.201771
ENSG00000175283	DOLK	22845	-0.503368	0.00582081	0.201771
ENSG00000101180	HRH3	11255	-0.699328	0.00585275	0.202511
ENSG00000131475	VPS25	84313	-0.299406	0.00588631	0.20294
ENSG00000168439	STIP1	10963	0.834997	0.00587882	0.20294
ENSG00000135519	KCNH3	23416	-0.711287	0.00589875	0.203004
ENSG00000150967	ABCB9	23457	-0.412593	0.00599803	0.205523
ENSG00000158023	WDR66	144406	0.492476	0.00600411	0.205523
ENSG00000161647	MPP3	4356	-0.675266	0.00600177	0.205523
ENSG00000008283	CYB561	1534	-0.570365	0.00609631	0.206444
ENSG00000105928	GSDME	1687	-0.43084	0.0060704	0.206444
ENSG00000167549	CORO6	84940	-0.743086	0.00604686	0.206444
ENSG00000171311	EXOSC1	51013	-0.31643	0.00611523	0.206444
ENSG00000181773	GPR3	2827	-0.737788	0.00607882	0.206444
ENSG00000182450	KCNK4	50801	-0.866535	0.00608429	0.206444
ENSG00000250251	PKD1P6-NPIPP1	105369154	-0.510621	0.00611719	0.206444
ENSG00000270605			0.572044	0.00609832	0.206444
ENSG00000138641	HERC3	8916	0.339765	0.00615419	0.207187
ENSG00000175155	YPEL2	388403	0.332918	0.00616081	0.207187
ENSG00000121892	PDS5A	23244	0.304095	0.00620551	0.208322
ENSG00000134363	FST	10468	-0.959309	0.00621629	0.208322
ENSG00000027644	INSRR	3645	-1.35501	0.00624385	0.20857
ENSG00000134255	CEPT1	10390	0.257394	0.00625229	0.20857
ENSG00000249349			0.958226	0.00625635	0.20857
ENSG00000122012	SV2C	22987	-0.894721	0.00628637	0.208635
ENSG00000179091	CYC1	1537	-0.290421	0.00627086	0.208635
ENSG00000205220	PSMB10	5699	-0.270022	0.00629095	0.208635
ENSG00000042062	RIPOR3	140876	0.86462	0.00632818	0.208717
ENSG00000158560	DYNC1I1	1780	-0.55405	0.00633502	0.208717
ENSG00000166478	ZNF143	7702	0.454128	0.00631466	0.208717
ENSG00000221990	EXOC3-AS1	116349	-0.404183	0.00633696	0.208717
ENSG00000169131	ZNF354A	6940	0.30457	0.00637779	0.209488
ENSG00000236939	BAALC-AS2	157556	-0.797687	0.00638224	0.209488
ENSG00000103034	NDRG4	65009	-0.650085	0.00641936	0.20963
ENSG00000106829	TLE4	7091	0.37837	0.00641554	0.20963
ENSG00000137285	TUBB2B	347733	-0.441336	0.00640228	0.20963
ENSG00000172794	RAB37	326624	-0.76831	0.00644032	0.209956
ENSG00000154080	CHST9	83539	0.603495	0.00649552	0.210652
ENSG00000154188	ANGPT1	284	0.428428	0.00648482	0.210652
ENSG00000184905	TCEAL2	140597	-0.314795	0.00650562	0.210652
ENSG00000204160	ZDHHC18	84243	-0.467391	0.00650181	0.210652
ENSG00000105669	COPE	11316	-0.241082	0.00654395	0.211263
ENSG00000186298	PPP1CC	5501	0.249884	0.00654841	0.211263
ENSG00000283175	LOC101929130	101929130	0.660178	0.00655754	0.211263
ENSG00000092020	PPP2R3C	55012	0.368945	0.00659969	0.21214
ENSG00000131966	ACTR10	55860	-0.350288	0.00662735	0.21214
ENSG00000240616			0.914465	0.00662904	0.21214
ENSG00000281332			0.509915	0.00661508	0.21214
ENSG00000096070	BRPF3	27154	0.363623	0.00664138	0.212181
ENSG00000264920	LOC102724532	102724532	-0.421356	0.00665749	0.212342
ENSG00000166263	STXBP4	252983	0.654091	0.00670973	0.213652
ENSG00000013441	CLK1	1195	0.524267	0.00672877	0.213741
ENSG00000125492	BARHL1	56751	-1.42165	0.00673481	0.213741
ENSG00000217929			0.541258	0.00675524	0.214035
ENSG00000125898	FAM110A	83541	-0.523422	0.00676703	0.214055
ENSG00000004478	FKBP4	2288	0.841165	0.00680528	0.21491
ENSG00000105613	MAST1	22983	-0.567901	0.00683168	0.215389
ENSG00000137642	SORL1	6653	0.345928	0.00687041	0.216254
ENSG00000280206			0.623378	0.0068988	0.216792
ENSG00000172020	GAP43	2596	-0.721841	0.00692842	0.217307
ENSG00000227199	ST7-AS1	93653	-0.7798	0.00693787	0.217307
ENSG00000157933	SKI	6497	0.380489	0.006953	0.217426
ENSG00000029993	HMGB3	3149	-0.504922	0.00699883	0.21744
ENSG00000102125	TAZ	6901	0.433254	0.00698701	0.21744
ENSG00000124107	SLPI	6590	1.12093	0.00697548	0.21744
ENSG00000157911	PEX10	5192	-0.315092	0.00699389	0.21744
ENSG00000269998			-0.934418	0.00701093	0.217464
ENSG00000086504	MRPL28	10573	-0.284895	0.0072406	0.217565
ENSG00000087077	TRIP6	7205	-0.32652	0.00722771	0.217565
ENSG00000100276	RASL10A	10633	-0.523204	0.00726891	0.217565
ENSG00000101246	ARFRP1	10139	-0.243557	0.00710528	0.217565
ENSG00000101349	PAK5	57144	-0.503586	0.00715519	0.217565
ENSG00000102893	PHKB	5257	-0.343241	0.0070942	0.217565
ENSG00000104611	SH2D4A	63898	0.839139	0.00719237	0.217565
ENSG00000105393	BABAM1	29086	-0.331696	0.00710648	0.217565
ENSG00000121769	FABP3	2170	-0.554278	0.00714173	0.217565
ENSG00000143801	PSEN2	5664	-0.462071	0.00711999	0.217565
ENSG00000159363	ATP13A2	23400	-0.435393	0.00717285	0.217565
ENSG00000163347	CLDN1	9076	-0.604282	0.00719733	0.217565
ENSG00000165275	TRMT10B	158234	0.426392	0.00730931	0.217565
ENSG00000176387	HSD11B2	3291	-0.94955	0.00730732	0.217565
ENSG00000185010	F8	2157	-0.374173	0.00723378	0.217565
ENSG00000185250	PPIL6	285755	0.364428	0.0072749	0.217565
ENSG00000197444	OGDHL	55753	-0.663155	0.00714062	0.217565
ENSG00000204816			-0.42584	0.00708799	0.217565
ENSG00000213619	NDUFS3	4722	-0.265935	0.00726177	0.217565
ENSG00000242085			0.532817	0.00726782	0.217565
ENSG00000242852	ZNF709	163051	0.459105	0.00717894	0.217565
ENSG00000250644			-0.547708	0.00730297	0.217565
ENSG00000260911			0.451286	0.00730411	0.217565
ENSG00000261678	SCRT1	83482	-0.639856	0.00711261	0.217565
ENSG00000261786			-0.395552	0.00711759	0.217565
ENSG00000272958			0.888184	0.00710409	0.217565
ENSG00000070501	POLB	5423	0.295154	0.00737921	0.217954
ENSG00000124602	UNC5CL	222643	-0.701529	0.00737737	0.217954
ENSG00000130287	NCAN	1463	-0.554578	0.00735508	0.217954
ENSG00000140262	TCF12	6938	0.29575	0.00733687	0.217954
ENSG00000272789			-0.807478	0.00737185	0.217954
ENSG00000006025	OSBPL7	114881	0.440149	0.00750874	0.219829
ENSG00000106397	PLOD3	8985	0.749242	0.00746299	0.219829
ENSG00000112651	MRPL2	51069	-0.29994	0.00753796	0.219829
ENSG00000121680	PEX16	9409	-0.317343	0.00746927	0.219829
ENSG00000134070	IRAK2	3656	0.591594	0.0075045	0.219829
ENSG00000145860	RNF145	153830	0.377659	0.00748153	0.219829
ENSG00000154040	CABYR	26256	0.395695	0.00754591	0.219829
ENSG00000205629	LCMT1	51451	-0.305783	0.00753731	0.219829
ENSG00000239382	ALKBH6	84964	-0.359949	0.00753759	0.219829
ENSG00000099875	MKNK2	2872	1.0135	0.00761513	0.220226
ENSG00000158406	HIST1H4H	8365	0.895769	0.00761697	0.220226
ENSG00000159199	ATP5MC1	516	-0.307194	0.00760476	0.220226
ENSG00000196961	AP2A1	160	-0.25514	0.00760335	0.220226
ENSG00000198156	NPIPB6	728741	0.620931	0.00760118	0.220226
ENSG00000198538	ZNF28	7576	0.44089	0.00765361	0.220952
ENSG00000163141	BNIPL	149428	1.13054	0.00767106	0.221123
ENSG00000115233	PSMD14	10213	-0.277235	0.00769072	0.221357
ENSG00000101220	C20orf27	54976	-0.450817	0.0077607	0.222037
ENSG00000128524	ATP6V1F	9296	-0.309776	0.00775543	0.222037
ENSG00000172965	MIR4435-2HG	541471	-0.683965	0.00774124	0.222037
ENSG00000187609	EXD3	54932	-0.406729	0.0077326	0.222037
ENSG00000128923	MINDY2	54629	0.197298	0.00778539	0.222412
ENSG00000112640	PPP2R5D	5528	-0.336385	0.00781704	0.222983
ENSG00000137261	KIAA0319	9856	-0.640966	0.00788463	0.223912
ENSG00000167863	ATP5PD	10476	-0.221637	0.00787686	0.223912
ENSG00000234690	EPCAM-DT	101927043	0.59641	0.0078732	0.223912
ENSG00000100567	PSMA3	5684	-0.30736	0.00791564	0.224128
ENSG00000123505	AMD1	262	0.311136	0.00791137	0.224128
ENSG00000158615	PPP1R15B	84919	0.331236	0.00794002	0.224157
ENSG00000167984	NLRC3	197358	0.538853	0.00792972	0.224157
ENSG00000074317	SNCB	6620	-0.708466	0.00797928	0.224934
ENSG00000064199	SPA17	53340	-0.419233	0.00804118	0.226346
ENSG00000169093	ASMTL	8623	-0.478816	0.00805767	0.226477
ENSG00000108733	PEX12	5193	0.382896	0.00807239	0.226559
ENSG00000124126	PREX1	57580	0.303954	0.00810704	0.226867
ENSG00000197562	RAB40C	57799	-0.278945	0.00809524	0.226867
ENSG00000091640	SPAG7	9552	-0.268324	0.00820587	0.229298
ENSG00000091483	FH	2271	-0.378626	0.00825571	0.230355
ENSG00000153487	ING1	3621	0.395515	0.00832104	0.23184
ENSG00000196972	SMIM10L2B	644596	-0.68341	0.00837773	0.233081
ENSG00000033800	PIAS1	8554	0.338147	0.0084398	0.23327
ENSG00000122861	PLAU	5328	-0.927178	0.008444	0.23327
ENSG00000171467	ZNF318	24149	0.308271	0.00844539	0.23327
ENSG00000222041	CYTOR	112597	-0.668275	0.00839812	0.23327
ENSG00000237575	PYY2	23615	1.0845	0.00842875	0.23327
ENSG00000005893	LAMP2	3920	0.399543	0.0084652	0.233481
ENSG00000096080	MRPS18A	55168	-0.300906	0.00851501	0.234517
ENSG00000119686	FLVCR2	55640	-0.617397	0.00853967	0.234859
ENSG00000126088	UROD	7389	-0.339363	0.00857419	0.235134
ENSG00000264352			0.939234	0.00856869	0.235134
ENSG00000101298	SNPH	9751	-0.435571	0.00865554	0.235345
ENSG00000124588	NQO2	4835	-0.336859	0.00864763	0.235345
ENSG00000159842	ABR	29	1.18466	0.00860918	0.235345
ENSG00000177646	ACAD9	28976	-0.283477	0.00863506	0.235345
ENSG00000269940			0.347786	0.00863826	0.235345
ENSG00000275586			0.699367	0.0086052	0.235345
ENSG00000172766	NAA16	79612	0.412246	0.00870135	0.236255
ENSG00000142634	EFHD2	79180	-0.710923	0.00871921	0.23628
ENSG00000151929	BAG3	9531	0.914544	0.00872692	0.23628
ENSG00000119888	EPCAM	4072	-0.532288	0.00875515	0.23671
ENSG00000178127	NDUFV2	4729	-0.26735	0.0087885	0.237277
ENSG00000111640	GAPDH	2597	-0.309333	0.00881432	0.237306
ENSG00000163682	RPL9	6133	-1.10011	0.00881222	0.237306
ENSG00000086061	DNAJA1	3301	0.690057	0.00885547	0.238079
ENSG00000021762	OSBPL5	114879	-0.274191	0.00904312	0.238808
ENSG00000033030	ZCCHC8	55596	0.433497	0.00903483	0.238808
ENSG00000053372	MRTO4	51154	-0.416624	0.00892268	0.238808
ENSG00000056736	IL17RB	55540	0.595573	0.00905143	0.238808
ENSG00000105700	KXD1	79036	-0.228522	0.0089681	0.238808
ENSG00000134489	HRH4	59340	0.819203	0.00903607	0.238808
ENSG00000137968	SLC44A5	204962	-0.450342	0.0090011	0.238808
ENSG00000149260	CAPN5	726	-0.608541	0.009057	0.238808
ENSG00000164039	BDH2	56898	0.375977	0.00891973	0.238808
ENSG00000168894	RNF181	51255	-0.329577	0.00895586	0.238808
ENSG00000180015			0.687158	0.00899582	0.238808
ENSG00000185862	EVI2B	2124	0.500796	0.00893795	0.238808
ENSG00000198019	FCGR1B	2210	-0.937856	0.00891191	0.238808
ENSG00000254901	BORCS8	729991	-0.33102	0.00897056	0.238808
ENSG00000185105	MYADML2	255275	-0.776075	0.00908822	0.239302
ENSG00000139988	RDH12	145226	-0.771878	0.00912376	0.239909
ENSG00000108344	PSMD3	5709	-0.201366	0.00918368	0.240703
ENSG00000172346	CSDC2	27254	-0.463505	0.00919334	0.240703
ENSG00000230551			0.304441	0.0092042	0.240703
ENSG00000250722	SELENOP	6414	0.576249	0.00919678	0.240703
ENSG00000165061	ZMAT4	79698	-0.76151	0.00922161	0.24083
ENSG00000215559	ANKRD20A11P	391267	-0.921027	0.00925576	0.241393
ENSG00000183340	JRKL	8690	0.243738	0.00928686	0.241875
ENSG00000141664	ZCCHC2	54877	0.419213	0.00931369	0.242244
ENSG00000156966	B3GNT7	93010	-0.470887	0.009356	0.243015
ENSG00000105366	SIGLEC8	27181	0.446711	0.00936883	0.243019
ENSG00000152518	ZFP36L2	678	0.371131	0.00946479	0.245176
ENSG00000003249	DBNDD1	79007	-0.521102	0.00955406	0.247155
ENSG00000248671	ALG1L9P	285407	-0.433261	0.00958763	0.247689
ENSG00000237515	SHISA9	729993	-0.322228	0.00960441	0.247789
ENSG00000150756	FAM173B	134145	0.370486	0.00965853	0.248183
ENSG00000155367	PPM1J	333926	-0.755004	0.00964335	0.248183
ENSG00000168993	CPLX1	10815	-0.694027	0.00964855	0.248183
ENSG00000156304	SCAF4	57466	0.236621	0.00968769	0.248442
ENSG00000230368	FAM41C	284593	0.971235	0.00969453	0.248442
ENSG00000110876	SELPLG	6404	0.462263	0.00976825	0.249664
ENSG00000111328	CDK2AP1	8099	0.368206	0.00975828	0.249664
ENSG00000144810	COL8A1	1295	0.760292	0.0098089	0.250369
ENSG00000108592	FTSJ3	117246	0.3099	0.00985871	0.250386
ENSG00000163884	KLF15	28999	0.691978	0.00985771	0.250386
ENSG00000196724	ZNF418	147686	-0.57047	0.00986181	0.250386
ENSG00000262165			-0.896066	0.00984561	0.250386
ENSG00000242265	PEG10	23089	-0.436874	0.00988431	0.250625
ENSG00000061455	PRDM6	93166	0.767147	0.00993411	0.251285
ENSG00000143179	UCK2	7371	-0.292256	0.00993657	0.251285
ENSG00000101204	CHRNA4	1137	-0.73903	0.00999987	0.251598
ENSG00000130830	MPP1	4354	-0.36428	0.00998785	0.251598
ENSG00000135702	CHST5	23563	0.800668	0.00997698	0.251598
ENSG00000170836	PPM1D	8493	0.379037	0.0100014	0.251598
ENSG00000121274	TENT4B	64282	0.441144	0.0100416	0.251617
ENSG00000182263	FIGN	55137	0.391196	0.0100352	0.251617
ENSG00000184220	CMSS1	84319	-0.311797	0.0100195	0.251617
ENSG00000094804	CDC6	990	-1.06932	0.0100698	0.251995
ENSG00000008735	MAPK8IP2	23542	-0.444007	0.0101743	0.252165
ENSG00000047249	ATP6V1H	51606	-0.342019	0.0101925	0.252165
ENSG00000102962	CCL22	6367	0.656347	0.0101277	0.252165
ENSG00000103145	HCFC1R1	54985	-0.27813	0.0101614	0.252165
ENSG00000123989	CHPF	79586	-0.282736	0.0102172	0.252165
ENSG00000134779	TPGS2	25941	-0.357074	0.0101418	0.252165
ENSG00000136718	IMP4	92856	-0.2636	0.0100908	0.252165
ENSG00000137210	TMEM14B	81853	-0.261781	0.0102345	0.252165
ENSG00000159873	CCDC117	150275	0.538074	0.0101971	0.252165
ENSG00000165695	AK8	158067	-0.86348	0.0102247	0.252165
ENSG00000184831	APOO	79135	-0.238721	0.0101708	0.252165
ENSG00000188290	HES4	57801	-0.40356	0.0102108	0.252165
ENSG00000111652	COPS7A	50813	-0.306384	0.0102482	0.25218
ENSG00000102309	PIN4	5303	-0.268696	0.0103507	0.254025
ENSG00000188747	NOXA1	10811	-0.599497	0.0103465	0.254025
ENSG00000225190	PLEKHM1	9842	0.416562	0.010363	0.254025
ENSG00000130204	TOMM40	10452	-0.300667	0.0104237	0.254536
ENSG00000169064	ZBBX	79740	0.876055	0.0104181	0.254536
ENSG00000189339	SLC35E2B	728661	0.291108	0.0103978	0.254536
ENSG00000139637	C12orf10	60314	-0.358495	0.0104773	0.254871
ENSG00000170502	NUDT9	53343	0.413438	0.0104617	0.254871
ENSG00000214578			0.754004	0.0104652	0.254871
ENSG00000080824	HSP90AA1	3320	0.73632	0.0105195	0.255022
ENSG00000137766	UNC13C	440279	-0.82202	0.0105233	0.255022
ENSG00000264187			1.14788	0.0105219	0.255022
ENSG00000160211	G6PD	2539	-0.348265	0.0105683	0.255788
ENSG00000114544	SLC41A3	54946	-0.268449	0.0106766	0.257522
ENSG00000131459	GFPT2	9945	0.620146	0.0106603	0.257522
ENSG00000163738	MTHFD2L	441024	0.277745	0.0106913	0.257522
ENSG00000248383	PCDHAC1	56135	-0.895215	0.0106937	0.257522
ENSG00000265179			-1.05918	0.0107431	0.258386
ENSG00000115041	KCNIP3	30818	0.510101	0.0107962	0.259338
ENSG00000164978	NUDT2	318	-0.327204	0.0108102	0.25935
ENSG00000164109	MAD2L1	4085	-0.598281	0.0108662	0.260368
ENSG00000155008	APOOL	139322	-0.243384	0.0109144	0.261196
ENSG00000101040	ZMYND8	23613	0.497335	0.0110116	0.261225
ENSG00000102096	PIM2	11040	-0.443556	0.0110144	0.261225
ENSG00000125968	ID1	3397	-0.553716	0.0109592	0.261225
ENSG00000143811	PYCR2	29920	-0.317422	0.0110222	0.261225
ENSG00000147655	RSPO2	340419	-0.758751	0.010958	0.261225
ENSG00000188352	FOCAD	54914	-0.483624	0.0110129	0.261225
ENSG00000197406	DIO3	1735	-1.64567	0.0110246	0.261225
ENSG00000277455			0.89691	0.0109579	0.261225
ENSG00000122566	HNRNPA2B1	3181	0.260264	0.0110494	0.261488
ENSG00000104365	IKBKB	3551	0.276136	0.0110829	0.261716
ENSG00000212123	PRR22	163154	-0.653328	0.0110863	0.261716
ENSG00000110076	NRXN2	9379	-0.37228	0.0111441	0.261791
ENSG00000130338	TULP4	56995	0.277318	0.0111337	0.261791
ENSG00000164169	PRMT9	90826	-0.372866	0.0111311	0.261791
ENSG00000172456	FGGY	55277	-0.414025	0.0111035	0.261791
ENSG00000255389			0.675688	0.0111638	0.261933
ENSG00000165689	ENTR1	10807	0.314013	0.0112287	0.263132
ENSG00000218510	LINC00339	29092	0.330073	0.0112912	0.264275
ENSG00000101825	MXRA5	25878	-0.709617	0.0114979	0.264689
ENSG00000105650	PDE4C	5143	0.734438	0.011406	0.264689
ENSG00000125843	AP5S1	55317	-0.414431	0.0113805	0.264689
ENSG00000137100	DCTN3	11258	-0.274192	0.0114819	0.264689
ENSG00000142556	ZNF614	80110	0.273419	0.0114138	0.264689
ENSG00000145687	SSBP2	23635	0.255279	0.0114443	0.264689
ENSG00000159685	CHCHD6	84303	-0.370571	0.011544	0.264689
ENSG00000163435	ELF3	1999	-0.650061	0.0115702	0.264689
ENSG00000167671	UBXN6	80700	-0.328462	0.011472	0.264689
ENSG00000173915	ATP5MD	84833	-0.183268	0.0115266	0.264689
ENSG00000179818	PCBP1-AS1	400960	0.34883	0.0115096	0.264689
ENSG00000184009	ACTG1	71	-0.462409	0.0114232	0.264689
ENSG00000188783	PRELP	5549	0.656093	0.0115423	0.264689
ENSG00000198369	SPRED2	200734	0.298107	0.0115713	0.264689
ENSG00000198917	SPOUT1	51490	0.4998	0.0115203	0.264689
ENSG00000213689	TREX1	11277	-0.418599	0.011347	0.264689
ENSG00000217702			0.915573	0.0114751	0.264689
ENSG00000236017			-0.509868	0.0115034	0.264689
ENSG00000255455	LOC103611081	103611081	-0.380789	0.0114325	0.264689
ENSG00000278129	ZNF8	7554	0.320867	0.0115897	0.264794
ENSG00000105401	CDC37	11140	-0.263183	0.0116638	0.26617
ENSG00000135069	PSAT1	29968	0.223922	0.0116868	0.266378
ENSG00000124313	IQSEC2	23096	-0.45685	0.0118094	0.267037
ENSG00000140443	IGF1R	3480	0.379191	0.0117915	0.267037
ENSG00000146701	MDH2	4191	-0.328255	0.0117595	0.267037
ENSG00000166902	MRPL16	54948	-0.228166	0.0117513	0.267037
ENSG00000175164	ABO	28	0.52953	0.0118023	0.267037
ENSG00000198952	SMG5	23381	0.288758	0.0118132	0.267037
ENSG00000233913			-1.04835	0.0118119	0.267037
ENSG00000197006	METTL9	51108	0.249074	0.0118275	0.267046
ENSG00000272414	FAM47E-STBD1	100631383	-0.320198	0.0118475	0.267183
ENSG00000073605	GSDMB	55876	0.57704	0.0118738	0.26746
ENSG00000166401	SERPINB8	5271	-0.606123	0.0119656	0.269126
ENSG00000215866	LINC01356	100996702	0.872694	0.0119758	0.269126
ENSG00000088882	CPXM1	56265	-1.04443	0.0119919	0.269172
ENSG00000165194	PCDH19	57526	0.704551	0.0120208	0.269506
ENSG00000165185	KIAA1958	158405	0.313094	0.0121275	0.271412
ENSG00000254004	ZNF260	339324	0.320854	0.0121342	0.271412
ENSG00000261520	DLGAP1-AS5	284215	-0.910196	0.0122274	0.273178
ENSG00000198580			-0.80833	0.0122692	0.273475
ENSG00000226887	ERVMER34-1	100288413	-0.835211	0.0122583	0.273475
ENSG00000114480	GBE1	2632	-0.56618	0.0122901	0.273622
ENSG00000100280	AP1B1	162	-0.375785	0.0123572	0.273628
ENSG00000138587	MNS1	55329	-0.422176	0.0123517	0.273628
ENSG00000185519	FAM131C	348487	-0.53365	0.0123368	0.273628
ENSG00000226278			0.605783	0.012343	0.273628
ENSG00000232386			0.520684	0.0123617	0.273628
ENSG00000135090	TAOK3	51347	0.231429	0.0124207	0.274505
ENSG00000163661	PTX3	5806	-1.19748	0.0124364	0.274505
ENSG00000227232	WASH7P	653635	-0.686821	0.0124443	0.274505
ENSG00000160606	TLCD1	116238	-0.527096	0.0124592	0.274518
ENSG00000072958	AP1M1	8907	-0.308795	0.0124786	0.27463
ENSG00000169288	MRPL1	65008	-0.2895	0.0124983	0.274718
ENSG00000269935			-0.653419	0.0125113	0.274718
ENSG00000055118	KCNH2	3757	-0.508942	0.0125364	0.274954
ENSG00000265787	CYP4F35P	284233	-0.781634	0.0125927	0.275873
ENSG00000102098	SCML2	10389	0.570073	0.0126346	0.275884
ENSG00000118412	CASP8AP2	9994	0.274846	0.0126939	0.275884
ENSG00000172757	CFL1	1072	-0.289643	0.0126535	0.275884
ENSG00000178977	LINC00324	284029	0.89107	0.012656	0.275884
ENSG00000186834	HEXIM1	10614	0.484314	0.0126816	0.275884
ENSG00000187772	LIN28B	389421	-0.754103	0.012676	0.275884
ENSG00000233175	LOC107985040	107985040	-0.702982	0.0126279	0.275884
ENSG00000101282	RSPO4	343637	-0.728845	0.0127344	0.276451
ENSG00000164128	NPY1R	4886	0.558024	0.0127868	0.27696
ENSG00000272157			-0.69728	0.0127733	0.27696
ENSG00000101193	GID8	54994	0.205618	0.0128186	0.277097
ENSG00000226287	TMEM191A	84222	-0.659474	0.0128509	0.277097
ENSG00000241563	CORT	1325	0.794197	0.0128344	0.277097
ENSG00000261594	TPBGL	100507050	-0.786835	0.0128501	0.277097
ENSG00000054356	PTPRN	5798	-0.586755	0.0129864	0.277522
ENSG00000067221	STOML1	9399	-0.397212	0.0129774	0.277522
ENSG00000099341	PSMD8	5714	-0.311243	0.0129444	0.277522
ENSG00000101745	ANKRD12	23253	0.381721	0.0129327	0.277522
ENSG00000106078	COBL	23242	0.427937	0.0129684	0.277522
ENSG00000155760	FZD7	8324	0.580863	0.0129337	0.277522
ENSG00000177679	SRRM3	222183	-0.660534	0.0129094	0.277522
ENSG00000270558			0.661807	0.0129002	0.277522
ENSG00000168490	PHYHIP	9796	-0.615425	0.0130159	0.277785
ENSG00000184254	ALDH1A3	220	-0.419839	0.0130278	0.277785
ENSG00000072195	SPEG	10290	-0.33857	0.0130737	0.278218
ENSG00000112486	CCR6	1235	-0.977321	0.0130916	0.278218
ENSG00000159409	CELF3	11189	-0.519007	0.0130825	0.278218
ENSG00000101187	SLCO4A1	28231	0.791877	0.0131271	0.278664
ENSG00000140009	ESR2	2100	0.610102	0.0131813	0.279196
ENSG00000260114			0.317703	0.0131718	0.279196
ENSG00000269292			-0.630311	0.0132046	0.279381
ENSG00000234585	CCT6P3	643180	-0.299424	0.0132853	0.280778
ENSG00000270091			-0.540449	0.0133119	0.281032
ENSG00000197774	EME2	197342	-0.433744	0.0133771	0.281785
ENSG00000243477	NAA80	24142	-0.581507	0.0133706	0.281785
ENSG00000164465	DCBLD1	285761	-0.369217	0.0133926	0.281804
ENSG00000138135	CH25H	9023	-0.928148	0.0134124	0.28191
ENSG00000138035	PNPT1	87178	0.422878	0.0134527	0.282448
ENSG00000167785	ZNF558	148156	0.327953	0.0134785	0.28265
ENSG00000167815	PRDX2	7001	-0.340817	0.013498	0.28265
ENSG00000240230	COX19	90639	0.278803	0.0135066	0.28265
ENSG00000141569	TRIM65	201292	0.313689	0.0135469	0.282875
ENSG00000185133	INPP5J	27124	-0.553151	0.0135327	0.282875
ENSG00000102924	CBLN1	869	-0.58461	0.0135866	0.283397
ENSG00000072682	P4HA2	8974	0.79413	0.0136538	0.28418
ENSG00000272579			-0.520761	0.0136509	0.28418
ENSG00000134775	FHOD3	80206	-0.711983	0.013692	0.284522
ENSG00000158859	ADAMTS4	9507	-0.685321	0.0137148	0.284522
ENSG00000196284	SUPT3H	8464	-0.275464	0.0137045	0.284522
ENSG00000100764	PSMC1	5700	-0.257402	0.0137526	0.284743
ENSG00000139624	CERS5	91012	-0.244417	0.01377	0.284743
ENSG00000237649	KIFC1	3833	-0.932558	0.0137679	0.284743
ENSG00000003137	CYP26B1	56603	-0.972997	0.0137948	0.284949
ENSG00000106605	BLVRA	644	-0.323262	0.0138207	0.285176
ENSG00000113734	BNIP1	662	-0.298329	0.0138611	0.285395
ENSG00000121933	TMIGD3	57413	0.566475	0.013859	0.285395
ENSG00000100354	TNRC6B	23112	0.287884	0.0138831	0.285519
ENSG00000155252	PI4K2A	55361	-0.357893	0.0138969	0.285519
ENSG00000103550	KNOP1	400506	0.475411	0.0139284	0.28586
ENSG00000119782	FKBP1B	2281	-0.363505	0.01397	0.286102
ENSG00000213906	LTB4R2	56413	-0.811793	0.0139586	0.286102
ENSG00000262877			-0.734794	0.0140031	0.286473
ENSG00000121858	TNFSF10	8743	0.538724	0.0140391	0.286904
ENSG00000137266	SLC22A23	63027	0.187311	0.0140841	0.28721
ENSG00000273381			0.572206	0.0140733	0.28721
ENSG00000085377	PREP	5550	-0.275087	0.01426	0.287946
ENSG00000099817	POLR2E	5434	-0.401898	0.0142008	0.287946
ENSG00000102882	MAPK3	5595	-0.25775	0.0141677	0.287946
ENSG00000120438	TCP1	6950	0.36976	0.0142965	0.287946
ENSG00000127804	METTL16	79066	0.342079	0.0142617	0.287946
ENSG00000133134	BEX2	84707	-0.410261	0.0143123	0.287946
ENSG00000180287	PLD5	200150	0.509749	0.0142141	0.287946
ENSG00000181788	SIAH2	6478	0.442333	0.0142839	0.287946
ENSG00000188868	ZNF563	147837	0.418909	0.0142709	0.287946
ENSG00000235560	LOC107984875	107984875	0.605376	0.0142366	0.287946
ENSG00000236753	MKLN1-AS	100506881	0.492946	0.0142444	0.287946
ENSG00000259024	TVP23C-CDRT4	100533496	-0.308874	0.0143154	0.287946
ENSG00000267281			0.496206	0.0142477	0.287946
ENSG00000260923			0.456325	0.0143321	0.28798
ENSG00000137821	LRRC49	54839	-0.505611	0.0143631	0.2883
ENSG00000055163	CYFIP2	26999	-0.412757	0.0144575	0.288682
ENSG00000116161	CACYBP	27101	0.553364	0.014442	0.288682
ENSG00000132471	WBP2	23558	-0.245019	0.0144333	0.288682
ENSG00000152684	PELO	53918	-0.33779	0.0144264	0.288682
ENSG00000165457	FOLR2	2350	-0.581196	0.0144554	0.288682
ENSG00000114204	SERPINI2	5276	0.739055	0.014589	0.289727
ENSG00000116044	NFE2L2	4780	0.294243	0.0145751	0.289727
ENSG00000127616	SMARCA4	6597	-0.286249	0.0145484	0.289727
ENSG00000140968	IRF8	3394	0.73448	0.0145599	0.289727
ENSG00000256028			0.472129	0.0145257	0.289727
ENSG00000268362			0.525701	0.0146005	0.289727
ENSG00000203666	EFCAB2	84288	0.482458	0.0146442	0.290294
ENSG00000103723	AP3B2	8120	-0.517695	0.0147344	0.29058
ENSG00000128271	ADORA2A	135	0.650754	0.0147191	0.29058
ENSG00000179262	RAD23A	5886	-0.216637	0.0147026	0.29058
ENSG00000213599	SLX1A-SULT1A3	100526830	0.545824	0.0147244	0.29058
ENSG00000268858			-0.418999	0.0146986	0.29058
ENSG00000139200	PIANP	196500	-0.436881	0.0147809	0.291198
ENSG00000105185	PDCD5	9141	-0.256255	0.0148513	0.291258
ENSG00000137310	TCF19	6941	-0.403052	0.0148668	0.291258
ENSG00000167600	CYP2S1	29785	-0.73892	0.0148752	0.291258
ENSG00000182054	IDH2	3418	-0.449542	0.0148205	0.291258
ENSG00000256646			-0.446332	0.0148112	0.291258
ENSG00000277586	NEFL	4747	-0.483186	0.0148477	0.291258
ENSG00000165156	ZHX1	11244	0.310804	0.0149594	0.292608
ENSG00000167723	TRPV3	162514	0.434456	0.0149927	0.29296
ENSG00000107872	FBXL15	79176	-0.375887	0.0150118	0.293035
ENSG00000171931	FBXW10	10517	0.659072	0.0150779	0.294027
ENSG00000146072	TNFRSF21	27242	-0.469101	0.0151046	0.294059
ENSG00000206172	HBA1	3039	-0.768927	0.0151102	0.294059
ENSG00000267651			-0.739585	0.0151341	0.294224
ENSG00000114861	FOXP1	27086	0.32273	0.0151897	0.295006
ENSG00000166295	ANAPC16	119504	0.513015	0.0152108	0.295117
ENSG00000089737	DDX24	57062	-0.651558	0.0152376	0.295324
ENSG00000108773	KAT2A	2648	0.361644	0.0152677	0.295324
ENSG00000141560	FN3KRP	79672	-0.254803	0.0152544	0.295324
ENSG00000184911	DMRTC1B	728656	-0.425059	0.0152944	0.295544
ENSG00000110958	PTGES3	10728	0.517871	0.0153467	0.296255
ENSG00000176884	GRIN1	2902	-0.553402	0.0154185	0.296744
ENSG00000222328			0.781549	0.0154093	0.296744
ENSG00000257122	RRN3P3	100131998	-0.516586	0.0154045	0.296744
ENSG00000164949	GEM	2669	0.62749	0.0154564	0.297175
ENSG00000025039	RRAGD	58528	0.418165	0.0154944	0.297313
ENSG00000123268	ATF1	466	0.398793	0.0154946	0.297313
ENSG00000203952	CCDC160	347475	0.49492	0.0155436	0.297657
ENSG00000276600	RAB7B	338382	-0.859458	0.0155391	0.297657
ENSG00000268996	MAN1B1-DT	100289341	-0.373202	0.0155737	0.297936
ENSG00000167552	TUBA1A	7846	-0.47757	0.0156021	0.298183
ENSG00000106560	GIMAP2	26157	0.561694	0.0156349	0.29851
ENSG00000100243	CYB5R3	1727	-0.247646	0.0157221	0.299552
ENSG00000153406	NMRAL1	57407	-0.326268	0.0157413	0.299552
ENSG00000166164	BRD7	29117	0.176458	0.015731	0.299552
ENSG00000173456	RNF26	79102	-0.275758	0.0157519	0.299552
ENSG00000120051	CFAP58	159686	-0.711708	0.0157912	0.299811
ENSG00000214946	TBC1D26	353149	-0.938345	0.0157968	0.299811
ENSG00000274290	HIST1H2BE	8344	0.571002	0.0158508	0.300539
ENSG00000130311	DDA1	79016	-0.297223	0.0159956	0.302573
ENSG00000131401	NAPSB	256236	0.801455	0.0160059	0.302573
ENSG00000156869	FRRS1	391059	1.00537	0.0159774	0.302573
ENSG00000269707			0.53714	0.0160212	0.302573
ENSG00000159423	ALDH4A1	8659	-0.478586	0.0160402	0.302632
ENSG00000107937	GTPBP4	23560	-0.248281	0.0160643	0.30279
ENSG00000103855	CD276	80381	-0.362775	0.0160853	0.302888
ENSG00000120738	EGR1	1958	-0.980272	0.0161911	0.303263
ENSG00000154479	CCDC173	129881	0.590778	0.0161411	0.303263
ENSG00000162783	IER5	51278	0.683109	0.0161545	0.303263
ENSG00000163281	GNPDA2	132789	-0.270894	0.0162121	0.303263
ENSG00000173868	PHOSPHO1	162466	-0.624079	0.0162318	0.303263
ENSG00000196139	AKR1C3	8644	0.714544	0.016134	0.303263
ENSG00000229644			-0.9044	0.0162258	0.303263
ENSG00000279483			1.01528	0.0161826	0.303263
ENSG00000128610	FEZF1	389549	-0.975753	0.0162809	0.303484
ENSG00000176383	B3GNT4	79369	-0.407295	0.0162833	0.303484
ENSG00000230084			-0.521923	0.0162912	0.303484
ENSG00000171224	FAM241B	219738	-0.500632	0.0163286	0.303887
ENSG00000277396			0.610991	0.0163607	0.304188
ENSG00000108786	HSD17B1	3292	0.852781	0.0164028	0.304217
ENSG00000244734	HBB	3043	-0.757682	0.0163967	0.304217
ENSG00000259315			-0.571033	0.0164099	0.304217
ENSG00000125966	MMP24	10893	-0.488029	0.0164302	0.304299
ENSG00000112773	TENT5A	55603	0.711914	0.0164698	0.304739
ENSG00000073111	MCM2	4171	-0.667122	0.0167142	0.305614
ENSG00000089199	CHGB	1114	-0.871263	0.0168678	0.305614
ENSG00000100348	TXN2	25828	-0.268525	0.0167052	0.305614
ENSG00000114902	SPCS1	28972	-0.273194	0.0166938	0.305614
ENSG00000124201	ZNFX1	57169	-0.16194	0.0166735	0.305614
ENSG00000124253	PCK1	5105	1.09387	0.0167983	0.305614
ENSG00000129559	NEDD8	4738	-0.184848	0.0167476	0.305614
ENSG00000131931	THAP1	55145	0.373302	0.016647	0.305614
ENSG00000138095	LRPPRC	10128	-0.355312	0.0165454	0.305614
ENSG00000138434	ITPRID2	6744	0.356978	0.0167246	0.305614
ENSG00000143549	TPM3	7170	-0.424227	0.0166939	0.305614
ENSG00000164604	GPR85	54329	-0.30631	0.0167907	0.305614
ENSG00000172613	RAD9A	5883	-0.270303	0.0168343	0.305614
ENSG00000183067	IGSF5	150084	-0.788137	0.0168376	0.305614
ENSG00000186193	SAPCD2	89958	-0.355459	0.0168553	0.305614
ENSG00000186862	PDZD7	79955	-0.36183	0.0168582	0.305614
ENSG00000187049	TMEM216	51259	0.434294	0.0168432	0.305614
ENSG00000188223			-0.72773	0.0166923	0.305614
ENSG00000188295	ZNF669	79862	0.413318	0.0167325	0.305614
ENSG00000198814	GK	2710	-0.652317	0.0166645	0.305614
ENSG00000221946	FXYD7	53822	-0.471677	0.016563	0.305614
ENSG00000278535	DHRS11	79154	-0.534916	0.0166565	0.305614
ENSG00000031823	RANBP3	8498	0.19466	0.0169094	0.305789
ENSG00000205212	CCDC144NL	339184	-0.999903	0.016895	0.305789
ENSG00000010438	PRSS3	5646	-0.626617	0.0173805	0.306327
ENSG00000076344	RGS11	8786	-0.414566	0.0173082	0.306327
ENSG00000107130	NCS1	23413	-0.48773	0.0170135	0.306327
ENSG00000115461	IGFBP5	3488	0.459851	0.0170691	0.306327
ENSG00000118113	MMP8	4317	1.18802	0.0170061	0.306327
ENSG00000118162	KPTN	11133	0.482686	0.0171988	0.306327
ENSG00000119411	BSPRY	54836	-0.707007	0.016996	0.306327
ENSG00000132382	MYBBP1A	10514	-0.343332	0.017116	0.306327
ENSG00000135454	B4GALNT1	2583	-0.479922	0.0172576	0.306327
ENSG00000138795	LEF1	51176	0.449861	0.0173866	0.306327
ENSG00000143458	GABPB2	126626	0.300583	0.0173783	0.306327
ENSG00000143537	ADAM15	8751	-0.373974	0.0172014	0.306327
ENSG00000152270	PDE3B	5140	0.297103	0.017162	0.306327
ENSG00000155463	OXA1L	5018	-0.253205	0.0171828	0.306327
ENSG00000158526	TSR2	90121	-0.264107	0.0171044	0.306327
ENSG00000160746	ANO10	55129	-0.241382	0.0173334	0.306327
ENSG00000163016	ALMS1P1	200420	0.629299	0.0171697	0.306327
ENSG00000172116	CD8B	926	-0.685774	0.0173395	0.306327
ENSG00000185112	FAM43A	131583	-0.650595	0.0170757	0.306327
ENSG00000198598	MMP17	4326	-0.349165	0.0171293	0.306327
ENSG00000198960	ARMCX6	54470	-0.296276	0.0172238	0.306327
ENSG00000204071	TCEAL6	158931	-0.406352	0.0170268	0.306327
ENSG00000204619	PPP1R11	6992	-0.0249435	0.0172742	0.306327
ENSG00000205129	C4orf47	441054	0.582343	0.0172457	0.306327
ENSG00000205352	PRR13	54458	-0.243271	0.0173805	0.306327
ENSG00000225670	CADM3-AS1	100131825	-0.631375	0.0171079	0.306327
ENSG00000258986	TMEM179	388021	-0.566436	0.0173371	0.306327
ENSG00000274023			0.708677	0.0171418	0.306327
ENSG00000165731	RET	5979	-0.724138	0.0174328	0.306859
ENSG00000007255	TRAPPC6A	79090	-0.372111	0.0175158	0.307178
ENSG00000100614	PPM1A	5494	0.313786	0.0175479	0.307178
ENSG00000106976	DNM1	1759	-0.569475	0.0176046	0.307178
ENSG00000126903	SLC10A3	8273	-0.319249	0.0176112	0.307178
ENSG00000173334	TRIB1	10221	-0.368592	0.0175325	0.307178
ENSG00000183617	MRPL54	116541	-0.249676	0.0174808	0.307178
ENSG00000213901	SLC23A3	151295	0.827851	0.0175931	0.307178
ENSG00000215021	PHB2	11331	-0.198128	0.017596	0.307178
ENSG00000224307	LOC101929331	101929331	0.6817	0.0174951	0.307178
ENSG00000270067			0.528317	0.0175949	0.307178
ENSG00000170276	HSPB2	3316	0.562157	0.0176636	0.307812
ENSG00000095380	NANS	54187	-0.422465	0.0177304	0.308667
ENSG00000265666	RARA-AS1	101929693	-0.697885	0.0177448	0.308667
ENSG00000016391	CHDH	55349	0.385019	0.0178171	0.309642
ENSG00000279508			-0.552125	0.0178932	0.310683
ENSG00000106683	LIMK1	3984	-0.480597	0.0179125	0.310737
ENSG00000124160	NCOA5	57727	0.280213	0.0180119	0.311689
ENSG00000143207	COP1	64326	-0.243488	0.0180176	0.311689
ENSG00000165309	ARMC3	219681	0.601955	0.0180317	0.311689
ENSG00000251474	RPL32P3	132241	0.26682	0.0180324	0.311689
ENSG00000077080	ACTL6B	51412	-0.640536	0.0180805	0.31222
ENSG00000260669			0.368796	0.0180957	0.31222
ENSG00000108423	TUBD1	51174	0.404846	0.0181731	0.313274
ENSG00000184117	NIPSNAP1	8508	-0.412771	0.0182022	0.313494
ENSG00000148334	PTGES2	80142	-0.376792	0.0182552	0.314058
ENSG00000162944	RFTN2	130132	0.458267	0.0182841	0.314058
ENSG00000188672	RHCE	6006	-0.760294	0.0182841	0.314058
ENSG00000067829	IDH3G	3421	-0.351236	0.0183784	0.314223
ENSG00000086300	SNX10	29887	-0.548829	0.0183752	0.314223
ENSG00000104888	SLC17A7	57030	-1.00031	0.0184085	0.314223
ENSG00000116260	QSOX1	5768	-0.255568	0.0184018	0.314223
ENSG00000203883	SOX18	54345	-0.553356	0.0184007	0.314223
ENSG00000211574	MIR770	768222	-0.789946	0.0183813	0.314223
ENSG00000229807	XIST	7503	-0.0194053	0.0183203	0.314223
ENSG00000174151	CYB561D1	284613	0.273538	0.0184512	0.314392
ENSG00000205307	SAP25	100316904	0.844741	0.018437	0.314392
ENSG00000038295	TLL1	7092	-0.984243	0.0185481	0.314402
ENSG00000103227	LMF1	64788	-0.381032	0.0185502	0.314402
ENSG00000121281	ADCY7	113	0.468086	0.0185274	0.314402
ENSG00000188994	ZNF292	23036	0.268487	0.0185366	0.314402
ENSG00000198910	L1CAM	3897	-0.622651	0.0184969	0.314402
ENSG00000225778	PROSER2-AS1	219731	-0.596114	0.0184926	0.314402
ENSG00000108785			0.866461	0.0186182	0.315094
ENSG00000165121			0.327437	0.0186402	0.315094
ENSG00000196262	PPIA	5478	-0.241473	0.0186404	0.315094
ENSG00000025772	TOMM34	10953	-0.400964	0.0187368	0.315932
ENSG00000143434	SEMA6C	10500	-0.384062	0.0187848	0.315932
ENSG00000160460	SPTBN4	57731	-0.409224	0.0187802	0.315932
ENSG00000166529	ZSCAN21	7589	0.294925	0.0187455	0.315932
ENSG00000205045	SLFN12L	100506736	0.495153	0.0187846	0.315932
ENSG00000230373	GOLGA6L5P	374650	-0.569742	0.0187888	0.315932
ENSG00000006071	ABCC8	6833	-0.524234	0.0189542	0.316079
ENSG00000058404	CAMK2B	816	-0.459215	0.0189332	0.316079
ENSG00000101665	SMAD7	4092	0.309431	0.0188182	0.316079
ENSG00000103197	TSC2	7249	0.246844	0.0189557	0.316079
ENSG00000121039	RDH10	157506	-0.733675	0.0188747	0.316079
ENSG00000139572	GPR84	53831	-1.08672	0.0189625	0.316079
ENSG00000164346	NSA2	10412	0.22284	0.0189618	0.316079
ENSG00000167770	OTUB1	55611	-0.302798	0.018836	0.316079
ENSG00000170214	ADRA1B	147	-0.918075	0.0188796	0.316079
ENSG00000181929	PRKAG1	5571	-0.213361	0.018896	0.316079
ENSG00000070495	JMJD6	23210	0.669007	0.0192378	0.316269
ENSG00000090060	PAPOLA	10914	0.407319	0.0191047	0.316269
ENSG00000100227	POLDIP3	84271	0.247774	0.0190276	0.316269
ENSG00000100376	FAM118A	55007	0.82161	0.0191707	0.316269
ENSG00000103249	CLCN7	1186	0.296324	0.0191451	0.316269
ENSG00000111642	CHD4	1108	0.205469	0.0191987	0.316269
ENSG00000130024	PHF10	55274	0.236312	0.0190979	0.316269
ENSG00000158806	NPM2	10361	-0.478212	0.0192229	0.316269
ENSG00000165629	ATP5F1C	509	-0.225848	0.019065	0.316269
ENSG00000171051	FPR1	2357	-0.891538	0.0191281	0.316269
ENSG00000183258	DDX41	51428	-0.418033	0.0191885	0.316269
ENSG00000187838	PLSCR3	57048	-0.276571	0.019187	0.316269
ENSG00000197345	MRPL21	219927	-0.373159	0.019037	0.316269
ENSG00000255545	LOC283177	283177	-0.678063	0.0191918	0.316269
ENSG00000272769			0.654487	0.0191894	0.316269
ENSG00000277209	RPPH1	85495	1.00149	0.0192222	0.316269
ENSG00000125611	CHCHD5	84269	-0.325712	0.0192645	0.316437
ENSG00000170145	SIK2	23235	0.259567	0.0193583	0.317705
ENSG00000103502	CDIPT	10423	-0.224149	0.0193976	0.317918
ENSG00000260372	AQP4-AS1	147429	-0.661752	0.0194045	0.317918
ENSG00000136280	CCM2	83605	-0.251862	0.0195497	0.320024
ENSG00000078487	ZCWPW1	55063	0.362634	0.0196052	0.320658
ENSG00000070785	EIF2B3	8891	-0.312988	0.0196355	0.32088
ENSG00000176340	COX8A	1351	-0.235366	0.0196583	0.320979
ENSG00000178104	PDE4DIP	9659	0.296668	0.0197029	0.321434
ENSG00000276966	HIST1H4E	8367	0.764407	0.0197844	0.322488
ENSG00000100490	CDKL1	8814	0.462116	0.0198314	0.322845
ENSG00000111860	CEP85L	387119	0.294339	0.0200328	0.322845
ENSG00000114446	IFT57	55081	-0.282953	0.0199838	0.322845
ENSG00000115825	PRKD3	23683	0.462338	0.0200589	0.322845
ENSG00000137218	FRS3	10817	-0.35669	0.0199507	0.322845
ENSG00000138439	FAM117B	150864	0.302234	0.0199427	0.322845
ENSG00000139998	RAB15	376267	-0.488133	0.020031	0.322845
ENSG00000152234	ATP5F1A	498	-0.356112	0.0199286	0.322845
ENSG00000177369	FLJ40194	124871	0.565059	0.0200376	0.322845
ENSG00000181315	ZNF322	79692	0.220698	0.0200524	0.322845
ENSG00000231113			0.418118	0.0199035	0.322845
ENSG00000243806			0.83884	0.0199562	0.322845
ENSG00000269693			0.273776	0.0200072	0.322845
ENSG00000270820			0.455658	0.0198959	0.322845
ENSG00000277142			-0.691569	0.0199258	0.322845
ENSG00000099785	MARCH2	51257	-0.270061	0.0201953	0.32332
ENSG00000139192	TAPBPL	55080	-0.309625	0.0201853	0.32332
ENSG00000173614	NMNAT1	64802	0.317089	0.0201412	0.32332
ENSG00000180096	2001-09-01	1731	-0.422776	0.0201445	0.32332
ENSG00000237248	LINC00987	100499405	0.367079	0.020188	0.32332
ENSG00000257069	KCNK4-TEX40	106780802	-0.865037	0.0201631	0.32332
ENSG00000270074			-0.475722	0.0202064	0.32332
ENSG00000111596	CNOT2	4848	0.236385	0.0202236	0.323325
ENSG00000156804	FBXO32	114907	0.33842	0.0202777	0.323919
ENSG00000156298	TSPAN7	7102	-0.367143	0.0203245	0.324397
ENSG00000109805	NCAPG	64151	-0.932393	0.0204197	0.324565
ENSG00000139180	NDUFA9	4704	-0.347696	0.0203921	0.324565
ENSG00000213988	ZNF90	7643	0.492537	0.0203829	0.324565
ENSG00000232645	LINC01431	100505683	-0.800802	0.0203751	0.324565
ENSG00000257727	CNPY2	10330	-0.217756	0.0204102	0.324565
ENSG00000106404	CLDN15	24146	0.646445	0.0204555	0.324865
ENSG00000067715	SYT1	6857	-0.636099	0.0204799	0.324983
ENSG00000119408	NEK6	10783	-0.427994	0.0205592	0.325165
ENSG00000158234	FAIM	55179	-0.362683	0.0205547	0.325165
ENSG00000172465	TCEAL1	9338	0.341705	0.0205134	0.325165
ENSG00000264615			0.612461	0.0205313	0.325165
ENSG00000006652	IFRD1	3475	0.48855	0.0205845	0.325297
ENSG00000256654	LOC100507560	100507560	-0.708212	0.0206216	0.325614
ENSG00000264538			0.187698	0.0206526	0.325835
ENSG00000117013	KCNQ4	9132	-0.631168	0.0207047	0.32612
ENSG00000173473	SMARCC1	6599	0.289133	0.0207018	0.32612
ENSG00000104687	GSR	2936	-0.272897	0.0207278	0.326216
ENSG00000170473	PYM1	84305	-0.219712	0.0207557	0.326387
ENSG00000213578	CPLX3	594855	-0.88855	0.0208153	0.327056
ENSG00000266074	BAHCC1	57597	0.26574	0.0208433	0.327229
ENSG00000146453	PNLDC1	154197	0.771599	0.0208814	0.327479
ENSG00000171084	FAM86JP	100125556	-0.812748	0.0208935	0.327479
ENSG00000188573	FBLL1	345630	-0.479463	0.0209177	0.327591
ENSG00000049192	ADAMTS6	11174	-0.771359	0.0209878	0.327885
ENSG00000116213	WRAP73	49856	0.254393	0.020987	0.327885
ENSG00000140105	WARS	7453	-0.639068	0.0209663	0.327885
ENSG00000133169	BEX1	55859	-0.426693	0.0211558	0.329903
ENSG00000170185	USP38	84640	0.256777	0.021165	0.329903
ENSG00000233170			0.465899	0.0211686	0.329903
ENSG00000025708	TYMP	1890	-0.901569	0.0212244	0.330264
ENSG00000106305	AIMP2	7965	-0.296148	0.0212607	0.330264
ENSG00000270362	HMGN3-AS1	100288198	-0.541612	0.0212574	0.330264
ENSG00000283041			1.07846	0.0212375	0.330264
ENSG00000168679	SLC16A4	9122	0.390675	0.0213017	0.330633
ENSG00000112214	FHL5	9457	0.658623	0.0215105	0.330929
ENSG00000119950	MXI1	4601	0.26842	0.0214625	0.330929
ENSG00000121653	MAPK8IP1	9479	-0.277749	0.0213694	0.330929
ENSG00000125821	DTD1	92675	-0.365156	0.0214792	0.330929
ENSG00000129355	CDKN2D	1032	-0.303607	0.0213941	0.330929
ENSG00000153561	RMND5A	64795	0.292215	0.0215106	0.330929
ENSG00000169018	FEM1B	10116	0.262108	0.0214992	0.330929
ENSG00000187010	RHD	6007	0.643032	0.0214298	0.330929
ENSG00000205572	SERF1A	8293	0.18518	0.0214611	0.330929
ENSG00000237737	DCTN1-AS1	100189589	-0.723638	0.0214446	0.330929
ENSG00000269897	COMMD3-BMI1	100532731	-0.973441	0.0215037	0.330929
ENSG00000095587	TLL2	7093	-0.403021	0.0215465	0.331021
ENSG00000149179	C11orf49	79096	-0.223512	0.0215684	0.331021
ENSG00000176076	KCNE5	23630	-0.518835	0.0215613	0.331021
ENSG00000084623	EIF3I	8668	-0.251016	0.0216487	0.331722
ENSG00000165138	ANKS6	203286	-0.276067	0.0216356	0.331722
ENSG00000121966	CXCR4	7852	0.654439	0.0216795	0.331928
ENSG00000092108	SCFD1	23256	-0.257669	0.0217347	0.332045
ENSG00000107954	NEURL1	9148	-0.539598	0.0217391	0.332045
ENSG00000123933	MXD4	10608	0.43534	0.0217377	0.332045
ENSG00000106034	CPED1	79974	0.371154	0.0217932	0.332607
ENSG00000106077	ABHD11	83451	-0.34542	0.0219908	0.335356
ENSG00000104805	NUCB1	4924	-0.238914	0.0220133	0.335432
ENSG00000104112	SCG3	29106	-0.476078	0.022031	0.335435
ENSG00000005022	SLC25A5	292	-0.213732	0.0221171	0.335949
ENSG00000130309	COLGALT1	79709	0.402581	0.0220965	0.335949
ENSG00000136261	BZW2	28969	-0.378401	0.0221386	0.335949
ENSG00000145794	MEGF10	84466	0.384464	0.0221524	0.335949
ENSG00000178522	AMBN	258	0.481007	0.0221352	0.335949
ENSG00000141219	C17orf80	55028	-0.212141	0.0221914	0.336275
ENSG00000263974			0.663784	0.022212	0.336321
ENSG00000176014	TUBB6	84617	-0.571606	0.0222382	0.336451
ENSG00000224687	RASAL2-AS1	100302401	-0.503439	0.0222585	0.336493
ENSG00000087299	L2HGDH	79944	-0.27243	0.0223431	0.337505
ENSG00000008018	PSMB1	5689	-0.216818	0.0223642	0.337559
ENSG00000106211	HSPB1	3315	1.08371	0.0226003	0.337782
ENSG00000114796	KLHL24	54800	0.315395	0.0225387	0.337782
ENSG00000116353	MECR	51102	-0.399148	0.0224092	0.337782
ENSG00000119185	ITGB1BP1	9270	-0.311214	0.0226397	0.337782
ENSG00000143321	HDGF	3068	0.239478	0.0226433	0.337782
ENSG00000162076	FLYWCH2	114984	-0.252585	0.022594	0.337782
ENSG00000167641	PPP1R14A	94274	-0.506755	0.0225758	0.337782
ENSG00000168152	THAP9	79725	0.457866	0.0225579	0.337782
ENSG00000174903	RAB1B	81876	-0.20011	0.0226324	0.337782
ENSG00000177051	FBXO46	23403	0.396283	0.0225994	0.337782
ENSG00000177917	ARL6IP6	151188	0.309458	0.0224466	0.337782
ENSG00000186960	LINC01551	387978	0.854364	0.0226431	0.337782
ENSG00000198931	APRT	353	-0.338096	0.0224227	0.337782
ENSG00000242173	ARHGDIG	398	-0.535035	0.0225217	0.337782
ENSG00000280660			0.58796	0.0225315	0.337782
ENSG00000157657	ZNF618	114991	0.324148	0.0227002	0.338367
ENSG00000187984	ANKRD19P	138649	-0.585677	0.0227361	0.338376
ENSG00000221857			-0.867405	0.0227236	0.338376
ENSG00000198837	DENND4B	9909	0.353578	0.0227922	0.338948
ENSG00000166924	NYAP1	222950	-0.445825	0.022833	0.339028
ENSG00000197903	HIST1H2BK	85236	0.621627	0.0228303	0.339028
ENSG00000137819	PAQR5	54852	0.533939	0.0228912	0.339105
ENSG00000144028	SNRNP200	23020	-0.148166	0.0228912	0.339105
ENSG00000165312	OTUD1	220213	0.329188	0.0228693	0.339105
ENSG00000166963	MAP1A	4130	-0.350498	0.0229688	0.339887
ENSG00000187608	ISG15	9636	-0.654522	0.0229795	0.339887
ENSG00000166035	LIPC	3990	-0.709316	0.0230272	0.340331
ENSG00000226496	LINC00323	284835	-0.746047	0.0230791	0.340834
ENSG00000063660	GPC1	2817	-0.303702	0.0231312	0.340839
ENSG00000102547	CAB39L	81617	0.365196	0.0231328	0.340839
ENSG00000163428	LRRC58	116064	0.217781	0.023121	0.340839
ENSG00000135750	KCNK1	3775	0.424355	0.0232419	0.341474
ENSG00000147669	POLR2K	5440	-0.171652	0.0232	0.341474
ENSG00000150347	ARID5B	84159	0.30569	0.0232471	0.341474
ENSG00000280316			-0.33918	0.023225	0.341474
ENSG00000107874	CUEDC2	79004	-0.197654	0.0233935	0.342865
ENSG00000168010	ATG16L2	89849	0.339096	0.0233661	0.342865
ENSG00000234289	H2BFS	54145	0.603544	0.0233954	0.342865
ENSG00000167419	LPO	4025	-0.63175	0.0234298	0.343106
ENSG00000260001	TGFBR3L	100507588	-0.706156	0.0234528	0.343181
ENSG00000185189	NRBP2	340371	-0.468599	0.0234851	0.343273
ENSG00000197763	TXNRD3	114112	-0.540033	0.0234949	0.343273
ENSG00000172315	TP53RK	112858	0.269956	0.0235172	0.343336
ENSG00000173581	CCDC106	29903	-0.257115	0.0236158	0.344514
ENSG00000079308	TNS1	7145	0.387057	0.0236742	0.344921
ENSG00000198951	NAGA	4668	-0.47647	0.0236797	0.344921
ENSG00000243789	JMJD7	100137047	-0.375844	0.0237464	0.34563
ENSG00000185420	SMYD3	64754	-0.39947	0.0238095	0.346286
ENSG00000144381	HSPD1	3329	0.50144	0.0238417	0.346366
ENSG00000163866	SMIM12	113444	-0.308978	0.0238512	0.346366
ENSG00000160336	ZNF761	388561	0.304783	0.0238819	0.346549
ENSG00000100393	EP300	2033	0.343034	0.0239647	0.346878
ENSG00000118094	TREH	11181	-0.401576	0.0239921	0.346878
ENSG00000138622	HCN4	10021	-0.614976	0.023995	0.346878
ENSG00000164754	RAD21	5885	0.216634	0.0239841	0.346878
ENSG00000225177	FLJ46906	441172	0.547332	0.0239363	0.346878
ENSG00000229127			-0.597216	0.0240299	0.34712
ENSG00000132394	EEFSEC	60678	-0.41002	0.0240773	0.347157
ENSG00000133121	STARD13	90627	0.331036	0.0240912	0.347157
ENSG00000184702	2005-09-01	5413	-0.505742	0.0240922	0.347157
ENSG00000244300	GATA2-AS1	101927167	0.717179	0.0241049	0.347157
ENSG00000130600	H19	283120	1.04356	0.0241455	0.34722
ENSG00000204371	EHMT2	10919	-0.2661	0.0241297	0.34722
ENSG00000140395	WDR61	80349	-0.281209	0.0241858	0.347539
ENSG00000026297	RNASET2	8635	0.441219	0.0242485	0.348179
ENSG00000137955	RABGGTB	5876	-0.166984	0.0242844	0.348433
ENSG00000135094	SDS	10993	-0.691078	0.0243504	0.348567
ENSG00000165914	TTC7B	145567	-0.412847	0.0243664	0.348567
ENSG00000185591	SP1	6667	0.260889	0.0243545	0.348567
ENSG00000240184	PCDHGC3	5098	-0.27922	0.0243445	0.348567
ENSG00000140575	IQGAP1	8826	0.32689	0.024438	0.349331
ENSG00000114631	PODXL2	50512	-0.327989	0.0245231	0.349959
ENSG00000149922	TBX6	6911	0.60252	0.0245319	0.349959
ENSG00000167685	ZNF444	55311	0.344306	0.0245367	0.349959
ENSG00000105993	DNAJB6	10049	0.344462	0.0246342	0.350567
ENSG00000162706	CADM3	57863	-0.48939	0.0246335	0.350567
ENSG00000254539			0.489199	0.0246279	0.350567
ENSG00000161640	SIGLEC11	114132	0.53879	0.0246774	0.35066
ENSG00000249577			0.592459	0.0246747	0.35066
ENSG00000102900	NUP93	9688	-0.279794	0.0247429	0.351297
ENSG00000111276	CDKN1B	1027	0.314769	0.0247739	0.351297
ENSG00000159712			-0.622554	0.0247772	0.351297
ENSG00000106771	TMEM245	23731	0.194058	0.0248084	0.351479
ENSG00000253106			0.464942	0.0248323	0.351559
ENSG00000101003	GINS1	9837	-0.522749	0.0249847	0.352024
ENSG00000113240	CLK4	57396	0.304177	0.0248953	0.352024
ENSG00000124731	TREM1	54210	-1.12307	0.0249489	0.352024
ENSG00000134186	PRPF38B	55119	0.262187	0.0250061	0.352024
ENSG00000141934	PLPP2	8612	0.432058	0.0250049	0.352024
ENSG00000163644	PPM1K	152926	0.306154	0.0250332	0.352024
ENSG00000172466	ZNF24	7572	0.304085	0.0250347	0.352024
ENSG00000233542			-0.712747	0.0249038	0.352024
ENSG00000253837	LOC100507156	100507156	0.618431	0.0249482	0.352024
ENSG00000259668			0.819572	0.0250488	0.352024
ENSG00000109107	ALDOC	230	-0.432082	0.0250885	0.352323
ENSG00000181555	SETD2	29072	0.267775	0.0251289	0.352633
ENSG00000243147	MRPL33	9553	0.244664	0.0251549	0.352739
ENSG00000117280	RAB29	8934	0.267064	0.0252446	0.352963
ENSG00000243927	MRPS6	64968	0.739196	0.0252385	0.352963
ENSG00000266472	MRPS21	54460	-0.215854	0.0252385	0.352963
ENSG00000272734			-0.44099	0.0252183	0.352963
ENSG00000175606	TMEM70	54968	-0.369643	0.0252674	0.353026
ENSG00000165474	GJB2	2706	0.622307	0.0253076	0.35333
ENSG00000126267	COX6B1	1340	-0.287841	0.0253338	0.353438
ENSG00000170786	SDR16C5	195814	-0.735346	0.0253732	0.353729
ENSG00000264885			0.522329	0.0254076	0.353952
ENSG00000115523	GNLY	10578	0.580137	0.0254474	0.354123
ENSG00000196405	EVL	51466	-0.209453	0.0254568	0.354123
ENSG00000253305	PCDHGB6	56100	-0.512101	0.0255263	0.354833
ENSG00000090013	BLVRB	645	-0.375855	0.0255792	0.355052
ENSG00000122696	SLC25A51	92014	0.27006	0.0255635	0.355052
ENSG00000119630	PGF	5228	0.515977	0.0256029	0.355124
ENSG00000126746	ZNF384	171017	0.277747	0.0256471	0.35548
ENSG00000071246	VASH1	22846	0.260123	0.0256796	0.355673
ENSG00000070731	ST6GALNAC2	10610	-0.53119	0.0257704	0.355902
ENSG00000144445	KANSL1L	151050	0.307865	0.0257593	0.355902
ENSG00000189343			-0.576163	0.0257408	0.355902
ENSG00000197948	FCHSD1	89848	0.371993	0.0257519	0.355902
ENSG00000204745			-0.582232	0.0257914	0.355936
ENSG00000152969	JAKMIP1	152789	-0.321736	0.0258308	0.355967
ENSG00000198203	SULT1C2	6819	0.684186	0.0258218	0.355967
ENSG00000004660	CAMKK1	84254	-0.466574	0.025906	0.356615
ENSG00000277969			0.558713	0.025915	0.356615
ENSG00000072832	CRMP1	1400	-0.486077	0.0261145	0.356685
ENSG00000100417	PMM1	5372	-0.236547	0.0261373	0.356685
ENSG00000120725	SIL1	64374	-0.262461	0.0260371	0.356685
ENSG00000126214	KLC1	3831	-0.300373	0.0259708	0.356685
ENSG00000131495	NDUFA2	4695	-0.240799	0.0261434	0.356685
ENSG00000134996	OSTF1	26578	-0.268263	0.0261255	0.356685
ENSG00000137802	MAPKBP1	23005	0.293992	0.0261262	0.356685
ENSG00000146166	LGSN	51557	0.62308	0.0260127	0.356685
ENSG00000157322	CLEC18A	348174	0.600619	0.026065	0.356685
ENSG00000167986	DDB1	1642	-0.209963	0.0260365	0.356685
ENSG00000171811	CFAP46	54777	-0.565801	0.0260456	0.356685
ENSG00000198914	POU3F3	5455	0.326878	0.0260671	0.356685
ENSG00000133055	MYBPH	4608	1.04372	0.0262051	0.357273
ENSG00000275131	LOC100996724	100996724	0.369907	0.0263234	0.358375
ENSG00000283632	EXOC3L2	90332	0.614263	0.0263188	0.358375
ENSG00000156873	PHKG2	5261	-0.194745	0.0264145	0.35936
ENSG00000109458	GAB1	2549	0.408553	0.0265693	0.359798
ENSG00000115884	SDC1	6382	-0.875776	0.026591	0.359798
ENSG00000121073	SLC35B1	10237	-0.196912	0.0264947	0.359798
ENSG00000122194	PLG	5340	0.6235	0.0265527	0.359798
ENSG00000144451	SPAG16	79582	-0.350129	0.0265318	0.359798
ENSG00000153721	CNKSR3	154043	0.34087	0.0265595	0.359798
ENSG00000177427	MIEF2	125170	-0.404634	0.0265968	0.359798
ENSG00000243207	PPAN-P2RY11	692312	-0.892182	0.0264867	0.359798
ENSG00000184838	PRR16	51334	-0.500039	0.0266453	0.360201
ENSG00000138175	ARL3	403	-0.201826	0.02667	0.36028
ENSG00000092051	JPH4	84502	-0.44419	0.0267021	0.360459
ENSG00000158113	LRRC43	254050	-0.482711	0.026778	0.361229
ENSG00000101972	STAG2	10735	0.172992	0.0268624	0.361351
ENSG00000138668	HNRNPD	3184	-0.242333	0.0268603	0.361351
ENSG00000183647	ZNF530	348327	-0.541964	0.0268584	0.361351
ENSG00000185883	ATP6V0C	527	-0.287846	0.0268091	0.361351
ENSG00000027847	B4GALT7	11285	-0.292448	0.0269263	0.361563
ENSG00000148704	VAX1	11023	-0.695039	0.0269607	0.361563
ENSG00000203778	FAM229B	619208	-0.235704	0.0269249	0.361563
ENSG00000230528	NOS2P3	339256	0.78467	0.0269375	0.361563
ENSG00000265148	TSPOAP1-AS1	100506779	-0.480327	0.0269725	0.361563
ENSG00000096746	HNRNPH3	3189	0.327209	0.0270309	0.361882
ENSG00000126217	MCF2L	23263	0.373492	0.0270444	0.361882
ENSG00000136928	GABBR2	9568	-0.635727	0.0270529	0.361882
ENSG00000139329	LUM	4060	-0.744295	0.0270758	0.361937
ENSG00000185222	TCEAL9	51186	0.467975	0.0271373	0.362253
ENSG00000239523	MYLK-AS1	100506826	0.485292	0.0271355	0.362253
ENSG00000204267	TAP2	6891	-0.823287	0.0272116	0.362991
ENSG00000095321	CRAT	1384	-0.278832	0.0272913	0.363802
ENSG00000006534	ALDH3B1	221	-0.384526	0.0273361	0.364146
ENSG00000200879	SNORD14E	85391	0.880641	0.0274354	0.365215
ENSG00000178947	SMIM10L2A	399668	-0.511356	0.027543	0.365885
ENSG00000215440	NPEPL1	79716	-0.332263	0.0275429	0.365885
ENSG00000263873			-0.485573	0.0275331	0.365885
ENSG00000143919	CAMKMT	79823	-0.329129	0.0275745	0.36605
ENSG00000163636	PSMD6	9861	-0.214041	0.0276371	0.366626
ENSG00000213889	PPM1N	147699	0.500062	0.0276652	0.366746
ENSG00000072518	MARK2	2011	0.228528	0.0276938	0.366871
ENSG00000085831	TTC39A	22996	-0.790814	0.0277378	0.367068
ENSG00000104885	DOT1L	84444	0.367072	0.0277666	0.367068
ENSG00000106399	RPA3	6119	-0.379458	0.0278615	0.367068
ENSG00000119973	PRLHR	2834	-0.653453	0.0278116	0.367068
ENSG00000132704	FCRL2	79368	0.654032	0.02781	0.367068
ENSG00000134253	TRIM45	80263	-0.515501	0.0278999	0.367068
ENSG00000142303	ADAMTS10	81794	0.416888	0.0278782	0.367068
ENSG00000167118	URM1	81605	-0.215166	0.0279193	0.367068
ENSG00000171067	C11orf24	53838	-0.438128	0.0279107	0.367068
ENSG00000177374	HIC1	3090	0.600024	0.02782	0.367068
ENSG00000180229	HERC2P3	283755	0.77057	0.0279016	0.367068
ENSG00000135336	ORC3	23595	-0.32433	0.0279918	0.367695
ENSG00000277022			0.550598	0.0280053	0.367695
ENSG00000123416	TUBA1B	10376	-0.426788	0.0280457	0.367813
ENSG00000128656	CHN1	1123	-0.400764	0.0280527	0.367813
ENSG00000088766	CRLS1	54675	-0.286493	0.0281152	0.368381
ENSG00000033011	ALG1	56052	-0.328148	0.0282322	0.369274
ENSG00000058673	ZC3H11A	9877	0.191035	0.0282412	0.369274
ENSG00000104093	DMXL2	23312	-0.319672	0.028208	0.369274
ENSG00000135365	PHF21A	51317	0.283685	0.0283026	0.369824
ENSG00000063180	CA11	770	0.474167	0.0283517	0.369978
ENSG00000128262	POM121L9P	29774	-0.831633	0.028353	0.369978
ENSG00000005302	MSL3	10943	0.196885	0.0284108	0.370236
ENSG00000100889	PCK2	5106	-0.547774	0.0285207	0.370236
ENSG00000113716	HMGXB3	22993	-0.328765	0.0284318	0.370236
ENSG00000116120	FARSB	10056	-0.406675	0.0285118	0.370236
ENSG00000121898	CPXM2	119587	-0.514733	0.0285465	0.370236
ENSG00000142528	ZNF473	25888	0.435737	0.0285437	0.370236
ENSG00000151366	NDUFC2	4718	-0.178816	0.0285163	0.370236
ENSG00000171189	GRIK1	2897	-0.545085	0.0284976	0.370236
ENSG00000173451	THAP2	83591	0.347905	0.0285057	0.370236
ENSG00000116791	CRYZ	1429	0.37202	0.028705	0.371787
ENSG00000196132	MYT1	4661	-0.364338	0.0287004	0.371787
ENSG00000143252	SDHC	6391	-0.203831	0.0287809	0.37252
ENSG00000254615			0.638161	0.0288534	0.373206
ENSG00000102317	RBM3	5935	-0.761998	0.0289554	0.373918
ENSG00000105617	LENG1	79165	0.973817	0.0289389	0.373918
ENSG00000185149	NPY2R	4887	-1.20561	0.028967	0.373918
ENSG00000100577	GSTZ1	2954	-0.587033	0.028996	0.374041
ENSG00000136463	TACO1	51204	-0.240691	0.0290222	0.374127
ENSG00000107959	PITRM1	10531	-0.269055	0.0291368	0.3751
ENSG00000140983	RHOT2	89941	-0.192475	0.0291194	0.3751
ENSG00000269814			0.753702	0.0292816	0.376711
ENSG00000160055	TMEM234	56063	-0.284659	0.0293151	0.376889
ENSG00000069424	KCNAB2	8514	-0.564745	0.0297372	0.377186
ENSG00000108187	PBLD	64081	-0.477826	0.0297625	0.377186
ENSG00000110888	CAPRIN2	65981	-0.437616	0.0297279	0.377186
ENSG00000117748	RPA2	6118	-0.315129	0.0295681	0.377186
ENSG00000132952	USPL1	10208	0.312769	0.0298121	0.377186
ENSG00000133247	KMT5C	84787	0.362403	0.0295814	0.377186
ENSG00000133466	C1QTNF6	114904	0.484013	0.0294717	0.377186
ENSG00000138675	FGF5	2250	-0.483298	0.0296563	0.377186
ENSG00000140459	CYP11A1	1583	-0.473525	0.0295437	0.377186
ENSG00000142396	ERVK3-1	105372481	-0.181434	0.0298109	0.377186
ENSG00000153201	RANBP2	5903	0.243574	0.0297594	0.377186
ENSG00000156973	PDE6D	5147	-0.21403	0.0293915	0.377186
ENSG00000159479	MED8	112950	-0.188745	0.0296951	0.377186
ENSG00000160953	MUM1	84939	0.303471	0.0298302	0.377186
ENSG00000166750	SLFN5	162394	-0.467613	0.0294659	0.377186
ENSG00000172888	ZNF621	285268	0.229112	0.0295704	0.377186
ENSG00000173898	SPTBN2	6712	-0.477649	0.0295593	0.377186
ENSG00000177311	ZBTB38	253461	0.329477	0.0296025	0.377186
ENSG00000185559	DLK1	8788	-0.877604	0.0294248	0.377186
ENSG00000196335	STK31	56164	-0.759077	0.0294823	0.377186
ENSG00000196549	MME	4311	-0.912338	0.0296287	0.377186
ENSG00000198478	SH3BGRL2	83699	-0.375046	0.0293606	0.377186
ENSG00000205643	CDPF1	150383	-0.377634	0.0297854	0.377186
ENSG00000206527	HACD2	201562	0.278918	0.0294481	0.377186
ENSG00000244306	DUXAP10	503639	-0.519589	0.0297638	0.377186
ENSG00000172831	CES2	8824	-0.28875	0.0299533	0.378493
ENSG00000162341	TPCN2	219931	-0.343332	0.0300321	0.378533
ENSG00000172575	RASGRP1	10125	-0.899374	0.0300065	0.378533
ENSG00000197291	RAMP2-AS1	100190938	0.470643	0.0300539	0.378533
ENSG00000213999	MEF2B	100271849	0.842127	0.0300459	0.378533
ENSG00000262160			0.667862	0.0300551	0.378533
ENSG00000103449	SALL1	6299	0.279483	0.0300956	0.378569
ENSG00000115524	SF3B1	23451	0.210649	0.0301567	0.378569
ENSG00000171320	ESCO2	157570	-0.667987	0.0301224	0.378569
ENSG00000171533	MAP6	4135	-0.314284	0.0301156	0.378569
ENSG00000262814	MRPL12	6182	-0.287539	0.0301423	0.378569
ENSG00000139187	KLRG1	10219	0.431272	0.0302948	0.378644
ENSG00000160410	SHKBP1	92799	0.504858	0.0302499	0.378644
ENSG00000176058	TPRN	286262	0.362514	0.0302944	0.378644
ENSG00000198892	SHISA4	149345	-0.27864	0.0303207	0.378644
ENSG00000211689	TARP	445347	-0.680923	0.0303178	0.378644
ENSG00000225051			0.675921	0.0302551	0.378644
ENSG00000239306	RBM14	10432	0.37068	0.0302835	0.378644
ENSG00000271576			-0.371274	0.0302987	0.378644
ENSG00000164620	RELL2	285613	-0.577628	0.030384	0.378941
ENSG00000166863	TAC3	6866	-0.75448	0.0303754	0.378941
ENSG00000110047	EHD1	10938	-0.20647	0.0304385	0.379373
ENSG00000101911	PRPS2	5634	-0.423015	0.0305971	0.380769
ENSG00000134884	ARGLU1	55082	0.244465	0.030623	0.380769
ENSG00000168487	BMP1	649	0.24355	0.0306418	0.380769
ENSG00000186174	BCL9L	283149	0.351879	0.0306498	0.380769
ENSG00000231764	DLX6-AS1	285987	0.594621	0.0305851	0.380769
ENSG00000163072	NOSTRIN	115677	-0.510053	0.0306718	0.380795
ENSG00000075275	CELSR1	9620	-0.862146	0.0307532	0.381145
ENSG00000106367	AP1S1	1174	-0.324339	0.0307795	0.381145
ENSG00000259248	USP3-AS1	100130855	-0.580733	0.0307399	0.381145
ENSG00000273188			0.647107	0.0307609	0.381145
ENSG00000060709	RIMBP2	23504	-0.552017	0.0308385	0.381454
ENSG00000114841	DNAH1	25981	-0.546432	0.0308443	0.381454
ENSG00000131188	PRR7	80758	-0.303622	0.030901	0.381884
ENSG00000143387	CTSK	1513	0.415618	0.0309787	0.381884
ENSG00000143816	WNT9A	7483	-0.690639	0.0309623	0.381884
ENSG00000149485	FADS1	3992	-0.379095	0.0309577	0.381884
ENSG00000205903	ZNF316	100131017	0.285791	0.0309747	0.381884
ENSG00000118971	CCND2	894	-0.289165	0.0310363	0.382349
ENSG00000077152	UBE2T	29089	-0.389656	0.0318841	0.383189
ENSG00000094916	CBX5	23468	0.200367	0.0315376	0.383189
ENSG00000105251	SHD	56961	-0.556067	0.0311499	0.383189
ENSG00000105641	SLC5A5	6528	0.704031	0.0314381	0.383189
ENSG00000105989	WNT2	7472	-1.07143	0.0318079	0.383189
ENSG00000114416	FXR1	8087	0.34509	0.0314804	0.383189
ENSG00000117691	NENF	29937	-0.283749	0.031431	0.383189
ENSG00000133243	BTBD2	55643	-0.318993	0.0318632	0.383189
ENSG00000135185	TMEM243	79161	0.497924	0.031508	0.383189
ENSG00000135637	CCDC142	84865	0.412265	0.0313841	0.383189
ENSG00000136161	RCBTB2	1102	0.301071	0.0316707	0.383189
ENSG00000138621	PPCDC	60490	-0.433068	0.0315973	0.383189
ENSG00000147041	SYTL5	94122	0.546116	0.0318488	0.383189
ENSG00000149328	GLB1L2	89944	-0.431466	0.0311537	0.383189
ENSG00000153044	CENPH	64946	-0.502336	0.0318704	0.383189
ENSG00000158711	ELK4	2005	0.211898	0.0314969	0.383189
ENSG00000161265	U2AF1L4	199746	-0.311964	0.0318795	0.383189
ENSG00000161513	FDXR	2232	-0.315667	0.0312316	0.383189
ENSG00000163132	MSX1	4487	0.833051	0.0316952	0.383189
ENSG00000166831	RBPMS2	348093	0.528329	0.0318342	0.383189
ENSG00000168264	IRF2BP2	359948	0.227775	0.0316096	0.383189
ENSG00000168876	ANKRD49	54851	0.304832	0.0315942	0.383189
ENSG00000179388	EGR3	1960	-0.698302	0.0312174	0.383189
ENSG00000184185	KCNJ12	3768	-0.502184	0.0318305	0.383189
ENSG00000185236	RAB11B	9230	-0.212608	0.0317969	0.383189
ENSG00000187147	RNF220	55182	0.31846	0.0316461	0.383189
ENSG00000187566	NHLRC1	378884	-0.635006	0.0318669	0.383189
ENSG00000188277	C15orf62	643338	0.693631	0.0314272	0.383189
ENSG00000198740	ZNF652	22834	0.586487	0.0316691	0.383189
ENSG00000203635			0.573419	0.0316527	0.383189
ENSG00000226476	LINC01748	105378763	-0.539475	0.0313404	0.383189
ENSG00000245156			0.427753	0.0318204	0.383189
ENSG00000257315	ZC3H11A	9877	0.438813	0.0318268	0.383189
ENSG00000261216			0.59562	0.0312345	0.383189
ENSG00000264519			0.669551	0.0317066	0.383189
ENSG00000267107	PCAT19	100505495	0.888071	0.0314102	0.383189
ENSG00000271959			-0.8719	0.0317447	0.383189
ENSG00000273321			0.852284	0.0313117	0.383189
ENSG00000283064			0.631945	0.0312765	0.383189
ENSG00000174851	YIF1A	10897	-0.265535	0.031955	0.383512
ENSG00000229689			0.316874	0.031971	0.383512
ENSG00000260238	PMF1-BGLAP	100527963	0.660982	0.0319708	0.383512
ENSG00000115286	NDUFS7	374291	-0.274974	0.0321883	0.384743
ENSG00000136451	VEZF1	7716	0.249152	0.032194	0.384743
ENSG00000141524	TMC6	11322	0.406889	0.0321797	0.384743
ENSG00000185950	IRS2	8660	0.384978	0.0320959	0.384743
ENSG00000204237	OXLD1	339229	-0.253063	0.0321464	0.384743
ENSG00000226950	DANCR	57291	0.532201	0.0321378	0.384743
ENSG00000186010	NDUFA13	51079	-0.236657	0.0322349	0.384991
ENSG00000042753	AP2S1	1175	-0.306001	0.032294	0.385218
ENSG00000241764	LOC101927974	101927974	0.50477	0.0322802	0.385218
ENSG00000065609	SNAP91	9892	-0.562787	0.0323258	0.385357
ENSG00000124562	SNRPC	6631	-0.201893	0.0324422	0.386504
ENSG00000108641	B9D1	27077	-0.380903	0.0324882	0.386812
ENSG00000138670	RASGEF1B	153020	-0.420153	0.0325568	0.386996
ENSG00000204764	RANBP17	64901	-0.681228	0.0325541	0.386996
ENSG00000212864	RNF208	727800	-0.369754	0.0325643	0.386996
ENSG00000135486	HNRNPA1	3178	-0.204398	0.0326112	0.387314
ENSG00000083168	KAT6A	7994	0.256406	0.0326781	0.387388
ENSG00000117407	ARTN	9048	-0.659269	0.0326381	0.387388
ENSG00000198734	F5	2153	0.643633	0.0326712	0.387388
ENSG00000137038	DMAC1	90871	-0.304377	0.0328156	0.388777
ENSG00000133101	CCNA1	8900	-0.537732	0.0328442	0.388876
ENSG00000104447	TRPS1	7227	0.339962	0.0328925	0.389139
ENSG00000261675			-0.421644	0.032907	0.389139
ENSG00000133661	SFTPD	6441	-0.738713	0.032935	0.38923
ENSG00000095713	CRTAC1	55118	-0.58234	0.0330124	0.389665
ENSG00000196912	ANKRD36B	57730	-0.45813	0.0330112	0.389665
ENSG00000155545	MIER3	166968	0.199387	0.033049	0.389856
ENSG00000126709	IFI6	2537	-0.539379	0.0331081	0.3903
ENSG00000151025	GPR158	57512	-0.505522	0.0331273	0.3903
ENSG00000116198	CEP104	9731	0.257745	0.0331857	0.390521
ENSG00000127824	TUBA4A	7277	-0.503851	0.033213	0.390521
ENSG00000239732	TLR9	54106	0.793203	0.0332276	0.390521
ENSG00000259448	LINC02352	102725022	-0.505721	0.0332106	0.390521
ENSG00000140015	KCNH5	27133	-0.759832	0.0333084	0.391231
ENSG00000121895	TMEM156	80008	0.43213	0.0333724	0.391742
ENSG00000164442	CITED2	10370	-0.414505	0.0333939	0.391755
ENSG00000163888	CAMK2N2	94032	-0.434694	0.0334978	0.392637
ENSG00000186918	ZNF395	55893	0.372424	0.0335101	0.392637
ENSG00000114395	CYB561D2	11068	-0.372766	0.0335567	0.392704
ENSG00000165028	NIPSNAP3B	55335	-0.397788	0.0335429	0.392704
ENSG00000231738	TSPAN19	144448	0.659293	0.0335989	0.392957
ENSG00000134668	SPOCD1	90853	-1.43029	0.0336573	0.392991
ENSG00000171509	RXFP1	59350	0.81374	0.0336838	0.392991
ENSG00000172086	KRCC1	51315	0.294712	0.0336785	0.392991
ENSG00000182093	WRB	7485	-0.262749	0.0336397	0.392991
ENSG00000185507	IRF7	3665	0.426908	0.033761	0.393652
ENSG00000257135			-0.644755	0.0338047	0.393922
ENSG00000089195	TRMT6	51605	-0.241712	0.0339177	0.394531
ENSG00000176393	RNPEP	6051	-0.321526	0.0339187	0.394531
ENSG00000182698	RESP18	389075	-0.631478	0.0338805	0.394531
ENSG00000087053	MTMR2	8898	0.342815	0.0340487	0.394846
ENSG00000180008	SOCS4	122809	0.2921	0.0340144	0.394846
ENSG00000198040	ZNF84	7637	0.189596	0.0339881	0.394846
ENSG00000204172	AGAP9	642517	-0.366212	0.0340388	0.394846
ENSG00000230606			-0.409824	0.0339931	0.394846
ENSG00000006451	RALA	5898	0.197241	0.0343276	0.395393
ENSG00000087085	ACHE	43	-0.547593	0.034221	0.395393
ENSG00000101132	PFDN4	5203	-0.273533	0.0343435	0.395393
ENSG00000110436	SLC1A2	6506	-0.449271	0.0341418	0.395393
ENSG00000111961	SASH1	23328	0.291177	0.0342339	0.395393
ENSG00000115267	IFIH1	64135	0.373682	0.0341425	0.395393
ENSG00000152700	SAR1B	51128	0.234861	0.0342757	0.395393
ENSG00000163785	RYK	6259	0.247647	0.0343295	0.395393
ENSG00000197157	SND1	27044	-0.264815	0.0343043	0.395393
ENSG00000243422			-0.508995	0.0343089	0.395393
ENSG00000274712			0.274237	0.0342942	0.395393
ENSG00000279094	LINC01670	105379487	-0.826026	0.0341997	0.395393
ENSG00000017797	RALBP1	10928	0.333917	0.0344467	0.396264
ENSG00000173110	HSPA6	3310	1.1242	0.0344604	0.396264
ENSG00000140650	PMM2	5373	-0.428566	0.034487	0.396331
ENSG00000137124	ALDH1B1	219	-0.399821	0.0345197	0.39647
ENSG00000130783	CCDC62	84660	0.553589	0.0345989	0.396666
ENSG00000176731	C8orf59	401466	-0.230089	0.0345965	0.396666
ENSG00000187024	PTRH1	138428	-0.351499	0.0345676	0.396666
ENSG00000086570	FAT2	2196	-0.924001	0.0347469	0.397754
ENSG00000170325	PRDM10	56980	0.285258	0.0347767	0.397754
ENSG00000178585	CTNNBIP1	56998	-0.410583	0.0347605	0.397754
ENSG00000214530	STARD10	10809	0.50599	0.0347192	0.397754
ENSG00000140675	SLC5A2	6524	-0.585508	0.0349672	0.399694
ENSG00000100600	LGMN	5641	-0.397453	0.0349949	0.399771
ENSG00000158517	NCF1	653361	0.531871	0.0350691	0.400143
ENSG00000189306	RRP7A	27341	-0.304523	0.0350583	0.400143
ENSG00000146833	TRIM4	89122	0.280438	0.035184	0.400277
ENSG00000162702	ZNF281	23528	0.324388	0.0351365	0.400277
ENSG00000169629	RGPD8	727851	0.505653	0.0351839	0.400277
ENSG00000172748	ZNF596	169270	-0.436053	0.0351457	0.400277
ENSG00000264963			0.672312	0.0351853	0.400277
ENSG00000188536	HBA2	3040	-0.596641	0.0352119	0.400342
ENSG00000235423			0.596193	0.0352399	0.400423
ENSG00000277053	GTF2IP1	2970	0.285331	0.0352704	0.400532
ENSG00000111358	GTF2H3	2967	-0.309542	0.0353378	0.400966
ENSG00000113312	TTC1	7265	-0.179816	0.0354115	0.400966
ENSG00000124641	MED20	9477	0.239218	0.0354427	0.400966
ENSG00000136279	DBNL	28988	-0.372282	0.0355902	0.400966
ENSG00000162976	PQLC3	130814	-0.270402	0.0356223	0.400966
ENSG00000168621	GDNF	2668	-0.515135	0.035588	0.400966
ENSG00000171843	MLLT3	4300	0.313287	0.0354144	0.400966
ENSG00000185278	ZBTB37	84614	0.336244	0.0355407	0.400966
ENSG00000196417	ZNF765	91661	0.379902	0.0354657	0.400966
ENSG00000213445	SIPA1	6494	0.532268	0.0355834	0.400966
ENSG00000260325	HSPB9	94086	0.941146	0.0355151	0.400966
ENSG00000271461			0.826726	0.0354327	0.400966
ENSG00000271653			0.902822	0.0356168	0.400966
ENSG00000274862			1.05249	0.0353691	0.400966
ENSG00000277440			0.624412	0.0355175	0.400966
ENSG00000106615	RHEB	6009	-0.169382	0.0356667	0.400995
ENSG00000273164			-0.727276	0.0356484	0.400995
ENSG00000105053	VRK3	51231	-0.208466	0.0356985	0.401117
ENSG00000253368	TRNP1	388610	-0.40538	0.0357314	0.401251
ENSG00000079277	MKNK1	8569	-0.298216	0.0357576	0.401311
ENSG00000108576	SLC6A4	6532	-1.35318	0.0359185	0.40187
ENSG00000143314	MRPL24	79590	-0.218539	0.0358848	0.40187
ENSG00000146247	PHIP	55023	0.139444	0.035852	0.40187
ENSG00000185518	SV2B	9899	-0.714648	0.035915	0.40187
ENSG00000204351	SKIV2L	6499	-0.949218	0.0359333	0.40187
ENSG00000269313	MAGIX	79917	-0.328099	0.0358825	0.40187
ENSG00000226015			0.710633	0.0359867	0.401998
ENSG00000235831	BHLHE40-AS1	100507582	0.544776	0.0359744	0.401998
ENSG00000157020	SEC13	6396	-0.179785	0.0360709	0.402408
ENSG00000187912	CLEC17A	388512	0.847169	0.0360864	0.402408
ENSG00000237612			-0.788449	0.0360818	0.402408
ENSG00000110955	ATP5F1B	506	-0.270469	0.0361802	0.40322
ENSG00000233642	GPR158-AS1	100128811	-0.661009	0.0362489	0.40375
ENSG00000170445	HARS	3035	-0.238599	0.0362781	0.403841
ENSG00000170266	GLB1	2720	-0.317364	0.0363667	0.404358
ENSG00000188662			0.895383	0.0363663	0.404358
ENSG00000128891	CCDC32	90416	-0.287745	0.0364264	0.404787
ENSG00000151327	FAM177A1	283635	-0.196291	0.0364732	0.404818
ENSG00000180263	FGD6	55785	0.424863	0.0364516	0.404818
ENSG00000204843	DCTN1	1639	-0.262746	0.0364925	0.404818
ENSG00000151651	ADAM8	101	-0.630107	0.0365241	0.404872
ENSG00000178726	THBD	7056	-0.778415	0.0365608	0.404872
ENSG00000204128	C2orf72	257407	-0.321588	0.0365405	0.404872
ENSG00000151176	PLBD2	196463	-0.334713	0.036591	0.404972
ENSG00000171208	NETO2	81831	-0.517841	0.0366246	0.405111
ENSG00000134215	VAV3	10451	-0.530209	0.0366517	0.405176
ENSG00000204161	TMEM273	170371	0.425759	0.0366933	0.405402
ENSG00000176624	MEX3C	51320	0.194664	0.0367795	0.405887
ENSG00000281741	LOC100996720	100996720	0.902062	0.0367685	0.405887
ENSG00000100246	DNAL4	10126	-0.266281	0.0368542	0.406034
ENSG00000148288	GBGT1	26301	-0.334322	0.036816	0.406034
ENSG00000167889	MGAT5B	146664	-0.428497	0.0368698	0.406034
ENSG00000188529	SRSF10	10772	0.181971	0.0368919	0.406034
ENSG00000270276	HIST2H4B	554313	0.70969	0.0368987	0.406034
ENSG00000105771	SMG9	56006	0.375814	0.0369275	0.406117
ENSG00000143198	MGST3	4259	-0.207687	0.0369767	0.406425
ENSG00000016864	GLT8D1	55830	-0.214168	0.0371513	0.408111
ENSG00000149090	PAMR1	25891	-0.326729	0.037237	0.408344
ENSG00000157168	NRG1	3084	-0.619203	0.0372318	0.408344
ENSG00000183248	PRR36	80164	-0.430686	0.037279	0.408344
ENSG00000237765	FAM200B	285550	0.328226	0.0372709	0.408344
ENSG00000246067	RAB30-AS1	100506233	-0.230038	0.0372076	0.408344
ENSG00000273096			0.630991	0.0373077	0.408424
ENSG00000105397	TYK2	7297	0.30212	0.0373333	0.408472
ENSG00000154478	GPR26	2849	-0.672165	0.0374314	0.409078
ENSG00000163348	PYGO2	90780	0.295899	0.0374135	0.409078
ENSG00000124593			0.621658	0.037473	0.409299
ENSG00000075945	KIFAP3	22920	-0.361302	0.0375148	0.409522
ENSG00000101255	TRIB3	57761	-0.570134	0.0376063	0.409679
ENSG00000125869	LAMP5	24141	-0.77155	0.0376456	0.409679
ENSG00000128581	IFT22	64792	-0.274693	0.0375725	0.409679
ENSG00000128654	MTX2	10651	-0.25027	0.0377215	0.409679
ENSG00000139874	SSTR1	6751	-0.48504	0.037693	0.409679
ENSG00000160226	CFAP410	755	-0.270139	0.0376795	0.409679
ENSG00000188033	ZNF490	57474	0.530337	0.0377158	0.409679
ENSG00000198929	NOS1AP	9722	-0.505983	0.0376908	0.409679
ENSG00000273729			-0.363984	0.0376576	0.409679
ENSG00000074370	ATP2A3	489	-0.63376	0.0378081	0.410092
ENSG00000074842	MYDGF	56005	-0.309891	0.0378821	0.410092
ENSG00000117305	HMGCL	3155	-0.248592	0.0378375	0.410092
ENSG00000162407	PLPP3	8613	-0.328797	0.0379307	0.410092
ENSG00000162599	NFIA	4774	0.458987	0.0378433	0.410092
ENSG00000198223	CSF2RA	1438	0.332178	0.0379089	0.410092
ENSG00000226891	LINC01359	101927084	-0.589845	0.0378995	0.410092
ENSG00000272338			0.527513	0.0379188	0.410092
ENSG00000142444	TIMM29	90580	0.380918	0.0379973	0.41058
ENSG00000244005	NFS1	9054	-0.224753	0.038093	0.411383
ENSG00000106290	TAF6	6878	0.195998	0.038145	0.411713
ENSG00000065833	ME1	4199	-0.294475	0.0381831	0.411872
ENSG00000106028	SSBP1	6742	-0.291306	0.0382296	0.411872
ENSG00000135439	AGAP2	116986	-0.509238	0.0382421	0.411872
ENSG00000160446	ZDHHC12	84885	-0.542531	0.0382457	0.411872
ENSG00000180104	EXOC3	11336	-0.210173	0.0382916	0.412135
ENSG00000136877	FPGS	2356	-0.311125	0.0383165	0.412171
ENSG00000248487	ABHD14A	25864	-0.324082	0.0383498	0.412298
ENSG00000281327	LINC01338	102546175	0.601025	0.0384355	0.412987
ENSG00000100151	PICK1	9463	0.300996	0.0384929	0.413372
ENSG00000072864	NDE1	54820	0.380451	0.0385855	0.413781
ENSG00000073578	SDHA	6389	-0.231335	0.0386196	0.413781
ENSG00000103091	WDR59	79726	0.210061	0.0386217	0.413781
ENSG00000125877	ITPA	3704	-0.213497	0.0386447	0.413781
ENSG00000166575	TMEM135	65084	-0.412404	0.0385757	0.413781
ENSG00000244036			0.584197	0.0386604	0.413781
ENSG00000113100	CDH9	1007	0.638365	0.0387347	0.414177
ENSG00000170899	GSTA4	2941	-0.371363	0.0387406	0.414177
ENSG00000152409	JMY	133746	0.213791	0.0388342	0.414714
ENSG00000169174	PCSK9	255738	-1.01504	0.038831	0.414714
ENSG00000258702			-0.391173	0.0389044	0.415233
ENSG00000185920	PTCH1	5727	0.32539	0.0390468	0.41652
ENSG00000135373	EHF	26298	0.666278	0.0391075	0.416936
ENSG00000104886	PLEKHJ1	55111	-0.259216	0.0391662	0.417113
ENSG00000109084	TMEM97	27346	-0.421452	0.0391675	0.417113
ENSG00000274848			0.637724	0.039217	0.417408
ENSG00000112276	BVES	11149	0.310213	0.0392895	0.417523
ENSG00000179796	LRRC3B	116135	-0.412312	0.0392932	0.417523
ENSG00000204344	STK19	8859	-1.01216	0.0392602	0.417523
ENSG00000169752	NRG4	145957	0.377976	0.0393338	0.417723
ENSG00000099622	CIRBP	1153	-0.550147	0.0393913	0.417848
ENSG00000132612	VPS4A	27183	-0.175568	0.039411	0.417848
ENSG00000270195			-0.59614	0.039401	0.417848
ENSG00000213020	ZNF611	81856	0.239918	0.0394569	0.418104
ENSG00000078098	FAP	2191	0.729925	0.0396967	0.418434
ENSG00000088992	TESC	54997	-0.34321	0.0396938	0.418434
ENSG00000142684	ZNF593	51042	-0.346337	0.0395881	0.418434
ENSG00000159289	GOLGA6A	342096	-0.903296	0.039706	0.418434
ENSG00000164162	ANAPC10	10393	-0.255889	0.0396074	0.418434
ENSG00000171497	PPID	5481	0.514034	0.0397064	0.418434
ENSG00000178665	ZNF713	349075	0.308281	0.0396438	0.418434
ENSG00000196839	ADA	100	0.492076	0.039651	0.418434
ENSG00000245556	SCAMP1-AS1	728769	-0.344417	0.039522	0.418434
ENSG00000273136	NBPF26	101060684	0.719762	0.0396627	0.418434
ENSG00000007171	NOS2	4843	-0.473704	0.0399619	0.418643
ENSG00000073008	PVR	5817	-0.334379	0.0398876	0.418643
ENSG00000083444	PLOD1	5351	0.490624	0.0400015	0.418643
ENSG00000102870	ZNF629	23361	-0.280493	0.0399295	0.418643
ENSG00000108349	CASC3	22794	0.244492	0.0400101	0.418643
ENSG00000108515	ENO3	2027	0.5072	0.040003	0.418643
ENSG00000136866	ZFP37	7539	0.302056	0.0398343	0.418643
ENSG00000162613	FUBP1	8880	0.262326	0.0398286	0.418643
ENSG00000171291	ZNF439	90594	0.244183	0.0398649	0.418643
ENSG00000204514	ZNF814	730051	-0.264368	0.0398338	0.418643
ENSG00000205682			0.569259	0.039872	0.418643
ENSG00000267283			0.611483	0.0400072	0.418643
ENSG00000273387			-0.665648	0.0398121	0.418643
ENSG00000069509	FUNDC1	139341	-0.264256	0.0401489	0.418663
ENSG00000101493	ZNF516	9658	0.554535	0.0402225	0.418663
ENSG00000118496	FBXO30	84085	0.2045	0.0400982	0.418663
ENSG00000158258	CLSTN2	64084	-0.636512	0.0400929	0.418663
ENSG00000160570	DEDD2	162989	0.475843	0.0401317	0.418663
ENSG00000173530	TNFRSF10D	8793	0.655552	0.0401684	0.418663
ENSG00000177732	SOX12	6666	0.331215	0.0400523	0.418663
ENSG00000180347	ITPRID1	223075	-0.542803	0.0401267	0.418663
ENSG00000180817	PPA1	5464	0.360348	0.0402304	0.418663
ENSG00000258315	C17orf49	124944	-0.213667	0.0402063	0.418663
ENSG00000115042	FAHD2A	51011	-0.23718	0.0403695	0.419427
ENSG00000181359			0.80446	0.040351	0.419427
ENSG00000266770			0.585012	0.0403543	0.419427
ENSG00000078668	VDAC3	7419	-0.302272	0.0404133	0.4196
ENSG00000183379	SYNDIG1L	646658	-0.656952	0.0404299	0.4196
ENSG00000003096	KLHL13	90293	-0.601434	0.0408339	0.41973
ENSG00000006611	USH1C	10083	-0.659846	0.0409022	0.41973
ENSG00000067900	ROCK1	6093	0.254763	0.0408801	0.41973
ENSG00000073350	LLGL2	3993	0.429562	0.0407488	0.41973
ENSG00000107789	MINPP1	9562	0.26423	0.0408628	0.41973
ENSG00000119714	GPR68	8111	-0.591174	0.0408922	0.41973
ENSG00000126226	PCID2	55795	0.25432	0.0408828	0.41973
ENSG00000126259	KIRREL2	84063	-0.716538	0.0405384	0.41973
ENSG00000165678	GHITM	27069	-0.299071	0.0407802	0.41973
ENSG00000167578	RAB4B	53916	-0.226375	0.0405296	0.41973
ENSG00000169762	TAPT1	202018	0.192735	0.0407278	0.41973
ENSG00000171303	KCNK3	3777	-0.530415	0.0408927	0.41973
ENSG00000174529	TMEM81	388730	0.617081	0.0406043	0.41973
ENSG00000178531	CTXN1	404217	-0.375285	0.0405379	0.41973
ENSG00000179455	MKRN3	7681	0.349985	0.0405203	0.41973
ENSG00000181544	FANCB	2187	0.613666	0.0406436	0.41973
ENSG00000204065	TCEAL5	340543	-0.239287	0.040874	0.41973
ENSG00000214787	MS4A4E	643680	-0.461894	0.0408271	0.41973
ENSG00000233237	LINC00472	79940	0.442985	0.0408841	0.41973
ENSG00000260495			0.388506	0.0407341	0.41973
ENSG00000272977			0.464588	0.0408515	0.41973
ENSG00000089486	CDIP1	29965	-0.407369	0.0409614	0.420112
ENSG00000241549	GUSBP2	387036	0.296792	0.0410095	0.42038
ENSG00000143786	CNIH3	149111	-0.361208	0.0410327	0.420393
ENSG00000154864	PIEZO2	63895	0.561273	0.0410989	0.420398
ENSG00000228541			0.83263	0.0410871	0.420398
ENSG00000269439	LOC100507551	100507551	0.439383	0.0410597	0.420398
ENSG00000005889	ZFX	7543	0.253586	0.0411482	0.420411
ENSG00000182934	SRPRA	6734	-0.230654	0.041166	0.420411
ENSG00000225792	LOC105375304	105375304	0.504843	0.0411345	0.420411
ENSG00000148606	POLR3A	11128	-0.196459	0.0412396	0.420938
ENSG00000072415	MPP5	64398	0.202085	0.0412947	0.421052
ENSG00000126070	2003-08-01	192669	0.283423	0.041286	0.421052
ENSG00000101542	CDH20	28316	0.304122	0.041386	0.421535
ENSG00000141994	DUS3L	56931	-0.232984	0.0413856	0.421535
ENSG00000267216	ZNF8-ERVK3-1	108903150	-0.670413	0.0414123	0.421578
ENSG00000076003	MCM6	4175	-0.429944	0.0415251	0.422127
ENSG00000127325	BEST3	144453	-0.501061	0.0414901	0.422127
ENSG00000163605	PPP4R2	151987	0.257977	0.0415322	0.422127
ENSG00000067955	CBFB	865	0.243224	0.0416251	0.42228
ENSG00000226721			0.693473	0.0416178	0.42228
ENSG00000233230			0.514972	0.0415999	0.42228
ENSG00000263155	MYZAP	100820829	-0.604585	0.0416355	0.42228
ENSG00000141027	NCOR1	9611	0.340291	0.041673	0.422438
ENSG00000154127	UBASH3B	84959	-0.654808	0.0417118	0.422607
ENSG00000136045	PWP1	11137	-0.275297	0.0417593	0.422642
ENSG00000196968	FUT11	170384	0.25463	0.0417394	0.422642
ENSG00000178773	CPNE7	27132	-0.733669	0.0417967	0.422798
ENSG00000116544	DLGAP3	58512	-0.709365	0.0418576	0.422836
ENSG00000188643	S100A16	140576	-0.473329	0.0418929	0.422836
ENSG00000205236			-0.184122	0.0418695	0.422836
ENSG00000261188	LOC100507599	100507599	-0.385148	0.0419108	0.422836
ENSG00000272841			-0.39411	0.0418315	0.422836
ENSG00000168807	SNTB2	6645	0.357098	0.0419669	0.423179
ENSG00000079337	RAPGEF3	10411	0.309791	0.0420691	0.423319
ENSG00000121067	SPOP	8405	0.190678	0.0420639	0.423319
ENSG00000141577	CEP131	22994	-0.302196	0.0420361	0.423319
ENSG00000179761	PIPOX	51268	-0.439424	0.042039	0.423319
ENSG00000004534	RBM6	10180	0.351881	0.0421067	0.423416
ENSG00000173535	TNFRSF10C	8794	-0.614419	0.0421229	0.423416
ENSG00000063015	SEZ6	124925	-0.505011	0.0423692	0.423426
ENSG00000092621	PHGDH	26227	0.351564	0.0423134	0.423426
ENSG00000102003	SYP	6855	-0.498124	0.0423405	0.423426
ENSG00000115902	SLC1A4	6509	-0.318522	0.0423155	0.423426
ENSG00000130303	BST2	684	0.528294	0.042389	0.423426
ENSG00000132406	TMEM128	85013	-0.388187	0.0421955	0.423426
ENSG00000151893	CACUL1	143384	-0.362304	0.0422673	0.423426
ENSG00000242372	EIF6	3692	-0.27196	0.0421473	0.423426
ENSG00000249673	NOP14-AS1	317648	-0.402349	0.0423024	0.423426
ENSG00000263955			0.696017	0.0422924	0.423426
ENSG00000270020			0.721461	0.0423552	0.423426
ENSG00000277938			0.496212	0.0422743	0.423426
ENSG00000132361	CLUH	23277	-0.212711	0.0424794	0.423746
ENSG00000137815	RTF1	23168	-0.286818	0.042453	0.423746
ENSG00000181449	SOX2	6657	0.329764	0.0425036	0.423746
ENSG00000204179	PTPN20	26095	-0.555928	0.0425095	0.423746
ENSG00000163214	DHX57	90957	-0.310925	0.0425472	0.423902
ENSG00000115541	HSPE1	3336	0.47474	0.0425842	0.42405
ENSG00000072736	NFATC3	4775	0.303621	0.0432093	0.424815
ENSG00000104863	LIN7B	64130	-0.246793	0.0432926	0.424815
ENSG00000114779	ABHD14B	84836	-0.223896	0.0433058	0.424815
ENSG00000119283	TRIM67	440730	-0.461923	0.0433119	0.424815
ENSG00000127947	PTPN12	5782	0.267095	0.0429738	0.424815
ENSG00000128185	DGCR6L	85359	-0.268979	0.0431611	0.424815
ENSG00000133574	GIMAP4	55303	0.394993	0.0429871	0.424815
ENSG00000134697	GNL2	29889	-0.248218	0.04327	0.424815
ENSG00000135446	CDK4	1019	-0.293091	0.0430697	0.424815
ENSG00000143376	SNX27	81609	0.157123	0.0433143	0.424815
ENSG00000147119	CHST7	56548	-0.375176	0.0430135	0.424815
ENSG00000154582	ELOC	6921	-0.205425	0.0433797	0.424815
ENSG00000160593	JAML	120425	-0.632033	0.0431167	0.424815
ENSG00000163161	ERCC3	2071	-0.240406	0.0433671	0.424815
ENSG00000163412	EIF4E3	317649	-0.408977	0.0432614	0.424815
ENSG00000164032	H2AFZ	3015	0.388417	0.0427715	0.424815
ENSG00000164885	CDK5	1020	-0.394332	0.0434145	0.424815
ENSG00000167978	SRRM2	23524	0.311844	0.0430075	0.424815
ENSG00000172349	IL16	3603	0.426451	0.0433501	0.424815
ENSG00000174007	CEP19	84984	0.33743	0.0432837	0.424815
ENSG00000178035	IMPDH2	3615	-0.262149	0.0428519	0.424815
ENSG00000183665	TRMT12	55039	0.225773	0.0427354	0.424815
ENSG00000196296	ATP2A1	487	-0.998452	0.0430799	0.424815
ENSG00000196365	LONP1	9361	-0.216535	0.0427534	0.424815
ENSG00000198355	PIM3	415116	0.424084	0.0432214	0.424815
ENSG00000198464	ZNF480	147657	0.446096	0.0432345	0.424815
ENSG00000217643			-0.766036	0.0434141	0.424815
ENSG00000236564			0.51073	0.042719	0.424815
ENSG00000237844			0.853198	0.0430198	0.424815
ENSG00000262413			-0.663286	0.0431523	0.424815
ENSG00000263528	IKBKE	9641	-0.576585	0.0431887	0.424815
ENSG00000269489			0.628931	0.0429303	0.424815
ENSG00000271335			0.411136	0.0428215	0.424815
ENSG00000283293	RN7SK	125050	0.969709	0.0432028	0.424815
ENSG00000166402	TUB	7275	-0.431603	0.0434854	0.424966
ENSG00000189190	ZNF600	162966	-0.482458	0.0434853	0.424966
ENSG00000259134	LINC00924	145820	0.502174	0.0434964	0.424966
ENSG00000169598	DFFB	1677	0.351196	0.0435551	0.425322
ENSG00000250069			0.560825	0.0435907	0.425453
ENSG00000071243	ING3	54556	-0.304417	0.0436496	0.425811
ENSG00000004468	CD38	952	-0.566286	0.043726	0.426251
ENSG00000151892	GFRA1	2674	-0.495073	0.0437392	0.426251
ENSG00000161103	LOC102725072	102725072	-0.688849	0.0438089	0.426714
ENSG00000149926	FAM57B	83723	-0.442242	0.0438408	0.426807
ENSG00000106266	SNX8	29886	-0.226201	0.0439798	0.427943
ENSG00000141052	MYOCD	93649	0.730178	0.0441863	0.4293
ENSG00000158169	FANCC	2176	0.457137	0.0442139	0.4293
ENSG00000269893	SNHG8	100093630	0.395425	0.0441957	0.4293
ENSG00000278817	LOC102724770	102724770	-0.328828	0.0442196	0.4293
ENSG00000279777			0.397755	0.0442312	0.4293
ENSG00000132330	SCLY	51540	0.21565	0.0443314	0.429838
ENSG00000137171	KLC4	89953	0.29072	0.0443294	0.429838
ENSG00000122694	GLIPR2	152007	-0.438443	0.0443847	0.429919
ENSG00000250575			-0.457403	0.0443758	0.429919
ENSG00000164164	OTUD4	54726	0.291276	0.0445168	0.430546
ENSG00000180332	KCTD4	386618	0.429414	0.0445007	0.430546
ENSG00000184056	VPS33B	26276	-0.249944	0.0444768	0.430546
ENSG00000275882			-0.353785	0.0445983	0.431117
ENSG00000121797	CCRL2	9034	-0.545119	0.0446878	0.431693
ENSG00000234616	JRK	8629	0.261949	0.044703	0.431693
ENSG00000184156	KCNQ3	3786	-0.59359	0.0448171	0.432578
ENSG00000101997	CCDC22	28952	-0.204475	0.0450112	0.432782
ENSG00000125912	NCLN	56926	-0.224852	0.0450204	0.432782
ENSG00000138759	FRAS1	80144	-0.617028	0.045055	0.432782
ENSG00000165416	SUGT1	10910	0.43144	0.0450005	0.432782
ENSG00000172728	FUT10	84750	0.443639	0.0449802	0.432782
ENSG00000221926	TRIM16	10626	0.433947	0.0450251	0.432782
ENSG00000256925	ADGRA1-AS1	100128127	-0.52777	0.0448877	0.432782
ENSG00000263882			0.637487	0.0450444	0.432782
ENSG00000267249			0.542089	0.0450847	0.432782
ENSG00000274184			0.624967	0.044933	0.432782
ENSG00000276116	FUT8-AS1	645431	-0.591902	0.0450866	0.432782
[truncated: 17,172 more rows]

## Sheet: BP_all DEGs
ID	Description	GeneRatio	BgRatio	pvalue	p.adjust	qvalue	geneID	Count
GO:0006836	neurotransmitter transport	18/238	268/18493	1.26415e-08	4.16157e-05	3.70462e-05	APBA2/CADPS/CHRNA4/CPLX1/DDC/DRD2/EDN1/HRH3/NTSR1/P2RX7/RAB3A/SLC18A2/SLC25A22/SLC6A3/SNCG/SV2C/SYT5/TH	18
GO:0015837	amine transport	11/238	101/18493	7.31191e-08	0.000101424	9.02872e-05	ADRA2B/CHRNA4/DDC/DRD2/HRH3/NTSR1/P2RX7/SLC18A2/SNCG/SYT5/TH	11
GO:0023061	signal release	22/238	453/18493	1.05111e-07	0.000101424	9.02872e-05	ADRA2B/AGTR1/APBA2/CADPS/CHRNA4/CPLX1/DRD2/EDN1/GIPR/GPR27/HRH3/IL1B/IL6/LIF/OSM/P2RX7/RAB11FIP3/RAB3A/SLC18A2/SNCG/STXBP4/SYT5	22
GO:0001505	regulation of neurotransmitter levels	19/238	346/18493	1.23237e-07	0.000101424	9.02872e-05	APBA2/CADPS/CHRNA4/CPLX1/DDC/DRD2/EDN1/HRH3/IL1B/NTSR1/P2RX7/RAB3A/SDSL/SLC18A2/SLC6A3/SNCG/SYT5/TH/TPH2	19
GO:0046717	acid secretion	10/238	112/18493	1.85358e-06	0.0012204	0.00108639	BDKRB2/DRD2/EDN1/GRM2/HRH3/IL1B/NTSR1/P2RX7/RAB3A/SLC38A2	10
GO:0015849	organic acid transport	16/238	316/18493	3.59575e-06	0.00155207	0.00138164	BDKRB2/DRD2/EDN1/GRM2/HRH3/IL1B/MID1IP1/NTSR1/P2RX7/RAB3A/SLC10A4/SLC16A6/SLC25A22/SLC38A2/SLC43A2/SLC7A9	16
GO:0046942	carboxylic acid transport	16/238	316/18493	3.59575e-06	0.00155207	0.00138164	BDKRB2/DRD2/EDN1/GRM2/HRH3/IL1B/MID1IP1/NTSR1/P2RX7/RAB3A/SLC10A4/SLC16A6/SLC25A22/SLC38A2/SLC43A2/SLC7A9	16
GO:0010038	response to metal ion	17/238	358/18493	4.20416e-06	0.00155207	0.00138164	AQP3/CA2/CLDN1/CPNE6/CPNE9/DRD2/EDN1/GIPR/GSS/KCNA1/NEUROD2/P2RX7/SLC6A3/SNCB/SYT5/TH/TPH2	17
GO:0014047	glutamate secretion	6/238	34/18493	4.24319e-06	0.00155207	0.00138164	GRM2/HRH3/NTSR1/P2RX7/RAB3A/SLC38A2	6
GO:0051937	catecholamine transport	8/238	76/18493	5.93824e-06	0.00195487	0.00174022	ADRA2B/CHRNA4/DRD2/HRH3/SLC18A2/SLC6A3/SNCG/SYT5	8
GO:0015800	acidic amino acid transport	7/238	56/18493	7.25994e-06	0.0021727	0.00193413	GRM2/HRH3/NTSR1/P2RX7/RAB3A/SLC25A22/SLC38A2	7
GO:0007626	locomotory behavior	12/238	194/18493	8.34105e-06	0.00222544	0.00198108	APBA2/CEND1/CHRNA4/DRD2/EN1/NTSR1/SLC18A2/SLC6A3/SNCG/TAL1/TH/UCHL1	12
GO:0099504	synaptic vesicle cycle	12/238	195/18493	8.7882e-06	0.00222544	0.00198108	APBA2/CADPS/CHRNA4/CPLX1/DDC/DRD2/P2RX7/RAB3A/SLC18A2/SNCB/SYT5/TH	12
GO:0042417	dopamine metabolic process	6/238	39/18493	9.75476e-06	0.00224925	0.00200227	DDC/DRD2/SLC6A3/SNCB/SULT1A3/TH	6
GO:0007269	neurotransmitter secretion	11/238	167/18493	1.10258e-05	0.00224925	0.00200227	APBA2/CADPS/CHRNA4/CPLX1/DRD2/HRH3/P2RX7/RAB3A/SLC18A2/SNCG/SYT5	11
GO:0099643	signal release from synapse	11/238	167/18493	1.10258e-05	0.00224925	0.00200227	APBA2/CADPS/CHRNA4/CPLX1/DRD2/HRH3/P2RX7/RAB3A/SLC18A2/SNCG/SYT5	11
GO:0015696	ammonium transport	9/238	109/18493	1.16152e-05	0.00224925	0.00200227	CHRNA4/DRD2/EDN1/HRH3/SLC18A2/SLC38A2/SLC6A3/SNCG/SYT5	9
GO:0015844	monoamine transport	8/238	88/18493	1.77313e-05	0.0031862	0.00283634	ADRA2B/CHRNA4/DRD2/HRH3/SLC18A2/SLC6A3/SNCG/SYT5	8
GO:0046888	negative regulation of hormone secretion	7/238	65/18493	1.97547e-05	0.0031862	0.00283634	ADRA2B/DRD2/EDN1/IL1B/LIF/OSM/RAB11FIP3	7
GO:0032309	icosanoid secretion	6/238	44/18493	2.00017e-05	0.0031862	0.00283634	BDKRB2/DRD2/EDN1/IL1B/NTSR1/P2RX7	6
GO:0051047	positive regulation of secretion	17/238	404/18493	2.03251e-05	0.0031862	0.00283634	ALOX15B/CD177/CDK5R2/DRD2/EDN1/GIPR/GPR27/IL17RB/IL1B/IL6/NTSR1/OSM/P2RX7/PANX2/RAB3A/TGFB3/ZP3	17
GO:1903305	regulation of regulated secretory pathway	10/238	148/18493	2.22839e-05	0.00330763	0.00294444	ABR/APBA2/CD177/CDK5R2/CHRNA4/CPLX1/DRD2/RAB3A/SYT5/ZP3	10
GO:0015893	drug transport	12/238	217/18493	2.5624e-05	0.00330763	0.00294444	CA2/CHRNA4/CLDN1/DRD2/EDN1/NTSR1/SLC18A2/SLC25A22/SLC35F3/SLC6A3/SNCG/SYT5	12
GO:0071715	icosanoid transport	6/238	46/18493	2.5977e-05	0.00330763	0.00294444	BDKRB2/DRD2/EDN1/IL1B/NTSR1/P2RX7	6
GO:1901571	fatty acid derivative transport	6/238	46/18493	2.5977e-05	0.00330763	0.00294444	BDKRB2/DRD2/EDN1/IL1B/NTSR1/P2RX7	6
GO:0002675	positive regulation of acute inflammatory response	5/238	28/18493	2.61234e-05	0.00330763	0.00294444	F12/IL1B/IL6/OSM/ZP3	5
GO:1903532	positive regulation of secretion by cell	16/238	373/18493	2.83472e-05	0.00331679	0.0029526	ALOX15B/CD177/CDK5R2/DRD2/EDN1/GIPR/GPR27/IL17RB/IL6/NTSR1/OSM/P2RX7/PANX2/RAB3A/TGFB3/ZP3	16
GO:0051952	regulation of amine transport	8/238	94/18493	2.87415e-05	0.00331679	0.0029526	ADRA2B/CHRNA4/DRD2/HRH3/NTSR1/P2RX7/SNCG/SYT5	8
GO:0017156	calcium ion regulated exocytosis	10/238	153/18493	2.96829e-05	0.00331679	0.0029526	APBA2/CADPS/CDK5R2/CHRNA4/CPLX1/DRD2/P2RX7/RAB3A/SYT5/ZP3	10
GO:0015711	organic anion transport	18/238	460/18493	3.03653e-05	0.00331679	0.0029526	BDKRB2/CA2/CA7/DRD2/EDN1/GRM2/HRH3/IL1B/MID1IP1/NTSR1/P2RX7/RAB3A/SLC10A4/SLC16A6/SLC25A22/SLC38A2/SLC43A2/SLC7A9	18
GO:0050804	modulation of chemical synaptic transmission	17/238	418/18493	3.1287e-05	0.00331679	0.0029526	ABR/APBA2/CA2/CA7/CHRNA4/CPLX1/DRD2/EDN1/GRIK3/GRM2/GRM8/IL1B/NEUROD2/NPTX2/NTSR1/RAB3A/SNCG	17
GO:0099177	regulation of trans-synaptic signaling	17/238	419/18493	3.2241e-05	0.00331679	0.0029526	ABR/APBA2/CA2/CA7/CHRNA4/CPLX1/DRD2/EDN1/GRIK3/GRM2/GRM8/IL1B/NEUROD2/NPTX2/NTSR1/RAB3A/SNCG	17
GO:0032305	positive regulation of icosanoid secretion	4/238	16/18493	4.31087e-05	0.00430042	0.00382822	EDN1/IL1B/NTSR1/P2RX7	4
GO:0015872	dopamine transport	6/238	52/18493	5.29408e-05	0.00503455	0.00448174	CHRNA4/DRD2/SLC18A2/SLC6A3/SNCG/SYT5	6
GO:0006865	amino acid transport	9/238	132/18493	5.35265e-05	0.00503455	0.00448174	GRM2/HRH3/NTSR1/P2RX7/RAB3A/SLC25A22/SLC38A2/SLC43A2/SLC7A9	9
GO:2000193	positive regulation of fatty acid transport	4/238	17/18493	5.58048e-05	0.00510304	0.00454271	EDN1/IL1B/NTSR1/P2RX7	4
GO:0017158	regulation of calcium ion-dependent exocytosis	8/238	104/18493	5.95688e-05	0.00530001	0.00471805	APBA2/CDK5R2/CHRNA4/CPLX1/DRD2/RAB3A/SYT5/ZP3	8
GO:0006584	catecholamine metabolic process	6/238	54/18493	6.57372e-05	0.00554889	0.0049396	DDC/DRD2/SLC6A3/SNCB/SULT1A3/TH	6
GO:0009712	catechol-containing compound metabolic process	6/238	54/18493	6.57372e-05	0.00554889	0.0049396	DDC/DRD2/SLC6A3/SNCB/SULT1A3/TH	6
GO:0009612	response to mechanical stimulus	11/238	204/18493	6.9962e-05	0.00570289	0.00507669	BAG3/DRD2/EDN1/IL1B/KCNA1/KCNJ2/KCNK4/MPO/P2RX7/PSPH/SLC38A2	11
GO:0032303	regulation of icosanoid secretion	4/238	18/18493	7.10263e-05	0.00570289	0.00507669	EDN1/IL1B/NTSR1/P2RX7	4
GO:0051588	regulation of neurotransmitter transport	9/238	141/18493	8.93068e-05	0.00699995	0.00623133	APBA2/CHRNA4/CPLX1/DRD2/HRH3/NTSR1/P2RX7/RAB3A/SNCG	9
GO:0051592	response to calcium ion	9/238	146/18493	0.00011667	0.00887583	0.00790123	AQP3/CPNE6/CPNE9/EDN1/GIPR/NEUROD2/P2RX7/SYT5/TPH2	9
GO:0006835	dicarboxylic acid transport	7/238	86/18493	0.000121303	0.00887583	0.00790123	GRM2/HRH3/NTSR1/P2RX7/RAB3A/SLC25A22/SLC38A2	7
GO:0015850	organic hydroxy compound transport	12/238	255/18493	0.000121328	0.00887583	0.00790123	ADRA2B/AGTR1/AQP3/CHRNA4/DRD2/HRH3/SLC10A4/SLC18A2/SLC5A3/SLC6A3/SNCG/SYT5	12
GO:0050433	regulation of catecholamine secretion	6/238	61/18493	0.000131121	0.00938371	0.00835334	ADRA2B/CHRNA4/DRD2/HRH3/SNCG/SYT5	6
GO:0044706	multi-multicellular organism process	11/238	221/18493	0.000142473	0.00997916	0.00888341	ADRA2B/APOL2/EDN1/FKBP4/HSD11B2/IL1B/LIF/OVGP1/PCSK5/SLC38A2/TGFB3	11
GO:0007193	adenylate cyclase-inhibiting G protein-coupled receptor signaling pathway	7/238	89/18493	0.000150562	0.010326	0.0091922	DRD2/EDN1/GRIK3/GRM2/GRM8/HRH3/HRH4	7
GO:0050432	catecholamine secretion	6/238	63/18493	0.000157054	0.0105515	0.00939289	ADRA2B/CHRNA4/DRD2/HRH3/SNCG/SYT5	6
GO:0044070	regulation of anion transport	7/238	91/18493	0.000173064	0.0111611	0.00993554	CA2/CA7/EDN1/HRH3/IL1B/NTSR1/P2RX7	7
GO:0051602	response to electrical stimulus	5/238	41/18493	0.000173834	0.0111611	0.00993554	EEF1A2/NEUROD2/P2RX7/RAB3A/TH	5
GO:0046879	hormone secretion	13/238	306/18493	0.000176299	0.0111611	0.00993554	ADRA2B/AGTR1/CPLX1/DRD2/EDN1/GIPR/GPR27/IL1B/IL6/LIF/OSM/RAB11FIP3/STXBP4	13
GO:0007565	female pregnancy	10/238	191/18493	0.000189686	0.011782	0.0104883	ADRA2B/APOL2/FKBP4/HSD11B2/IL1B/LIF/OVGP1/PCSK5/SLC38A2/TGFB3	10
GO:0016079	synaptic vesicle exocytosis	8/238	123/18493	0.00019327	0.0117823	0.0104885	APBA2/CADPS/CHRNA4/CPLX1/DRD2/P2RX7/RAB3A/SYT5	8
GO:0015908	fatty acid transport	7/238	93/18493	0.00019821	0.0118638	0.0105611	BDKRB2/DRD2/EDN1/IL1B/MID1IP1/NTSR1/P2RX7	7
GO:0015718	monocarboxylic acid transport	9/238	158/18493	0.000212029	0.0124643	0.0110957	BDKRB2/DRD2/EDN1/IL1B/MID1IP1/NTSR1/P2RX7/SLC10A4/SLC16A6	9
GO:0035690	cellular response to drug	14/238	355/18493	0.000216145	0.0124833	0.0111126	BCL11A/CHRNA4/DDC/DDIT4/EDN1/HRH3/HRH4/IL1B/IL6/NME1/P2RX7/SULT1A3/TH/XRN1	14
GO:0050878	regulation of body fluid levels	17/238	493/18493	0.000231846	0.0127506	0.0113506	ADAMTS18/ADRA2B/AQP3/CD177/CLDN1/DGKG/DRD2/EDN1/F12/HSD11B2/IL6/MYO5B/NME1/P2RX6/P2RX7/PLAU/SLC6A3	17
GO:2000191	regulation of fatty acid transport	4/238	24/18493	0.000232125	0.0127506	0.0113506	EDN1/IL1B/NTSR1/P2RX7	4
GO:0032306	regulation of prostaglandin secretion	3/238	10/18493	0.000236267	0.0127506	0.0113506	EDN1/IL1B/P2RX7	3
GO:0032308	positive regulation of prostaglandin secretion	3/238	10/18493	0.000236267	0.0127506	0.0113506	EDN1/IL1B/P2RX7	3
GO:0009914	hormone transport	13/238	316/18493	0.000241203	0.0128071	0.0114008	ADRA2B/AGTR1/CPLX1/DRD2/EDN1/GIPR/GPR27/IL1B/IL6/LIF/OSM/RAB11FIP3/STXBP4	13
GO:1900034	regulation of cellular response to heat	5/238	45/18493	0.000271802	0.0142027	0.0126432	BAG3/CHORDC1/DNAJB1/FKBP4/HSPH1	5
GO:0018958	phenol-containing compound metabolic process	7/238	99/18493	0.000291837	0.0150113	0.013363	DDC/DRD2/SLC6A3/SNCB/SULT1A3/TH/TPH2	7
GO:0017157	regulation of exocytosis	10/238	204/18493	0.000321976	0.0162053	0.0144259	ABR/APBA2/CD177/CDK5R2/CHRNA4/CPLX1/DRD2/RAB3A/SYT5/ZP3	10
GO:0050729	positive regulation of inflammatory response	8/238	133/18493	0.000329463	0.0162053	0.0144259	AGTR1/CD28/F12/IL17RB/IL1B/IL6/OSM/ZP3	8
GO:0035094	response to nicotine	5/238	47/18493	0.0003342	0.0162053	0.0144259	CHRNA4/DRD2/EDN1/SLC6A3/TH	5
GO:0099003	vesicle-mediated transport in synapse	10/238	205/18493	0.000334739	0.0162053	0.0144259	APBA2/CADPS/CALY/CHRNA4/CPLX1/DRD2/P2RX7/RAB3A/SNCB/SYT5	10
GO:0019233	sensory perception of pain	7/238	102/18493	0.000350427	0.0167189	0.0148831	CHRNA4/EDN1/KCNA1/KCNK4/NTSR1/P2RX7/UCHL1	7
GO:0006617	SRP-dependent cotranslational protein targeting to membrane, signal sequence recognition	3/238	12/18493	0.000424974	0.0197044	0.0175408	LOC101929130/RN7SL1/RN7SL2	3
GO:0042416	dopamine biosynthetic process	3/238	12/18493	0.000424974	0.0197044	0.0175408	DDC/SLC6A3/TH	3
GO:0008344	adult locomotory behavior	6/238	78/18493	0.000505833	0.0231278	0.0205883	CEND1/DRD2/EN1/NTSR1/SNCG/UCHL1	6
GO:0032310	prostaglandin secretion	3/238	13/18493	0.000547228	0.0246778	0.021968	EDN1/IL1B/P2RX7	3
GO:0046883	regulation of hormone secretion	11/238	261/18493	0.000590217	0.0262567	0.0233736	ADRA2B/AGTR1/DRD2/EDN1/GIPR/GPR27/IL1B/LIF/OSM/RAB11FIP3/STXBP4	11
GO:0007188	adenylate cyclase-modulating G protein-coupled receptor signaling pathway	10/238	221/18493	0.000603772	0.0265016	0.0235916	ADRA1D/ADRA2B/DRD2/EDN1/GPR3/GRIK3/GRM2/GRM8/HRH3/HRH4	10
GO:0071248	cellular response to metal ion	9/238	184/18493	0.000647787	0.0280594	0.0249784	CLDN1/CPNE6/CPNE9/EDN1/KCNA1/NEUROD2/SYT5/TH/TPH2	9
GO:0003014	renal system process	7/238	115/18493	0.000722225	0.0308775	0.027487	AGTR1/AQP3/DRD2/EDN1/HSD11B2/MYO5B/PCSK5	7
GO:0050886	endocrine process	6/238	84/18493	0.00075094	0.0315739	0.028107	AGTR1/EDN1/HSD11B2/IL1B/PCSK5/RAB11FIP3	6
GO:0032890	regulation of organic acid transport	5/238	56/18493	0.000757697	0.0315739	0.028107	EDN1/HRH3/IL1B/NTSR1/P2RX7	5
GO:0032892	positive regulation of organic acid transport	4/238	33/18493	0.000816371	0.0335937	0.029905	EDN1/IL1B/NTSR1/P2RX7	4
GO:0007216	G protein-coupled glutamate receptor signaling pathway	3/238	15/18493	0.000854177	0.0341487	0.030399	GRIK3/GRM2/GRM8	3
GO:0015732	prostaglandin transport	3/238	15/18493	0.000854177	0.0341487	0.030399	EDN1/IL1B/P2RX7	3
GO:0048489	synaptic vesicle transport	8/238	154/18493	0.000871351	0.0341487	0.030399	APBA2/CADPS/CHRNA4/CPLX1/DRD2/P2RX7/RAB3A/SYT5	8
GO:0097480	establishment of synaptic vesicle localization	8/238	154/18493	0.000871351	0.0341487	0.030399	APBA2/CADPS/CHRNA4/CPLX1/DRD2/P2RX7/RAB3A/SYT5	8
GO:1903531	negative regulation of secretion by cell	9/238	196/18493	0.00101444	0.0392886	0.0349746	ABR/ADRA2B/DRD2/EDN1/HRH3/IL1B/LIF/OSM/RAB11FIP3	9
GO:0061077	chaperone-mediated protein folding	5/238	60/18493	0.00103918	0.0394036	0.0350769	CHORDC1/DNAJB1/DNAJB4/FKBP4/HSPH1	5
GO:0014048	regulation of glutamate secretion	3/238	16/18493	0.00104135	0.0394036	0.0350769	HRH3/NTSR1/P2RX7	3
GO:0003073	regulation of systemic arterial blood pressure	6/238	90/18493	0.0010791	0.0399144	0.0355317	AGTR1/DRD2/EDN1/HSD11B2/NTSR1/PCSK5	6
GO:0051899	membrane depolarization	6/238	90/18493	0.0010791	0.0399144	0.0355317	CHRNA4/EDN1/FZD9/KCNJ2/NTSR1/P2RX7	6
GO:0051302	regulation of cell division	8/238	162/18493	0.00120837	0.0437677	0.0389619	CCP110/DRD2/IL1B/KLHL21/OSM/RAB11FIP3/TAL1/TGFB3	8
GO:0050890	cognition	11/238	285/18493	0.00120986	0.0437677	0.0389619	CHRNA4/DRD2/EN1/FZD9/HRH3/KCNK4/NDRG4/NEUROD2/NPTX2/NTSR1/TH	11
GO:0097479	synaptic vesicle localization	8/238	165/18493	0.00135872	0.0482965	0.0429934	APBA2/CADPS/CHRNA4/CPLX1/DRD2/P2RX7/RAB3A/SYT5	8
GO:0050714	positive regulation of protein secretion	10/238	246/18493	0.00136439	0.0482965	0.0429934	ALOX15B/DRD2/GIPR/GPR27/IL17RB/IL6/OSM/P2RX7/PANX2/TGFB3	10

## Sheet: BP_upregulated DEGs
ID	Description	GeneRatio	BgRatio	pvalue	p.adjust	qvalue	geneID	Count
GO:1900034	regulation of cellular response to heat	5/88	45/18493	2.28744e-06	0.00432325	0.0040933	DNAJB1/CHORDC1/HSPH1/FKBP4/BAG3	5
GO:0009408	response to heat	7/88	145/18493	5.88627e-06	0.00556253	0.00526666	DNAJB4/DNAJB1/CHORDC1/HSPH1/FKBP4/BAG3/DNAJA1	7
GO:0061077	chaperone-mediated protein folding	5/88	60/18493	9.66789e-06	0.00609077	0.00576681	DNAJB4/DNAJB1/CHORDC1/HSPH1/FKBP4	5
GO:0006617	SRP-dependent cotranslational protein targeting to membrane, signal sequence recognition	3/88	12/18493	2.22066e-05	0.0104926	0.00993453	RN7SL1/RN7SL2/LOC101929130	3
GO:0009266	response to temperature stimulus	7/88	208/18493	6.046e-05	0.0228539	0.0216383	DNAJB4/DNAJB1/CHORDC1/HSPH1/FKBP4/BAG3/DNAJA1	7
GO:0006457	protein folding	7/88	218/18493	8.12185e-05	0.0255838	0.0242231	DNAJB4/DNAJB1/CHORDC1/HSPH1/FKBP4/BAG3/DNAJA1	7
GO:0034605	cellular response to heat	5/88	104/18493	0.000138154	0.0373015	0.0353175	DNAJB1/CHORDC1/HSPH1/FKBP4/BAG3	5

## Sheet: BP_downregulated DEGs
ID	Description	GeneRatio	BgRatio	pvalue	p.adjust	qvalue	geneID	Count
GO:0006836	neurotransmitter transport	17/151	268/18493	7.09063e-11	1.81095e-07	1.56069e-07	DDC/SLC18A2/NTSR1/TH/SLC6A3/SYT5/SNCG/EDN1/DRD2/SLC25A22/APBA2/RAB3A/CADPS/HRH3/SV2C/CPLX1/CHRNA4	17
GO:0001505	regulation of neurotransmitter levels	18/151	346/18493	4.8177e-10	6.15221e-07	5.30201e-07	DDC/SLC18A2/NTSR1/IL1B/TH/SLC6A3/TPH2/SYT5/SDSL/SNCG/EDN1/DRD2/APBA2/RAB3A/CADPS/HRH3/CPLX1/CHRNA4	18
GO:0023061	signal release	18/151	453/18493	3.26885e-08	2.78288e-05	2.3983e-05	GPR27/SLC18A2/AGTR1/IL1B/SYT5/SNCG/EDN1/LIF/IL6/DRD2/OSM/RAB11FIP3/APBA2/RAB3A/CADPS/HRH3/CPLX1/CHRNA4	18
GO:0015837	amine transport	9/151	101/18493	1.39933e-07	8.93469e-05	7.69997e-05	DDC/SLC18A2/NTSR1/TH/SYT5/SNCG/DRD2/HRH3/CHRNA4	9
GO:0007626	locomotory behavior	11/151	194/18493	5.70909e-07	0.000255758	0.000220414	SLC18A2/NTSR1/TH/SLC6A3/UCHL1/SNCG/CEND1/EN1/DRD2/APBA2/CHRNA4	11
GO:0099504	synaptic vesicle cycle	11/151	195/18493	6.00841e-07	0.000255758	0.000220414	DDC/SLC18A2/TH/SYT5/DRD2/APBA2/RAB3A/CADPS/SNCB/CPLX1/CHRNA4	11
GO:0007269	neurotransmitter secretion	10/151	167/18493	1.15494e-06	0.000368716	0.000317761	SLC18A2/SYT5/SNCG/DRD2/APBA2/RAB3A/CADPS/HRH3/CPLX1/CHRNA4	10
GO:0099643	signal release from synapse	10/151	167/18493	1.15494e-06	0.000368716	0.000317761	SLC18A2/SYT5/SNCG/DRD2/APBA2/RAB3A/CADPS/HRH3/CPLX1/CHRNA4	10
GO:0010038	response to metal ion	14/151	358/18493	1.45123e-06	0.000411827	0.000354915	AQP3/KCNA1/TH/SLC6A3/TPH2/SYT5/GSS/EDN1/DRD2/CPNE6/NEUROD2/CPNE9/CLDN1/SNCB	14
GO:0017158	regulation of calcium ion-dependent exocytosis	8/151	104/18493	2.17924e-06	0.000556578	0.000479663	SYT5/DRD2/APBA2/RAB3A/ZP3/CDK5R2/CPLX1/CHRNA4	8
GO:0002675	positive regulation of acute inflammatory response	5/151	28/18493	2.86847e-06	0.000610153	0.000525833	IL1B/F12/IL6/OSM/ZP3	5
GO:0051937	catecholamine transport	7/151	76/18493	2.872e-06	0.000610153	0.000525833	SLC18A2/SLC6A3/SYT5/SNCG/DRD2/HRH3/CHRNA4	7
GO:0015696	ammonium transport	8/151	109/18493	3.10571e-06	0.000610153	0.000525833	SLC18A2/SLC6A3/SYT5/SNCG/EDN1/DRD2/HRH3/CHRNA4	8
GO:0046717	acid secretion	8/151	112/18493	3.8078e-06	0.000682189	0.000587915	NTSR1/IL1B/GRM2/EDN1/DRD2/BDKRB2/RAB3A/HRH3	8
GO:0015872	dopamine transport	6/151	52/18493	4.00659e-06	0.000682189	0.000587915	SLC18A2/SLC6A3/SYT5/SNCG/DRD2/CHRNA4	6
GO:0017156	calcium ion regulated exocytosis	9/151	153/18493	4.65859e-06	0.000743628	0.000640863	SYT5/DRD2/APBA2/RAB3A/ZP3/CDK5R2/CADPS/CPLX1/CHRNA4	9
GO:0015844	monoamine transport	7/151	88/18493	7.68585e-06	0.00115469	0.000995115	SLC18A2/SLC6A3/SYT5/SNCG/DRD2/HRH3/CHRNA4	7
GO:0050804	modulation of chemical synaptic transmission	14/151	418/18493	8.67399e-06	0.00119788	0.00103234	CA7/NTSR1/GRM8/IL1B/GRM2/SNCG/EDN1/DRD2/GRIK3/NEUROD2/APBA2/RAB3A/CPLX1/CHRNA4	14
GO:0099177	regulation of trans-synaptic signaling	14/151	419/18493	8.91141e-06	0.00119788	0.00103234	CA7/NTSR1/GRM8/IL1B/GRM2/SNCG/EDN1/DRD2/GRIK3/NEUROD2/APBA2/RAB3A/CPLX1/CHRNA4	14
GO:0015849	organic acid transport	12/151	316/18493	1.13262e-05	0.00137748	0.00118712	NTSR1/IL1B/SLC10A4/GRM2/EDN1/SLC16A6/SLC43A2/DRD2/BDKRB2/SLC25A22/RAB3A/HRH3	12
GO:0046942	carboxylic acid transport	12/151	316/18493	1.13262e-05	0.00137748	0.00118712	NTSR1/IL1B/SLC10A4/GRM2/EDN1/SLC16A6/SLC43A2/DRD2/BDKRB2/SLC25A22/RAB3A/HRH3	12
GO:0015893	drug transport	10/151	217/18493	1.19454e-05	0.00138675	0.00119511	SLC18A2/NTSR1/SLC6A3/SYT5/SNCG/EDN1/DRD2/SLC25A22/CLDN1/CHRNA4	10
GO:0046888	negative regulation of hormone secretion	6/151	65/18493	1.48976e-05	0.00165428	0.00142567	IL1B/EDN1/LIF/DRD2/OSM/RAB11FIP3	6
GO:0042417	dopamine metabolic process	5/151	39/18493	1.56319e-05	0.0016635	0.00143361	DDC/TH/SLC6A3/DRD2/SNCB	5
GO:0071248	cellular response to metal ion	9/151	184/18493	2.06174e-05	0.00204059	0.00175859	KCNA1/TH/TPH2/SYT5/EDN1/CPNE6/NEUROD2/CPNE9/CLDN1	9
GO:0051588	regulation of neurotransmitter transport	8/151	141/18493	2.07734e-05	0.00204059	0.00175859	NTSR1/SNCG/DRD2/APBA2/RAB3A/HRH3/CPLX1/CHRNA4	8
GO:0032309	icosanoid secretion	5/151	44/18493	2.85329e-05	0.00268716	0.00231581	NTSR1/IL1B/EDN1/DRD2/BDKRB2	5
GO:1903305	regulation of regulated secretory pathway	8/151	148/18493	2.94598e-05	0.00268716	0.00231581	SYT5/DRD2/APBA2/RAB3A/ZP3/CDK5R2/CPLX1/CHRNA4	8
GO:0071715	icosanoid transport	5/151	46/18493	3.55444e-05	0.00302601	0.00260784	NTSR1/IL1B/EDN1/DRD2/BDKRB2	5
GO:1901571	fatty acid derivative transport	5/151	46/18493	3.55444e-05	0.00302601	0.00260784	NTSR1/IL1B/EDN1/DRD2/BDKRB2	5
GO:0035094	response to nicotine	5/151	47/18493	3.95157e-05	0.00325558	0.00280568	TH/SLC6A3/EDN1/DRD2/CHRNA4	5
GO:0008344	adult locomotory behavior	6/151	78/18493	4.24609e-05	0.00338891	0.00292059	NTSR1/UCHL1/SNCG/CEND1/EN1/DRD2	6
GO:0003014	renal system process	7/151	115/18493	4.41532e-05	0.00341719	0.00294495	AQP3/AGTR1/MYO5B/EDN1/DRD2/PCSK5/HSD11B2	7
GO:0015850	organic hydroxy compound transport	10/151	255/18493	4.75767e-05	0.00351441	0.00302874	AQP3/SLC18A2/AGTR1/SLC6A3/SYT5/SLC10A4/SNCG/DRD2/HRH3/CHRNA4	10
GO:0099003	vesicle-mediated transport in synapse	9/151	205/18493	4.81615e-05	0.00351441	0.00302874	SYT5/DRD2/CALY/APBA2/RAB3A/CADPS/SNCB/CPLX1/CHRNA4	9
GO:0071241	cellular response to inorganic substance	9/151	207/18493	5.19297e-05	0.00368413	0.003175	KCNA1/TH/TPH2/SYT5/EDN1/CPNE6/NEUROD2/CPNE9/CLDN1	9
GO:0050878	regulation of body fluid levels	14/151	493/18493	5.35677e-05	0.00369762	0.00318663	NME1/AQP3/P2RX6/F12/SLC6A3/DGKG/MYO5B/EDN1/IL6/DRD2/ADAMTS18/CLDN1/HSD11B2/PLAU	14
GO:0050886	endocrine process	6/151	84/18493	6.45512e-05	0.00433852	0.00373896	AGTR1/IL1B/EDN1/RAB11FIP3/PCSK5/HSD11B2	6
GO:0016079	synaptic vesicle exocytosis	7/151	123/18493	6.77939e-05	0.00443963	0.0038261	SYT5/DRD2/APBA2/RAB3A/CADPS/CPLX1/CHRNA4	7
GO:0006584	catecholamine metabolic process	5/151	54/18493	7.78138e-05	0.00484723	0.00417737	DDC/TH/SLC6A3/DRD2/SNCB	5
GO:0009712	catechol-containing compound metabolic process	5/151	54/18493	7.78138e-05	0.00484723	0.00417737	DDC/TH/SLC6A3/DRD2/SNCB	5
GO:0007193	adenylate cyclase-inhibiting G protein-coupled receptor signaling pathway	6/151	89/18493	8.92467e-05	0.00542705	0.00467706	GRM8/GRM2/EDN1/DRD2/GRIK3/HRH3	6
GO:0015800	acidic amino acid transport	5/151	56/18493	9.27631e-05	0.0055097	0.00474829	NTSR1/GRM2/SLC25A22/RAB3A/HRH3	5
GO:0003073	regulation of systemic arterial blood pressure	6/151	90/18493	9.49841e-05	0.00551339	0.00475147	NTSR1/AGTR1/EDN1/DRD2/PCSK5/HSD11B2	6
GO:0015711	organic anion transport	13/151	460/18493	0.000104818	0.005949	0.00512688	CA7/NTSR1/IL1B/SLC10A4/GRM2/EDN1/SLC16A6/SLC43A2/DRD2/BDKRB2/SLC25A22/RAB3A/HRH3	13
GO:0050729	positive regulation of inflammatory response	7/151	133/18493	0.000110953	0.00604432	0.00520903	AGTR1/IL1B/F12/IL6/OSM/ZP3/CD28	7
GO:0042416	dopamine biosynthetic process	3/151	12/18493	0.000111231	0.00604432	0.00520903	DDC/TH/SLC6A3	3
GO:0048639	positive regulation of developmental growth	8/151	180/18493	0.000117275	0.00623998	0.00537765	SLC6A3/NTN1/DDX39B/EDN1/DRD2/CPNE6/CPNE9/ZP3	8
GO:0051952	regulation of amine transport	6/151	94/18493	0.000120936	0.00630349	0.00543239	NTSR1/SYT5/SNCG/DRD2/HRH3/CHRNA4	6
GO:0050433	regulation of catecholamine secretion	5/151	61/18493	0.000139819	0.00714194	0.00615496	SYT5/SNCG/DRD2/HRH3/CHRNA4	5
GO:0030534	adult behavior	7/151	141/18493	0.000159657	0.00774258	0.00667261	NTSR1/UCHL1/SNCG/CEND1/EN1/DRD2/CHRNA4	7
GO:0018958	phenol-containing compound metabolic process	6/151	99/18493	0.000160964	0.00774258	0.00667261	DDC/TH/SLC6A3/TPH2/DRD2/SNCB	6
GO:0050432	catecholamine secretion	5/151	63/18493	0.000163045	0.00774258	0.00667261	SYT5/SNCG/DRD2/HRH3/CHRNA4	5
GO:0014047	glutamate secretion	4/151	34/18493	0.000163704	0.00774258	0.00667261	NTSR1/GRM2/RAB3A/HRH3	4
GO:0019233	sensory perception of pain	6/151	102/18493	0.000189594	0.00864685	0.0074519	NTSR1/KCNA1/UCHL1/EDN1/KCNK4/CHRNA4	6
GO:0042136	neurotransmitter biosynthetic process	6/151	102/18493	0.000189594	0.00864685	0.0074519	DDC/IL1B/TH/SLC6A3/TPH2/EDN1	6
GO:0051592	response to calcium ion	7/151	146/18493	0.000198017	0.00887253	0.0076464	AQP3/TPH2/SYT5/EDN1/CPNE6/NEUROD2/CPNE9	7
GO:0046879	hormone secretion	10/151	306/18493	0.000213271	0.00932013	0.00803214	GPR27/AGTR1/IL1B/EDN1/LIF/IL6/DRD2/OSM/RAB11FIP3/CPLX1	10
GO:0042133	neurotransmitter metabolic process	7/151	148/18493	0.000215304	0.00932013	0.00803214	DDC/IL1B/TH/SLC6A3/TPH2/SDSL/EDN1	7
GO:0007216	G protein-coupled glutamate receptor signaling pathway	3/151	15/18493	0.000225942	0.00961759	0.00828849	GRM8/GRM2/GRIK3	3
GO:0046928	regulation of neurotransmitter secretion	6/151	106/18493	0.000233862	0.00979151	0.00843839	SNCG/DRD2/APBA2/RAB3A/CPLX1/CHRNA4	6
GO:0048489	synaptic vesicle transport	7/151	154/18493	0.000274601	0.0106966	0.00921841	SYT5/DRD2/APBA2/RAB3A/CADPS/CPLX1/CHRNA4	7
GO:0097480	establishment of synaptic vesicle localization	7/151	154/18493	0.000274601	0.0106966	0.00921841	SYT5/DRD2/APBA2/RAB3A/CADPS/CPLX1/CHRNA4	7
GO:0009914	hormone transport	10/151	316/18493	0.000275812	0.0106966	0.00921841	GPR27/AGTR1/IL1B/EDN1/LIF/IL6/DRD2/OSM/RAB11FIP3/CPLX1	10
GO:0017157	regulation of exocytosis	8/151	204/18493	0.000276031	0.0106966	0.00921841	SYT5/DRD2/APBA2/RAB3A/ZP3/CDK5R2/CPLX1/CHRNA4	8
GO:0032305	positive regulation of icosanoid secretion	3/151	16/18493	0.00027642	0.0106966	0.00921841	NTSR1/IL1B/EDN1	3
GO:0001990	regulation of systemic arterial blood pressure by hormone	4/151	40/18493	0.000310571	0.0114956	0.009907	AGTR1/EDN1/PCSK5/HSD11B2	4
GO:0014046	dopamine secretion	4/151	40/18493	0.000310571	0.0114956	0.009907	SYT5/SNCG/DRD2/CHRNA4	4
GO:0014059	regulation of dopamine secretion	4/151	40/18493	0.000310571	0.0114956	0.009907	SYT5/SNCG/DRD2/CHRNA4	4
GO:0015718	monocarboxylic acid transport	7/151	158/18493	0.000320957	0.0117104	0.0100921	NTSR1/IL1B/SLC10A4/EDN1/SLC16A6/DRD2/BDKRB2	7
GO:2000193	positive regulation of fatty acid transport	3/151	17/18493	0.000333647	0.0120019	0.0103433	NTSR1/IL1B/EDN1	3
GO:0051602	response to electrical stimulus	4/151	41/18493	0.000341975	0.0121306	0.0104542	TH/EEF1A2/NEUROD2/RAB3A	4
GO:0050769	positive regulation of neurogenesis	12/151	453/18493	0.000350471	0.0122617	0.0105672	NME1/IL1B/NTN1/LIF/IL6/BRINP2/DRD2/STMN2/CPNE6/NEUROD2/CPNE9/NDRG4	12
GO:0050954	sensory perception of mechanical stimulus	7/151	161/18493	0.000359686	0.012414	0.0106985	OTOGL/KCNA1/TH/LOXHD1/RAB3A/KCNK4/BARHL1	7
GO:0001504	neurotransmitter uptake	4/151	42/18493	0.000375589	0.0126218	0.0108775	SLC18A2/NTSR1/SLC6A3/DRD2	4
GO:0046189	phenol-containing compound biosynthetic process	4/151	42/18493	0.000375589	0.0126218	0.0108775	DDC/TH/SLC6A3/TPH2	4
GO:0032303	regulation of icosanoid secretion	3/151	18/18493	0.000397985	0.0132007	0.0113765	NTSR1/IL1B/EDN1	3
GO:0097479	synaptic vesicle localization	7/151	165/18493	0.000417058	0.013656	0.0117688	SYT5/DRD2/APBA2/RAB3A/CADPS/CPLX1/CHRNA4	7
GO:0007188	adenylate cyclase-modulating G protein-coupled receptor signaling pathway	8/151	221/18493	0.000471341	0.015238	0.0131322	ADRA1D/GRM8/GRM2/EDN1/DRD2/GRIK3/HRH3/GPR3	8
GO:0014075	response to amine	4/151	45/18493	0.000490568	0.0153549	0.013233	NME1/SLC18A2/TH/DRD2	4
GO:0051047	positive regulation of secretion	11/151	404/18493	0.000492866	0.0153549	0.013233	GPR27/NTSR1/IL1B/EDN1/IL6/DRD2/OSM/PANX2/RAB3A/ZP3/CDK5R2	11
GO:0071277	cellular response to calcium ion	5/151	80/18493	0.000499006	0.0153549	0.013233	SYT5/EDN1/CPNE6/NEUROD2/CPNE9	5
GO:2000300	regulation of synaptic vesicle exocytosis	5/151	80/18493	0.000499006	0.0153549	0.013233	DRD2/APBA2/RAB3A/CPLX1/CHRNA4	5
GO:0050890	cognition	9/151	285/18493	0.000566579	0.0172267	0.0148461	NTSR1/TH/EN1/DRD2/NEUROD2/HRH3/KCNK4/NDRG4/CHRNA4	9
GO:0009713	catechol-containing compound biosynthetic process	3/151	21/18493	0.000637132	0.0187039	0.0161191	DDC/TH/SLC6A3	3
GO:0035813	regulation of renal sodium excretion	3/151	21/18493	0.000637132	0.0187039	0.0161191	AGTR1/EDN1/DRD2	3
GO:0042423	catecholamine biosynthetic process	3/151	21/18493	0.000637132	0.0187039	0.0161191	DDC/TH/SLC6A3	3
GO:1902803	regulation of synaptic vesicle transport	5/151	85/18493	0.00065902	0.0191265	0.0164834	DRD2/APBA2/RAB3A/CPLX1/CHRNA4	5
GO:0003044	regulation of systemic arterial blood pressure mediated by a chemical signal	4/151	49/18493	0.000680196	0.0195193	0.0168219	AGTR1/EDN1/PCSK5/HSD11B2	4
GO:0006835	dicarboxylic acid transport	5/151	86/18493	0.000695152	0.0197269	0.0170007	NTSR1/GRM2/SLC25A22/RAB3A/HRH3	5
GO:0009651	response to salt stress	3/151	22/18493	0.000733332	0.0203579	0.0175446	TH/BDKRB2/CLDN1	3
GO:0035812	renal sodium excretion	3/151	22/18493	0.000733332	0.0203579	0.0175446	AGTR1/EDN1/DRD2	3
GO:0006865	amino acid transport	6/151	132/18493	0.000754755	0.0207274	0.017863	NTSR1/GRM2/SLC43A2/SLC25A22/RAB3A/HRH3	6
GO:0051961	negative regulation of nervous system development	9/151	298/18493	0.000778508	0.0211522	0.0182291	IL1B/NTN1/CEND1/IL6/STMN2/BCL11A/NEUROD2/FUOM/KIAA0319	9
GO:0060627	regulation of vesicle-mediated transport	12/151	498/18493	0.000809305	0.0217575	0.0187508	IL1B/SYT5/DRD2/CALY/APBA2/RAB3A/ZP3/ANXA13/CDK5R2/NDRG4/CPLX1/CHRNA4	12
GO:0003071	renal system process involved in regulation of systemic arterial blood pressure	3/151	23/18493	0.000838304	0.0220009	0.0189606	AGTR1/PCSK5/HSD11B2	3
GO:1903859	regulation of dendrite extension	3/151	23/18493	0.000838304	0.0220009	0.0189606	BCL11A/CPNE6/CPNE9	3
GO:0030195	negative regulation of blood coagulation	4/151	52/18493	0.000852817	0.0220009	0.0189606	F12/EDN1/ADAMTS18/PLAU	4
GO:1900047	negative regulation of hemostasis	4/151	52/18493	0.000852817	0.0220009	0.0189606	F12/EDN1/ADAMTS18/PLAU	4
GO:0044070	regulation of anion transport	5/151	91/18493	0.000898494	0.0229475	0.0197763	CA7/NTSR1/IL1B/EDN1/HRH3	5
GO:0031639	plasminogen activation	3/151	24/18493	0.000952353	0.0236146	0.0203512	F12/MELTF/PLAU	3
GO:0044062	regulation of excretion	3/151	24/18493	0.000952353	0.0236146	0.0203512	AGTR1/EDN1/DRD2	3
GO:2000191	regulation of fatty acid transport	3/151	24/18493	0.000952353	0.0236146	0.0203512	NTSR1/IL1B/EDN1	3
GO:0060078	regulation of postsynaptic membrane potential	6/151	139/18493	0.000988065	0.0240638	0.0207384	GABRD/P2RX6/NTSR1/KCNA1/DRD2/CHRNA4	6
GO:0015908	fatty acid transport	5/151	93/18493	0.000991122	0.0240638	0.0207384	NTSR1/IL1B/EDN1/DRD2/BDKRB2	5
GO:1903532	positive regulation of secretion by cell	10/151	373/18493	0.000998734	0.0240638	0.0207384	GPR27/NTSR1/EDN1/IL6/DRD2/OSM/PANX2/RAB3A/ZP3/CDK5R2	10
GO:0071398	cellular response to fatty acid	4/151	55/18493	0.00105422	0.0251604	0.0216834	NME1/EDN1/KCNK4/CLDN1	4
GO:0007612	learning	6/151	141/18493	0.00106395	0.0251604	0.0216834	NTSR1/TH/EN1/DRD2/NEUROD2/NDRG4	6
GO:0032890	regulation of organic acid transport	4/151	56/18493	0.00112818	0.0261944	0.0225745	NTSR1/IL1B/EDN1/HRH3	4
GO:0050819	negative regulation of coagulation	4/151	56/18493	0.00112818	0.0261944	0.0225745	F12/EDN1/ADAMTS18/PLAU	4
GO:1903531	negative regulation of secretion by cell	7/151	196/18493	0.00115261	0.0265205	0.0228555	IL1B/EDN1/LIF/DRD2/OSM/RAB11FIP3/HRH3	7
GO:0007187	G protein-coupled receptor signaling pathway, coupled to cyclic nucleotide second messenger	8/151	256/18493	0.00122515	0.0279377	0.0240769	ADRA1D/GRM8/GRM2/EDN1/DRD2/GRIK3/HRH3/GPR3	8
GO:0046883	regulation of hormone secretion	8/151	261/18493	0.00138529	0.0313099	0.0269831	GPR27/AGTR1/IL1B/EDN1/LIF/DRD2/OSM/RAB11FIP3	8
GO:0001764	neuron migration	6/151	149/18493	0.00141314	0.0313841	0.027047	NTN1/DRD2/CDK5R2/BARHL1/SCRT1/KIAA0319	6
GO:0051384	response to glucocorticoid	6/151	149/18493	0.00141314	0.0313841	0.027047	TH/TPH2/EDN1/IL6/CLDN1/HSD11B2	6
GO:0001964	startle response	3/151	28/18493	0.00150507	0.0328543	0.0283141	KCNA1/SLC6A3/DRD2	3
GO:0007205	protein kinase C-activating G protein-coupled receptor signaling pathway	3/151	28/18493	0.00150507	0.0328543	0.0283141	DGKG/EDN1/GAP43	3
GO:0045927	positive regulation of growth	8/151	267/18493	0.00159898	0.0346084	0.0298258	SLC6A3/NTN1/DDX39B/EDN1/DRD2/CPNE6/CPNE9/ZP3	8
GO:0001101	response to acid chemical	9/151	332/18493	0.00165094	0.0354328	0.0305362	NME1/AQP3/TH/GSS/EDN1/BRINP2/BCL11A/KCNK4/CLDN1	9
GO:0007628	adult walking behavior	3/151	29/18493	0.00166875	0.0355166	0.0306084	UCHL1/CEND1/DRD2	3
GO:0048638	regulation of developmental growth	9/151	334/18493	0.00172005	0.0363059	0.0312886	SLC6A3/NTN1/DDX39B/EDN1/DRD2/BCL11A/CPNE6/CPNE9/ZP3	9
GO:0050482	arachidonic acid secretion	3/151	30/18493	0.00184314	0.0379628	0.0327165	NTSR1/DRD2/BDKRB2	3
GO:0090659	walking behavior	3/151	30/18493	0.00184314	0.0379628	0.0327165	UCHL1/CEND1/DRD2	3
GO:1903963	arachidonate transport	3/151	30/18493	0.00184314	0.0379628	0.0327165	NTSR1/DRD2/BDKRB2	3
GO:0007585	respiratory gaseous exchange	4/151	65/18493	0.00196504	0.0401497	0.0346013	NTSR1/EDN1/RAB3A/CHRNA4	4
GO:0010259	multicellular organism aging	3/151	31/18493	0.00202849	0.0411172	0.0354351	DDC/TH/EDN1	3
GO:0007588	excretion	4/151	66/18493	0.0020787	0.0418032	0.0360263	AQP3/AGTR1/EDN1/DRD2	4
GO:0051966	regulation of synaptic transmission, glutamatergic	4/151	67/18493	0.00219683	0.0438336	0.037776	GRM8/GRM2/DRD2/GRIK3	4
GO:0044706	multi-multicellular organism process	7/151	221/18493	0.00228517	0.0452429	0.0389906	IL1B/OVGP1/EDN1/LIF/PCSK5/APOL2/HSD11B2	7
GO:0051048	negative regulation of secretion	7/151	222/18493	0.00234376	0.0458668	0.0395283	IL1B/EDN1/LIF/DRD2/OSM/RAB11FIP3/HRH3	7
GO:0001975	response to amphetamine	3/151	33/18493	0.002433	0.0458668	0.0395283	SLC18A2/TH/DRD2	3
GO:0032892	positive regulation of organic acid transport	3/151	33/18493	0.002433	0.0458668	0.0395283	NTSR1/IL1B/EDN1	3
GO:0097484	dendrite extension	3/151	33/18493	0.002433	0.0458668	0.0395283	BCL11A/CPNE6/CPNE9	3
GO:0098801	regulation of renal system process	3/151	33/18493	0.002433	0.0458668	0.0395283	AGTR1/EDN1/DRD2	3
GO:0031960	response to corticosteroid	6/151	166/18493	0.00243968	0.0458668	0.0395283	TH/TPH2/EDN1/IL6/CLDN1/HSD11B2	6
GO:0098693	regulation of synaptic vesicle cycle	5/151	114/18493	0.0024424	0.0458668	0.0395283	DRD2/APBA2/RAB3A/CPLX1/CHRNA4	5
GO:0035690	cellular response to drug	9/151	355/18493	0.00259557	0.0483874	0.0417006	NME1/DDC/IL1B/TH/EDN1/IL6/BCL11A/HRH3/CHRNA4	9
