# Supplementary material for: Explorative Combined Lipid and Transcriptomic Profiling of Substantia Nigra and Putamen in Parkinson’s Disease
Source: Cells. 2020 Aug 26;9(9):1966. doi: 10.3390/cells9091966 (PMC7564986; doi:10.3390/cells9091966)
Supplement: Supplementary file 1 [file cells-09-01966-s001.zip › Supplementary_revised/Spreadsheet_S3.xlsx]

## Sheet: Overlap SN studies
Explorative Combined Lipid and Transcriptomic Profiling of Substantia Nigra and Putamen in Parkinson’s Disease
Helena Xicoy, Jos F. Brouwers, Bé Wieringa & Gerard J.M. Martens
Gene symbol	GSE7621	GSE42966	GSE49036	GSE20164	GSE54282	GSE20163	GSE20333	RNAseq	Number of studies	Direction
AGTR1	-1.66	-1.58595	-2.31042			-1.2559		-1.52918	5	down
ALDH1A1	-1.98			-1.77235		-1.49692		-0.880022	4	down
DDC	-1.74			-3.24396		-2.15252		-1.22827	4	down
DLK1	-1.8		-1.34372	-1.94984		-0.978718			4	down
DRD2	-0.989		-0.933078	-1.02143				-0.887574	4	down
GAP43	-0.835			-1.67617		-1.51311		-0.721841	4	down
KCNJ6	-2.2		-1.71067			-2.61896		-0.878717	4	down
PCSK1	-1.9		-2.06676	-3.07917		-0.909777			4	down
SLC18A2	-3.06			-3.9848		-2.88732		-1.36454	4	down
SLC6A3	-2.5			-2.5939		-1.44177		-1.33337	4	down
SV2C	-1.6		-1.56594			-2.55704		-0.894721	4	down
TH	-3.66			-3.08579		-1.76737		-1.23169	4	down
ACOT7				-1.11521		-1.01109		-0.679089	3	down
AFF3	-1.4	-1.36873	-0.833611						3	down
CADPS	-1.36		-0.78638					-0.72595	3	down
CDH8	-1.29		-1.0491			-1.14665			3	down
CLDN1	-0.838		-0.838383					-0.604282	3	down
CUX2			-1.72896	-1.03434		-1.40345			3	down
DHDDS			-0.649939	-0.765555				-0.606765	3	down
DKK3	-0.616		-0.898506			-0.709268			3	down
EN1	-1.6		-1.59005					-0.971108	3	down
FGF13	-1.68			-1.80329		-1.72952			3	down
FST	-2.39		-0.704565					-0.959309	3	down
GABRB1	-0.702		-0.638211			-0.741605			3	down
GSS	-0.727		-0.66556					-0.634249	3	down
KCND3	-0.755		-0.972493			-0.907436			3	down
KIAA1644			-0.614413	-1.13236		-2.21014			3	down
L1CAM		-2.63713	-1.35842	-0.934872					3	down
NR4A2	-1.05		-1.36795			-0.96331			3	down
NTN1	-0.855		-0.853298					-0.625953	3	down
PBX1	-0.885		-0.834542			-0.699132			3	down
PCDH8	-2.2			-1.47723		-1.83657			3	down
PRKAR2B	-0.99		-0.86068			-0.794396			3	down
PSEN2	-0.824			-0.80592		-0.614177			3	down
RAB3A	-0.841		-0.77059					-0.635036	3	down
RDH12	-1.32		-1.23306					-0.771878	3	down
RET	-1.48		-0.872805			-1.88913			3	down
SCG2	-1.38			-1.88951		-1.10796			3	down
SDC1	-1.94		-1.2504			-0.857996			3	down
STMN2				-1.86912		-2.05278		-0.650761	3	down
TUBB3	-0.774			-1.06628				-1.02644	3	down
UCHL1				-0.989656		-0.590443		-0.645144	3	down
BCL11A			-0.713308			1.02287		-0.780126	3	NA
GRIA1			-0.934486	1.38731		-0.852583			3	NA
RAD52	0.812					1.10487	-1.77508		3	NA
BOK	0.696		0.96503				2.10443		3	up
CHORDC1	1.03		0.856384					1.0223	3	up
FLT1	0.67		0.775791	2.22869					3	up
GAS1	1.14					0.744163		0.60404	3	up
HIST1H2AC	0.905		1.18076					0.688604	3	up
HSPA1B///HSPA1A	1.32		1.22423	1.35356					3	up
HSPA1L///HSPA1B///HSPA1A	1.46		1.51585	1.93701					3	up
KCNJ2	0.675		0.784928					0.587637	3	up
MID1IP1	0.937					0.899494		0.907678	3	up
P2RX7	1.03		0.942102					0.956595	3	up
P4HA1	1.23		0.761549					0.883727	3	up
RHOBTB3	0.688		0.674826	1.00315					3	up
STIP1	0.892			1.9069				0.834997	3	up
USP31	0.944		0.703323					0.614739	3	up
ACSM5	-0.605					-1.02706			2	down
ADAM23			-0.607725					-0.799486	2	down
ADAMTS18					-1.69954			-0.980847	2	down
AGBL5	-0.739		-0.8495						2	down
AHNAK2			-1.26259					-0.98001	2	down
AMIGO2				-0.718222		-0.721589			2	down
ANK1			-0.666247			-0.831893			2	down
ANKH			-0.831307			-0.801747			2	down
ANKRD50	-0.664		-0.926604						2	down
ANXA6				-1.14475				-0.629157	2	down
ATP2A3	-2.13		-1.08542						2	down
ATP6V0D1				-0.689036		-0.744276			2	down
ATP6V0E2			-0.660516	-0.798572					2	down
BCAS4	-1.64		-0.778517						2	down
BFSP1	-1.5			-1.55286					2	down
C11orf80			-0.747568	-1.30536					2	down
C15orf59	-0.704		-1.13615						2	down
CACNA1G			-1.09071			-1.26442			2	down
CACNB3	-0.819		-0.905245						2	down
CADPS2	-1.3					-1.15272			2	down
CALN1	-0.847		-1.12583						2	down
CAMK1G	-1.76		-1.01053						2	down
CBLN1	-1.8		-1.28235						2	down
CCDC189			-0.874318					-0.674813	2	down
CDK14	-0.759		-0.876505						2	down
CEND1				-0.861866				-0.696352	2	down
CERS6			-1.02532			-0.673959			2	down
CHD5	-1.52		-0.906219						2	down
CLIP3	-0.601		-0.607499						2	down
CLSTN2	-1.56		-1.40207						2	down
CNIH3			-1.15636			-0.846534			2	down
CNPY2	-0.865		-0.675225						2	down
CORO2A	-1.04		-0.962643						2	down
CPLX2	-1.18		-1.14897						2	down
CYB561			-0.895525	-0.964267					2	down
CYP27C1	-1.44		-1.36883						2	down
DCC	-1.69		-1.43778						2	down
DCLK1	-0.919					-0.807092			2	down
DENR	-0.623		-0.673581						2	down
DIRAS2	-1.69		-1.26196						2	down
DOK4	-1.17					-1.14266			2	down
DOK6	-1.23		-1.13293						2	down
FAM155A			-0.794239			-0.666803			2	down
FAM162A	-0.671		-0.641551						2	down
FBXL16			-0.760185					-0.635864	2	down
FKBP1B			-0.790925			-0.666479			2	down
FLJ30901///SCUBE1	-2.07		-1.00307						2	down
FOXA1			-0.905011				-1.13256		2	down
GABRD		-1.55494						-1.52119	2	down
GBE1	-1.27			-1.24556					2	down
GCH1			-0.875343			-1.05634			2	down
GFRA1	-0.813		-0.715505						2	down
GNB5			-0.641281			-0.910983			2	down
GNG3				-1.12368				-0.792137	2	down
GPLD1			-0.738828			-0.901098			2	down
GPR161	-0.842		-0.82359						2	down
GPR26	-1.54		-0.894957						2	down
GPRC5A	-1.53		-0.599841						2	down
GRIA3	-0.651		-0.647429						2	down
GRP	-1.97					-1.85103			2	down
HMGCR			-0.646869			-0.741255			2	down
HMP19				-1.37021		-0.965201			2	down
HN1			-0.830522			-0.848576			2	down
HTR1F	-1.7	-1.69846							2	down
INPP4B			-1.28931			-0.802937			2	down
INSM1			-1.4738			-0.820545			2	down
ISM1	-1.5		-1.24037						2	down
KANK4	-1.01		-1.14875						2	down
KCNB1	-1.31		-0.709565						2	down
KCNG3	-1.12		-1.01921						2	down
KIAA0319			-0.810961					-0.640966	2	down
KIF26B	-0.726		-1.17451						2	down
KLHL13	-1.07		-1.37742						2	down
LBH			-0.839977			-0.768195			2	down
LDB2			-0.638101			-0.640563			2	down
LINC00632	-0.839		-0.787389						2	down
LINC00849///SLC25A16	-0.797		-0.770016						2	down
LMOD3	-1.55		-1.11481						2	down
LOC101928238	-0.707		-0.628106						2	down
LOC101928307	-0.719		-0.893534						2	down
LOC101928623///HARS			-0.687189			-0.851645			2	down
LOC441052	-1.74		-1.08624						2	down
LPO	-1.88		-0.916488						2	down
LRP8			-0.620864	-1.67037					2	down
LRPAP1	-0.962		-0.751918						2	down
LRRC3B	-0.941		-0.864142						2	down
MAD2L1	-0.635					-0.680446			2	down
MATN3			-0.973206			-1.21353			2	down
MFSD6	-0.736		-0.644262						2	down
MPO						-0.749623		-1.23713	2	down
MXRA7	-0.61		-1.04648						2	down
MYRIP	-0.793		-0.966028						2	down
NCAPG	-0.662		-0.918183						2	down
NEB			-0.70243				-1.03327		2	down
NRXN3			-0.894378			-1.71571			2	down
NTSR1			-1.00202					-1.32693	2	down
NUP93	-1.58		-0.989594						2	down
OCRL			-0.70153			-0.655514			2	down
OPA1	-0.666		-0.589725						2	down
OSBPL10	-1.2		-1.41362						2	down
PAIP1			-0.752702			-0.695085			2	down
PAK3			-0.661335			-1.03182			2	down
PAPPA	-0.888		-0.750078						2	down
PCYOX1L	-0.889		-0.867652						2	down
PGM2L1	-0.799		-0.903416						2	down
PGR	-1.19		-0.81751						2	down
PID1	-1.79					-0.791245			2	down
PIN1	-0.842					-1.78044			2	down
PIP5K1B			-1.13382			-0.705784			2	down
PLAA	-0.768		-0.73247						2	down
PLBD2	-1.39		-0.735169						2	down
PLCH1			-1.37483			-0.979152			2	down
PLCXD2	-1.41		-1.61743						2	down
PLPPR4			-0.910932			-0.806263			2	down
PTPRN2			-0.691438			-0.71821			2	down
RAB11FIP3			-0.807518					-0.724004	2	down
RAPH1	-0.699		-0.717261						2	down
RCAN2	-0.937			-1.18844					2	down
REEP1				-1.27668		-0.941233			2	down
RGS4				-1.6542		-1.10369			2	down
RGS6	-1.09		-0.789269						2	down
RIMBP2			-1.18465			-0.798733			2	down
RIMS3			-1.08564			-1.11172			2	down
RNF144A-AS1	-1.33		-0.631258						2	down
ROBO2	-1.52		-1.04507						2	down
SCN2A			-0.78552	-1.2034					2	down
SCN3B			-1.05423			-1.2721			2	down
SLC10A4	-2.55							-1.07375	2	down
SLC24A3			-0.671792	-0.845443					2	down
SLC8A1	-1.57		-0.820313						2	down
SLIT1	-1.15					-0.678926			2	down
SMIM10L2B///SMIM10L2A	-1.06		-1.04874						2	down
SMPD3			-0.688468			-0.868818			2	down
SNCA	-0.744		-0.911555						2	down
SNCG				-1.50089				-0.762502	2	down
SSSCA1	-2.36			-2.05043					2	down
SSTR1	-1.36		-1.50451						2	down
SUSD1	-1.54		-1.02017						2	down
SYT17			-0.664911			-0.923344			2	down
TASP1	-1.75		-0.66849						2	down
TIMM23B///TIMM23	-0.595		-0.610032						2	down
TMEM255A	-1.57					-1.14189			2	down
TNFRSF21			-0.649687			-1.2065			2	down
TOX2	-0.897		-1.18065						2	down
TPBG	-1.5		-0.89102						2	down
TRIM58			-0.908266	-2.52388					2	down
TTC39C	-1.06		-1.03507						2	down
TUB	-1.13		-1.00474						2	down
TUBB2A	-0.865							-0.866113	2	down
TUBB4B	-0.638					-0.873438			2	down
UNC13C	-1.49		-1.32841						2	down
VAV3	-1.54			-0.946212					2	down
WNK2		-1.7971	-0.693371						2	down
YTHDC2	-1.18		-0.628822						2	down
YWHAZ			-0.985118			-0.911712			2	down
ZDHHC18	-1.48		-0.636051						2	down
ZNF503	-0.647		-0.679444						2	down
ADRA1D						0.897825		-1.63066	2	NA
ANXA13		1.57259						-0.742947	2	NA
APOH				-1.55455			2.88515		2	NA
ARSD	-1.16						1.7199		2	NA
ATP2B3			-0.81247			1.24363			2	NA
CD300A	1.5					-1.26905			2	NA
CDH19			1.01998				-1.01444		2	NA
FOS				1.2185			-2.09027		2	NA
FUBP1	0.611					-0.771931			2	NA
HTR5A		-1.78552			0.774059				2	NA
ISLR	-1.05					0.648292			2	NA
JADE1	0.69		-0.638119						2	NA
KALRN			-1.22345	1.1476					2	NA
KLF5			-0.659159					1.502	2	NA
MELTF						1.04012		-0.840074	2	NA
MIR4435-2HG	1.81							-0.683965	2	NA
MOBP	-0.714	1.94366							2	NA
PGAM2						-1.25665	2.50129		2	NA
RBM3	-2.45			0.919484					2	NA
SCN4A	1.11			-1.46427					2	NA
SOX6	1.96		-0.62439						2	NA
SRSF3	-0.636		0.655138						2	NA
SYNCRIP	-0.606		0.590734						2	NA
UFM1	-0.61		0.651515						2	NA
XIST	-3.57						2.36447		2	NA
XPNPEP2	-1					0.893808			2	NA
ZEB2	-0.714	1.52605							2	NA
ADA	1.27					0.673954			2	up
ADH1B			1.20098	1.94525					2	up
AKR1C1	1.39		0.689758						2	up
AKR1C3	1.01		0.859137						2	up
AMER2	0.706		0.722054						2	up
ANGPT1			0.894645	0.974486					2	up
AP1G2	0.802			1.29872					2	up
ARL4A	0.697							0.902444	2	up
ASB4	1.85					0.765217			2	up
ASPA		1.41289	0.66944						2	up
ATG4C	0.603		0.787147						2	up
ATM	0.615		0.743015						2	up
BIN2						0.61493	1.4694		2	up
BTG1			0.641795	0.795308					2	up
C18orf54		1.30896	0.709885						2	up
CA2			1.15463					0.828876	2	up
CDH1		2.08685		1.89059					2	up
CHN2	0.984		0.762833						2	up
CLMN	0.763		0.589482						2	up
COMMD3-BMI1///BMI1	0.679		0.633633						2	up
CP			1.32344	1.60809					2	up
CSF3R	1.49			1.77835					2	up
CXCR4			0.608121	1.03731					2	up
DCAF4				1.2985		0.755957			2	up
DDIT4L			0.671345					0.705731	2	up
DNAJB1				1.42089				1.18179	2	up
DUSP10			0.6243			0.641078			2	up
EIF4EBP2				1.45471			0.804415		2	up
ERMN		1.69421	0.67227						2	up
FAM13A	0.679		0.672978						2	up
FAM13A-AS1	0.896		0.657889						2	up
FGFR2				1.30771		0.882763			2	up
FKBP4	1.15							0.841165	2	up
FLT3LG	0.725						2.06197		2	up
FZD9	2.05							0.931516	2	up
GSDMB	1.42					1.37066			2	up
H2BFS			0.635196	1.777					2	up
HACD4	0.753		0.634656						2	up
HIST1H2BD	0.887		0.744751						2	up
HSPH1	0.878							0.982412	2	up
IGK///IGKC	1.51					1.14444			2	up
IKZF1	1.47					0.720761			2	up
IL17RB	0.739							0.595573	2	up
INHBE	1.85			2.10295					2	up
ITGB1			0.792064			1.03873			2	up
IVNS1ABP	0.605		0.669192						2	up
JADE2	0.827							0.835283	2	up
JCHAIN						1.24908	3.24064		2	up
KANSL1L	0.87			1.82051					2	up
KIAA1551	0.605		0.634356						2	up
LAMP2	0.799		1.00041						2	up
LARP7	0.833		0.658165						2	up
LINC00320		1.20296	1.01646						2	up
LOC101930400///AKR1C2	0.995		0.778509						2	up
LOC101930416///LOC101929792///LOC100996724///PDE4DIP	0.784		0.804813						2	up
LOC149684///BPI	1.47						1.25999		2	up
LRRC1				1.84684		0.622609			2	up
MEF2C	0.597			1.18256					2	up
MKNK2	0.866							1.0135	2	up
MYH11				2.59181		1.87826			2	up
MYOT			0.934423					0.752197	2	up
NFATC3			0.716045			0.654471			2	up
NFIB	1.36		0.647968						2	up
OR7C1	1.11							2.05144	2	up
OSGIN1	1.66							1.121	2	up
PCDHGA3				1.02095		1.53774			2	up
PDX1						0.682283	1.95555		2	up
PIDD1	1.69							0.702301	2	up
PKP4		1.20871	0.596897						2	up
PLN				2.57316		1.55824			2	up
PNISR	0.815		0.76492						2	up
PRSS53	0.744							0.827485	2	up
QKI		1.92286	0.733194						2	up
RAD54B	0.882						1.56187		2	up
RELN	1.37		0.984823						2	up
RFTN2	0.708		0.763069						2	up
RNF130			0.717709			0.644026			2	up
RNF17	1.27						2.50822		2	up
RYR2	1.06		0.587233						2	up
SAMHD1	0.658		0.640346						2	up
SELPLG	0.879					0.855482			2	up
SHC4	0.708		0.634842						2	up
SIPA1	0.63					1.3703			2	up
SLC38A2	0.884							0.991703	2	up
SLC5A3	1.44							0.943221	2	up
SLF2		1.91533	0.783204						2	up
SNORA70///RPL10			0.596511			1.17575			2	up
SPP1	0.713		0.594926						2	up
THAP2	1.28		0.712773						2	up
TLR7			0.805277				1.76742		2	up
TMED5	0.918			0.852678					2	up
TNRC6C-AS1	0.873		0.609992						2	up
TXNIP			0.873719	1.04209					2	up
USP34	0.631			1.04076					2	up
WIZ				1.51454		0.707764			2	up
XPO1	0.691							0.640828	2	up
ZNF397	1.52		0.767788						2	up
ZNF638-IT1///ZNF638	0.612		0.660937						2	up

## Sheet: BP_all DEGs
ID	Description	GeneRatio	BgRatio	pvalue	p.adjust	qvalue	geneID	Count
GO:0050808	synapse organization	23/181	384/18493	3.92299e-12	1.09883e-08	8.98984e-09	DRD2/GAP43/CDH8/CUX2/L1CAM/NTN1/PCDH8/RAB3A/AMIGO2/CACNB3/CBLN1/CLSTN2/LRP8/OPA1/PAK3/PIN1/ROBO2/SLIT1/SNCA/SNCG/TPBG/UNC13C/YWHAZ	23
GO:0050807	regulation of synapse organization	17/181	214/18493	3.703e-11	5.18605e-08	4.24286e-08	DRD2/GAP43/CDH8/CUX2/NTN1/PCDH8/AMIGO2/CBLN1/CLSTN2/LRP8/OPA1/PAK3/ROBO2/SLIT1/SNCA/TPBG/YWHAZ	17
GO:0050803	regulation of synapse structure or activity	17/181	220/18493	5.73589e-11	5.35541e-08	4.38142e-08	DRD2/GAP43/CDH8/CUX2/NTN1/PCDH8/AMIGO2/CBLN1/CLSTN2/LRP8/OPA1/PAK3/ROBO2/SLIT1/SNCA/TPBG/YWHAZ	17
GO:0006836	neurotransmitter transport	18/181	268/18493	1.5431e-10	1.08056e-07	8.84034e-08	DDC/DRD2/SLC18A2/SLC6A3/SV2C/TH/CADPS/RAB3A/CADPS2/CPLX2/NTSR1/PTPRN2/RGS4/RIMS3/SNCA/SNCG/SYT17/UNC13C	18
GO:0061564	axon development	23/181	493/18493	5.74882e-10	2.77755e-07	2.2724e-07	DRD2/GAP43/FGF13/L1CAM/NR4A2/NTN1/RAB3A/RET/TUBB3/UCHL1/DCC/DCLK1/DOK4/DOK6/FKBP1B/GFRA1/NRXN3/PAK3/PLPPR4/RAPH1/ROBO2/SLIT1/TNFRSF21	23
GO:0042416	dopamine biosynthetic process	6/181	12/18493	7.1198e-10	2.77755e-07	2.2724e-07	DDC/SLC6A3/TH/NR4A2/GCH1/SNCA	6
GO:0009713	catechol-containing compound biosynthetic process	7/181	21/18493	7.93304e-10	2.77755e-07	2.2724e-07	DDC/SLC6A3/TH/NR4A2/GCH1/INSM1/SNCA	7
GO:0042423	catecholamine biosynthetic process	7/181	21/18493	7.93304e-10	2.77755e-07	2.2724e-07	DDC/SLC6A3/TH/NR4A2/GCH1/INSM1/SNCA	7
GO:0042391	regulation of membrane potential	21/181	424/18493	1.1748e-09	3.65623e-07	2.99127e-07	DRD2/CUX2/FGF13/GABRB1/KCND3/CACNA1G/CACNB3/CBLN1/CNIH3/FKBP1B/GABRD/GRIA3/KCNB1/NTSR1/PID1/RGS4/RIMS3/SCN2A/SCN3B/SLC8A1/SNCA	21
GO:0007409	axonogenesis	21/181	449/18493	3.26204e-09	9.13698e-07	7.47523e-07	DRD2/GAP43/FGF13/L1CAM/NR4A2/NTN1/RAB3A/RET/TUBB3/UCHL1/DCC/DCLK1/DOK4/DOK6/GFRA1/NRXN3/PAK3/PLPPR4/RAPH1/ROBO2/SLIT1	21
GO:0023061	signal release	21/181	453/18493	3.81601e-09	9.71696e-07	7.94972e-07	AGTR1/DRD2/SLC18A2/CADPS/RAB3A/CADPS2/CPLX2/FKBP1B/GPLD1/GRP/HMGCR/KCNB1/MYRIP/PTPRN2/RAB11FIP3/RIMS3/SMPD3/SNCA/SNCG/SYT17/UNC13C	21
GO:0001505	regulation of neurotransmitter levels	18/181	346/18493	9.05986e-09	2.11472e-06	1.73012e-06	DDC/DRD2/SLC18A2/SLC6A3/TH/CADPS/RAB3A/CADPS2/CPLX2/GCH1/NTSR1/PTPRN2/RGS4/RIMS3/SNCA/SNCG/SYT17/UNC13C	18
GO:0006584	catecholamine metabolic process	8/181	54/18493	5.11041e-08	1.02245e-05	8.36493e-06	DDC/DRD2/SLC6A3/TH/NR4A2/GCH1/INSM1/SNCA	8
GO:0009712	catechol-containing compound metabolic process	8/181	54/18493	5.11041e-08	1.02245e-05	8.36493e-06	DDC/DRD2/SLC6A3/TH/NR4A2/GCH1/INSM1/SNCA	8
GO:0015837	amine transport	10/181	101/18493	5.5976e-08	1.04526e-05	8.55156e-06	DDC/DRD2/SLC18A2/TH/KCNB1/NTSR1/RGS4/SNCA/SNCG/SYT17	10
GO:0099504	synaptic vesicle cycle	13/181	195/18493	6.56556e-08	1.14938e-05	9.40344e-06	DDC/DRD2/SLC18A2/TH/CADPS/RAB3A/CADPS2/CPLX2/PLAA/RIMS3/SNCA/SYT17/UNC13C	13
GO:0051963	regulation of synapse assembly	10/181	104/18493	7.41473e-08	1.22169e-05	9.99497e-06	GAP43/CUX2/NTN1/AMIGO2/CBLN1/CLSTN2/ROBO2/SLIT1/SNCA/TPBG	10
GO:0042417	dopamine metabolic process	7/181	39/18493	9.04469e-08	1.31869e-05	1.07886e-05	DDC/DRD2/SLC6A3/TH/NR4A2/GCH1/SNCA	7
GO:0007269	neurotransmitter secretion	12/181	167/18493	9.41586e-08	1.31869e-05	1.07886e-05	DRD2/SLC18A2/CADPS/RAB3A/CADPS2/CPLX2/PTPRN2/RIMS3/SNCA/SNCG/SYT17/UNC13C	12
GO:0099643	signal release from synapse	12/181	167/18493	9.41586e-08	1.31869e-05	1.07886e-05	DRD2/SLC18A2/CADPS/RAB3A/CADPS2/CPLX2/PTPRN2/RIMS3/SNCA/SNCG/SYT17/UNC13C	12
GO:0060078	regulation of postsynaptic membrane potential	11/181	139/18493	1.22867e-07	1.63881e-05	1.34076e-05	DRD2/CUX2/GABRB1/CACNB3/CBLN1/GABRD/GRIA3/NTSR1/RGS4/SLC8A1/SNCA	11
GO:0046189	phenol-containing compound biosynthetic process	7/181	42/18493	1.54768e-07	1.97048e-05	1.61211e-05	DDC/SLC6A3/TH/NR4A2/GCH1/INSM1/SNCA	7
GO:0007626	locomotory behavior	12/181	194/18493	4.79232e-07	5.83621e-05	4.77477e-05	DRD2/SLC18A2/SLC6A3/TH/EN1/NR4A2/UCHL1/ANKH/CEND1/NTSR1/SNCA/SNCG	12
GO:0007416	synapse assembly	11/181	165/18493	6.9438e-07	8.10399e-05	6.63011e-05	DRD2/GAP43/CUX2/NTN1/AMIGO2/CBLN1/CLSTN2/ROBO2/SLIT1/SNCA/TPBG	11
GO:0001508	action potential	10/181	133/18493	7.50849e-07	8.41252e-05	6.88252e-05	FGF13/KCND3/CACNA1G/CACNB3/FKBP1B/KCNB1/NTSR1/SCN2A/SCN3B/SLC8A1	10
GO:0050804	modulation of chemical synaptic transmission	17/181	418/18493	7.96501e-07	8.53963e-05	6.98652e-05	DRD2/CUX2/PRKAR2B/RAB3A/CACNB3/CBLN1/CLSTN2/CPLX2/DCC/KCNB1/LRP8/NTSR1/RGS4/RIMS3/SNCA/SNCG/UNC13C	17
GO:0099177	regulation of trans-synaptic signaling	17/181	419/18493	8.2317e-07	8.53963e-05	6.98652e-05	DRD2/CUX2/PRKAR2B/RAB3A/CACNB3/CBLN1/CLSTN2/CPLX2/DCC/KCNB1/LRP8/NTSR1/RGS4/RIMS3/SNCA/SNCG/UNC13C	17
GO:0008344	adult locomotory behavior	8/181	78/18493	9.43077e-07	9.43413e-05	7.71834e-05	DRD2/EN1/NR4A2/UCHL1/CEND1/NTSR1/SNCA/SNCG	8
GO:0034765	regulation of ion transmembrane transport	17/181	454/18493	2.45449e-06	0.00023707	0.000193954	DRD2/KCNJ6/KCND3/CACNA1G/CACNB3/CNIH3/FKBP1B/GNB5/KCNB1/KCNG3/NTSR1/RGS4/SCN2A/SCN3B/SLC8A1/SNCA/WNK2	17
GO:0017156	calcium ion regulated exocytosis	10/181	153/18493	2.69755e-06	0.000251861	0.000206055	DRD2/CADPS/RAB3A/CACNA1G/CADPS2/CPLX2/KCNB1/RIMS3/SYT17/UNC13C	10
GO:0001504	neurotransmitter uptake	6/181	42/18493	3.16766e-06	0.000286213	0.000234159	DRD2/SLC18A2/SLC6A3/NTSR1/RGS4/SNCA	6
GO:0002027	regulation of heart rate	8/181	99/18493	5.78315e-06	0.000490867	0.000401593	DRD2/KCND3/CACNA1G/FKBP1B/GCH1/RGS4/SCN3B/SLC8A1	8
GO:0018958	phenol-containing compound metabolic process	8/181	99/18493	5.78315e-06	0.000490867	0.000401593	DDC/DRD2/SLC6A3/TH/NR4A2/GCH1/INSM1/SNCA	8
GO:0070588	calcium ion transmembrane transport	13/181	302/18493	9.05266e-06	0.000742038	0.000607083	DRD2/ANXA6/ATP2A3/CACNA1G/CACNB3/FAM155A/FKBP1B/GNB5/NTSR1/OPA1/SLC24A3/SLC8A1/SNCA	13
GO:0051937	catecholamine transport	7/181	76/18493	9.47993e-06	0.000742038	0.000607083	DRD2/SLC18A2/SLC6A3/KCNB1/SNCA/SNCG/SYT17	7
GO:0007411	axon guidance	12/181	259/18493	9.68385e-06	0.000742038	0.000607083	GAP43/L1CAM/NTN1/RET/TUBB3/DCC/DOK4/DOK6/GFRA1/NRXN3/ROBO2/SLIT1	12
GO:0008016	regulation of heart contraction	11/181	217/18493	9.90253e-06	0.000742038	0.000607083	DRD2/TH/FGF13/KCND3/ATP2A3/CACNA1G/FKBP1B/GCH1/RGS4/SCN3B/SLC8A1	11
GO:0097485	neuron projection guidance	12/181	260/18493	1.00669e-05	0.000742038	0.000607083	GAP43/L1CAM/NTN1/RET/TUBB3/DCC/DOK4/DOK6/GFRA1/NRXN3/ROBO2/SLIT1	12
GO:0030534	adult behavior	9/181	141/18493	1.04317e-05	0.000749211	0.000612951	DRD2/EN1/NR4A2/UCHL1/CEND1/NRXN3/NTSR1/SNCA/SNCG	9
GO:1903522	regulation of blood circulation	12/181	262/18493	1.08731e-05	0.000761389	0.000622914	AGTR1/DRD2/TH/FGF13/KCND3/ATP2A3/CACNA1G/FKBP1B/GCH1/RGS4/SCN3B/SLC8A1	12
GO:0015872	dopamine transport	6/181	52/18493	1.13365e-05	0.000774475	0.00063362	DRD2/SLC18A2/SLC6A3/SNCA/SNCG/SYT17	6
GO:0099565	chemical synaptic transmission, postsynaptic	8/181	111/18493	1.35006e-05	0.000900359	0.00073661	DRD2/CUX2/CACNB3/CBLN1/GRIA3/NTSR1/RGS4/SNCA	8
GO:0006816	calcium ion transport	15/181	413/18493	1.40951e-05	0.000901257	0.000737345	DRD2/PSEN2/ANXA6/ATP2A3/CACNA1G/CACNB3/FAM155A/FKBP1B/GNB5/NTSR1/OPA1/RGS4/SLC24A3/SLC8A1/SNCA	15
GO:0010976	positive regulation of neuron projection development	12/181	269/18493	1.41576e-05	0.000901257	0.000737345	CUX2/L1CAM/NTN1/RET/STMN2/FKBP1B/LRP8/OPA1/PAK3/PLAA/ROBO2/SYT17	12
GO:0048588	developmental cell growth	11/181	226/18493	1.45025e-05	0.000902701	0.000738526	FGF13/L1CAM/NTN1/DCC/DCLK1/PIN1/PLAA/RAPH1/RGS4/SLIT1/SYT17	11
GO:0001975	response to amphetamine	5/181	33/18493	1.61492e-05	0.000983344	0.000804502	DRD2/SLC18A2/TH/NR4A2/RGS4	5
GO:0048489	synaptic vesicle transport	9/181	154/18493	2.11653e-05	0.00123508	0.00101046	DRD2/CADPS/RAB3A/CADPS2/CPLX2/RIMS3/SNCA/SYT17/UNC13C	9
GO:0097480	establishment of synaptic vesicle localization	9/181	154/18493	2.11653e-05	0.00123508	0.00101046	DRD2/CADPS/RAB3A/CADPS2/CPLX2/RIMS3/SNCA/SYT17/UNC13C	9
GO:0009410	response to xenobiotic stimulus	12/181	282/18493	2.26083e-05	0.00129237	0.00105732	DRD2/SLC18A2/SLC6A3/TH/CLDN1/GSS/NR4A2/PRKAR2B/LPO/RGS4/SLC8A1/SNCA	12
GO:0015844	monoamine transport	7/181	88/18493	2.49445e-05	0.00139739	0.00114325	DRD2/SLC18A2/SLC6A3/KCNB1/SNCA/SNCG/SYT17	7
GO:0051656	establishment of organelle localization	16/181	491/18493	2.74499e-05	0.00150657	0.00123257	DRD2/CADPS/NTN1/RAB3A/UCHL1/CADPS2/CNIH3/CPLX2/OPA1/RIMS3/SLIT1/SNCA/SYT17/TRIM58/UNC13C/YWHAZ	16
GO:0006720	isoprenoid metabolic process	8/181	123/18493	2.85071e-05	0.00150657	0.00123257	ALDH1A1/TH/DHDDS/RDH12/SDC1/CYP27C1/HMGCR/LRP8	8
GO:0016079	synaptic vesicle exocytosis	8/181	123/18493	2.85071e-05	0.00150657	0.00123257	DRD2/CADPS/RAB3A/CADPS2/CPLX2/RIMS3/SYT17/UNC13C	8
GO:0061003	positive regulation of dendritic spine morphogenesis	4/181	19/18493	3.06714e-05	0.00159094	0.00130159	CUX2/LRP8/OPA1/PAK3	4
GO:0017157	regulation of exocytosis	10/181	204/18493	3.368e-05	0.00171523	0.00140328	DRD2/RAB3A/SDC1/CACNA1G/CADPS2/CPLX2/KCNB1/RIMS3/SMPD3/SNCA	10
GO:0097479	synaptic vesicle localization	9/181	165/18493	3.65103e-05	0.00182617	0.00149404	DRD2/CADPS/RAB3A/CADPS2/CPLX2/RIMS3/SNCA/SYT17/UNC13C	9
GO:1901617	organic hydroxy compound biosynthetic process	11/181	251/18493	3.8193e-05	0.00184903	0.00151274	DDC/SLC6A3/TH/DHDDS/DKK3/NR4A2/GCH1/HMGCR/INSM1/NTSR1/SNCA	11
GO:0051952	regulation of amine transport	7/181	94/18493	3.82876e-05	0.00184903	0.00151274	DRD2/KCNB1/NTSR1/RGS4/SNCA/SNCG/SYT17	7
GO:1903170	negative regulation of calcium ion transmembrane transport	5/181	40/18493	4.23591e-05	0.00201098	0.00164524	DRD2/CACNB3/FKBP1B/GNB5/NTSR1	5
GO:0070838	divalent metal ion transport	15/181	459/18493	4.77242e-05	0.00222792	0.00182273	DRD2/PSEN2/ANXA6/ATP2A3/CACNA1G/CACNB3/FAM155A/FKBP1B/GNB5/NTSR1/OPA1/RGS4/SLC24A3/SLC8A1/SNCA	15
GO:0045666	positive regulation of neuron differentiation	13/181	356/18493	5.06232e-05	0.00232113	0.00189898	CUX2/L1CAM/NTN1/RET/STMN2/FKBP1B/FOXA1/LRP8/OPA1/PAK3/PLAA/ROBO2/SYT17	13
GO:0072511	divalent inorganic cation transport	15/181	462/18493	5.1378e-05	0.00232113	0.00189898	DRD2/PSEN2/ANXA6/ATP2A3/CACNA1G/CACNB3/FAM155A/FKBP1B/GNB5/NTSR1/OPA1/RGS4/SLC24A3/SLC8A1/SNCA	15
GO:0021953	central nervous system neuron differentiation	9/181	175/18493	5.77773e-05	0.0025688	0.00210161	DRD2/GABRB1/NR4A2/CBLN1/CEND1/CHD5/DCC/DCLK1/ROBO2	9
GO:0060079	excitatory postsynaptic potential	7/181	103/18493	6.88411e-05	0.00301287	0.00246492	DRD2/CUX2/CACNB3/CBLN1/GRIA3/RGS4/SNCA	7
GO:0010975	regulation of neuron projection development	15/181	478/18493	7.53285e-05	0.00309563	0.00253263	CUX2/FGF13/L1CAM/NTN1/RET/STMN2/DCC/FKBP1B/KIAA0319/LRP8/OPA1/PAK3/PLAA/ROBO2/SYT17	15
GO:0007612	learning	8/181	141/18493	7.54788e-05	0.00309563	0.00253263	DRD2/TH/EN1/FGF13/PRKAR2B/HMGCR/NRXN3/NTSR1	8
GO:0051588	regulation of neurotransmitter transport	8/181	141/18493	7.54788e-05	0.00309563	0.00253263	DRD2/RAB3A/CPLX2/NTSR1/RGS4/RIMS3/SNCA/SNCG	8
GO:0014075	response to amine	5/181	45/18493	7.5601e-05	0.00309563	0.00253263	DRD2/SLC18A2/TH/NR4A2/RGS4	5
GO:0021700	developmental maturation	11/181	271/18493	7.6258e-05	0.00309563	0.00253263	NR4A2/RAB3A/RET/BFSP1/CEND1/FOXA1/OPA1/PGR/TRIM58/UNC13C/YWHAZ	11
GO:0043279	response to alkaloid	7/181	106/18493	8.26167e-05	0.00326272	0.00266933	DDC/DRD2/SLC6A3/TH/RGS4/SLC8A1/SNCA	7
GO:0060560	developmental growth involved in morphogenesis	10/181	227/18493	8.27038e-05	0.00326272	0.00266933	FGF13/L1CAM/NTN1/DCC/DCLK1/KIF26B/PLAA/RAPH1/SLIT1/SYT17	10
GO:0021954	central nervous system neuron development	6/181	74/18493	8.63445e-05	0.00335904	0.00274813	DRD2/GABRB1/NR4A2/DCC/DCLK1/ROBO2	6
GO:0001764	neuron migration	8/181	149/18493	0.000111072	0.00426183	0.00348673	DRD2/FGF13/NR4A2/NTN1/DCC/DCLK1/KIAA0319/PLAA	8
GO:0043271	negative regulation of ion transport	8/181	154/18493	0.000139657	0.00528619	0.00432478	DRD2/CACNB3/FKBP1B/GNB5/NTSR1/RGS4/SNCA/WNK2	8
GO:0060047	heart contraction	10/181	244/18493	0.000149777	0.00554017	0.00453257	DRD2/TH/KCND3/ATP2A3/CACNA1G/FKBP1B/GCH1/RGS4/SCN3B/SLC8A1	10
GO:0097366	response to bronchodilator	5/181	52/18493	0.00015217	0.00554017	0.00453257	DRD2/SLC18A2/TH/NR4A2/RGS4	5
GO:0050769	positive regulation of neurogenesis	14/181	453/18493	0.000153975	0.00554017	0.00453257	DRD2/CUX2/L1CAM/NTN1/RET/STMN2/FKBP1B/FOXA1/LRP8/OPA1/PAK3/PLAA/ROBO2/SYT17	14
GO:0097164	ammonium ion metabolic process	9/181	199/18493	0.000154278	0.00554017	0.00453257	DDC/DRD2/SLC6A3/TH/NR4A2/GCH1/GPLD1/SMPD3/SNCA	9
GO:0045921	positive regulation of exocytosis	6/181	83/18493	0.000163605	0.00580072	0.00474574	RAB3A/SDC1/CACNA1G/CADPS2/KCNB1/SMPD3	6
GO:0006066	alcohol metabolic process	12/181	348/18493	0.000168994	0.0059169	0.00484079	ALDH1A1/DHDDS/DKK3/RDH12/CYP27C1/GCH1/HMGCR/INPP4B/NTSR1/OCRL/PLCH1/SNCA	12
GO:0050806	positive regulation of synaptic transmission	8/181	159/18493	0.000174054	0.00601168	0.00491833	DRD2/CUX2/CACNB3/CLSTN2/NTSR1/RGS4/RIMS3/SNCA	8
GO:0051961	negative regulation of nervous system development	11/181	298/18493	0.000175994	0.00601168	0.00491833	FGF13/NTN1/PBX1/STMN2/CEND1/DCC/GPR161/KIAA0319/ROBO2/SLIT1/TNFRSF21	11
GO:0060401	cytosolic calcium ion transport	8/181	161/18493	0.000189634	0.00633681	0.00518432	DRD2/CACNB3/FAM155A/FKBP1B/NTSR1/OPA1/SLC8A1/SNCA	8
GO:0031115	negative regulation of microtubule polymerization	3/181	12/18493	0.000190109	0.00633681	0.00518432	STMN2/CLIP3/SNCA	3
GO:0099003	vesicle-mediated transport in synapse	9/181	205/18493	0.000192785	0.00633681	0.00518432	DRD2/CADPS/RAB3A/CADPS2/CPLX2/RIMS3/SNCA/SYT17/UNC13C	9
GO:0003015	heart process	10/181	252/18493	0.000194561	0.00633681	0.00518432	DRD2/TH/KCND3/ATP2A3/CACNA1G/FKBP1B/GCH1/RGS4/SCN3B/SLC8A1	10
GO:0015850	organic hydroxy compound transport	10/181	255/18493	0.000214031	0.00689081	0.00563757	AGTR1/DRD2/SLC18A2/SLC6A3/KCNB1/OSBPL10/SLC10A4/SNCA/SNCG/SYT17	10
GO:0034763	negative regulation of transmembrane transport	7/181	124/18493	0.000220234	0.00696464	0.00569797	DRD2/CACNB3/FKBP1B/GNB5/NTSR1/PID1/RGS4	7
GO:0046879	hormone secretion	11/181	306/18493	0.000221297	0.00696464	0.00569797	AGTR1/DRD2/FKBP1B/GPLD1/GRP/HMGCR/KCNB1/MYRIP/PTPRN2/RAB11FIP3/SMPD3	11
GO:1904063	negative regulation of cation transmembrane transport	6/181	89/18493	0.000239992	0.00746907	0.00611066	DRD2/CACNB3/FKBP1B/GNB5/NTSR1/RGS4	6
GO:0051899	membrane depolarization	6/181	90/18493	0.000255071	0.00776663	0.0063541	CACNA1G/CACNB3/NTSR1/SCN2A/SCN3B/SLC8A1	6
GO:0071333	cellular response to glucose stimulus	7/181	127/18493	0.000255098	0.00776663	0.0063541	TH/FKBP1B/GPLD1/HMGCR/KCNB1/OPA1/PTPRN2	7
GO:1904062	regulation of cation transmembrane transport	11/181	314/18493	0.000276113	0.00831604	0.00680359	DRD2/CACNB3/CNIH3/FKBP1B/GNB5/NTSR1/RGS4/SCN3B/SLC8A1/SNCA/WNK2	11
GO:0071331	cellular response to hexose stimulus	7/181	129/18493	0.000280713	0.00836466	0.00684337	TH/FKBP1B/GPLD1/HMGCR/KCNB1/OPA1/PTPRN2	7
GO:0009914	hormone transport	11/181	316/18493	0.00029148	0.00849756	0.0069521	AGTR1/DRD2/FKBP1B/GPLD1/GRP/HMGCR/KCNB1/MYRIP/PTPRN2/RAB11FIP3/SMPD3	11
GO:0015893	drug transport	9/181	217/18493	0.00029402	0.00849756	0.0069521	DRD2/SLC18A2/SLC6A3/CLDN1/NTSR1/RGS4/SNCA/SNCG/SYT17	9
GO:0071326	cellular response to monosaccharide stimulus	7/181	130/18493	0.000294275	0.00849756	0.0069521	TH/FKBP1B/GPLD1/HMGCR/KCNB1/OPA1/PTPRN2	7
GO:0031346	positive regulation of cell projection organization	12/181	371/18493	0.000303633	0.00867832	0.00709999	CUX2/L1CAM/NTN1/RET/STMN2/FKBP1B/LRP8/OPA1/PAK3/PLAA/ROBO2/SYT17	12
GO:0048167	regulation of synaptic plasticity	8/181	173/18493	0.000309051	0.00868414	0.00710474	DRD2/RAB3A/CBLN1/CPLX2/KCNB1/RIMS3/SNCA/UNC13C	8
GO:1901386	negative regulation of voltage-gated calcium channel activity	3/181	14/18493	0.000310037	0.00868414	0.00710474	DRD2/CACNB3/GNB5	3
GO:1903532	positive regulation of secretion by cell	12/181	373/18493	0.000318761	0.0088401	0.00723234	DRD2/RAB3A/SDC1/CACNA1G/CADPS2/GPLD1/GRP/KCNB1/MYRIP/NTSR1/SMPD3/SNCA	12
GO:0050433	regulation of catecholamine secretion	5/181	61/18493	0.000324459	0.00888058	0.00726546	DRD2/KCNB1/SNCA/SNCG/SYT17	5
GO:0030900	forebrain development	12/181	374/18493	0.000326562	0.00888058	0.00726546	DRD2/SLC6A3/TH/FGF13/NR4A2/CHD5/DCLK1/LRP8/ROBO2/SLC8A1/SLIT1/SSTR1	12
GO:0046677	response to antibiotic	11/181	323/18493	0.000351075	0.0094554	0.00773574	DRD2/SLC6A3/TH/CLDN1/SDC1/FKBP1B/HMGCR/NUP93/OPA1/RGS4/SLC8A1	11
GO:0099175	regulation of postsynapse organization	6/181	96/18493	0.000361882	0.00950953	0.00778002	GAP43/CUX2/CBLN1/LRP8/OPA1/PAK3	6
GO:0031111	negative regulation of microtubule polymerization or depolymerization	4/181	35/18493	0.000366665	0.00950953	0.00778002	FGF13/STMN2/CLIP3/SNCA	4
GO:1901020	negative regulation of calcium ion transmembrane transporter activity	4/181	35/18493	0.000366665	0.00950953	0.00778002	DRD2/CACNB3/FKBP1B/GNB5	4
GO:2001024	negative regulation of response to drug	4/181	35/18493	0.000366665	0.00950953	0.00778002	DRD2/NUP93/RGS4/SNCA	4
GO:0050432	catecholamine secretion	5/181	63/18493	0.000377352	0.00967083	0.00791198	DRD2/KCNB1/SNCA/SNCG/SYT17	5
GO:0051051	negative regulation of transport	14/181	495/18493	0.00037979	0.00967083	0.00791198	DRD2/CACNB3/FKBP1B/GNB5/HMGCR/KCNB1/LRPAP1/NTSR1/PID1/RAB11FIP3/RGS4/SNCA/TNFRSF21/WNK2	14
GO:0090494	dopamine uptake	3/181	15/18493	0.000384762	0.00970917	0.00794336	DRD2/SLC6A3/SNCA	3
GO:0090066	regulation of anatomical structure size	14/181	497/18493	0.000395394	0.00988838	0.00808997	AGTR1/FGF13/L1CAM/NTN1/RET/DCC/GCH1/HMGCR/KANK4/LMOD3/NEB/PAK3/SLC8A1/VAV3	14
GO:0071322	cellular response to carbohydrate stimulus	7/181	138/18493	0.000422798	0.0104801	0.00857411	TH/FKBP1B/GPLD1/HMGCR/KCNB1/OPA1/PTPRN2	7
GO:0046888	negative regulation of hormone secretion	5/181	65/18493	0.000436514	0.010632	0.00869832	DRD2/FKBP1B/HMGCR/KCNB1/RAB11FIP3	5
GO:0051926	negative regulation of calcium ion transport	5/181	65/18493	0.000436514	0.010632	0.00869832	DRD2/CACNB3/FKBP1B/GNB5/NTSR1	5
GO:0051402	neuron apoptotic process	9/181	230/18493	0.000449789	0.0108124	0.00884597	EN1/NR4A2/FAM162A/KCNB1/PAK3/PIN1/SCN2A/SNCA/TNFRSF21	9
GO:0050775	positive regulation of dendrite morphogenesis	4/181	37/18493	0.000455504	0.0108124	0.00884597	CUX2/LRP8/OPA1/PAK3	4
GO:0086010	membrane depolarization during action potential	4/181	37/18493	0.000455504	0.0108124	0.00884597	CACNA1G/SCN2A/SCN3B/SLC8A1	4
GO:0051965	positive regulation of synapse assembly	5/181	66/18493	0.000468591	0.0109741	0.00897826	CUX2/AMIGO2/CBLN1/CLSTN2/TPBG	5
GO:0090493	catecholamine uptake	3/181	16/18493	0.000470152	0.0109741	0.00897826	DRD2/SLC6A3/SNCA	3
GO:0034766	negative regulation of ion transmembrane transport	6/181	101/18493	0.000475216	0.0110007	0.00899996	DRD2/CACNB3/FKBP1B/GNB5/NTSR1/RGS4	6
GO:2001023	regulation of response to drug	6/181	102/18493	0.000500874	0.0114125	0.00933691	DRD2/NUP93/RGS4/SNCA/SNCG/SYT17	6
GO:0001678	cellular glucose homeostasis	7/181	142/18493	0.000502044	0.0114125	0.00933691	TH/FKBP1B/GPLD1/HMGCR/KCNB1/OPA1/PTPRN2	7
GO:0046676	negative regulation of insulin secretion	4/181	38/18493	0.000505231	0.0114125	0.00933691	DRD2/FKBP1B/HMGCR/KCNB1	4
GO:0017158	regulation of calcium ion-dependent exocytosis	6/181	104/18493	0.000555418	0.01242	0.0101612	DRD2/RAB3A/CACNA1G/CPLX2/KCNB1/RIMS3	6
GO:0098815	modulation of excitatory postsynaptic potential	4/181	39/18493	0.000558702	0.01242	0.0101612	CUX2/CACNB3/CBLN1/RGS4	4
GO:1903169	regulation of calcium ion transmembrane transport	7/181	145/18493	0.000568907	0.0125473	0.0102653	DRD2/CACNB3/FKBP1B/GNB5/NTSR1/SLC8A1/SNCA	7
GO:0043647	inositol phosphate metabolic process	5/181	69/18493	0.000575524	0.0125941	0.0103036	INPP4B/NTSR1/OCRL/PLCH1/SNCA	5
GO:0051650	establishment of vesicle localization	10/181	290/18493	0.000590683	0.0127133	0.0104011	DRD2/CADPS/RAB3A/CADPS2/CNIH3/CPLX2/RIMS3/SNCA/SYT17/UNC13C	10
GO:0009749	response to glucose	8/181	191/18493	0.000597383	0.0127133	0.0104011	TH/FKBP1B/GPLD1/HMGCR/KCNB1/OPA1/PTPRN2/SLC8A1	8
GO:0046928	regulation of neurotransmitter secretion	6/181	106/18493	0.000614469	0.0127133	0.0104011	DRD2/RAB3A/CPLX2/RIMS3/SNCA/SNCG	6
GO:0032272	negative regulation of protein polymerization	5/181	70/18493	0.00061494	0.0127133	0.0104011	STMN2/CLIP3/KANK4/LMOD3/SNCA	5
GO:0014046	dopamine secretion	4/181	40/18493	0.000616074	0.0127133	0.0104011	DRD2/SNCA/SNCG/SYT17	4
GO:0014059	regulation of dopamine secretion	4/181	40/18493	0.000616074	0.0127133	0.0104011	DRD2/SNCA/SNCG/SYT17	4
GO:0061001	regulation of dendritic spine morphogenesis	4/181	40/18493	0.000616074	0.0127133	0.0104011	CUX2/LRP8/OPA1/PAK3	4
GO:0010770	positive regulation of cell morphogenesis involved in differentiation	7/181	147/18493	0.000617285	0.0127133	0.0104011	CUX2/L1CAM/NTN1/LRP8/OPA1/PAK3/ROBO2	7
GO:0010769	regulation of cell morphogenesis involved in differentiation	10/181	293/18493	0.000639539	0.0130755	0.0106975	CUX2/FGF13/L1CAM/NTN1/RET/DCC/LRP8/OPA1/PAK3/ROBO2	10
GO:0051047	positive regulation of secretion	12/181	404/18493	0.00064873	0.0131673	0.0107726	DRD2/RAB3A/SDC1/CACNA1G/CADPS2/GPLD1/GRP/KCNB1/MYRIP/NTSR1/SMPD3/SNCA	12
GO:0060402	calcium ion transport into cytosol	7/181	149/18493	0.000668874	0.0134785	0.0110272	DRD2/CACNB3/FAM155A/FKBP1B/NTSR1/SLC8A1/SNCA	7
GO:0060999	positive regulation of dendritic spine development	4/181	41/18493	0.000677502	0.0135549	0.0110896	CUX2/LRP8/OPA1/PAK3	4
GO:0030072	peptide hormone secretion	9/181	244/18493	0.000687764	0.0136626	0.0111778	DRD2/FKBP1B/GPLD1/GRP/HMGCR/KCNB1/MYRIP/PTPRN2/SMPD3	9
GO:0009746	response to hexose	8/181	196/18493	0.000707632	0.0138504	0.0113314	TH/FKBP1B/GPLD1/HMGCR/KCNB1/OPA1/PTPRN2/SLC8A1	8
GO:0022898	regulation of transmembrane transporter activity	9/181	245/18493	0.000708087	0.0138504	0.0113314	DRD2/CACNB3/CNIH3/FKBP1B/GNB5/NTSR1/SCN3B/SNCA/WNK2	9
GO:0015696	ammonium transport	6/181	109/18493	0.00071205	0.0138504	0.0113314	DRD2/SLC18A2/SLC6A3/SNCA/SNCG/SYT17	6
GO:0007611	learning or memory	9/181	247/18493	0.000750206	0.0144919	0.0118563	DRD2/TH/CUX2/EN1/FGF13/PRKAR2B/HMGCR/NRXN3/NTSR1	9
GO:0061337	cardiac conduction	6/181	111/18493	0.000783483	0.0150311	0.0122974	KCND3/ATP2A3/CACNA1G/FKBP1B/SCN3B/SLC8A1	6
GO:0086001	cardiac muscle cell action potential	5/181	74/18493	0.000793134	0.0151127	0.0123641	FGF13/KCND3/CACNA1G/SCN3B/SLC8A1	5
GO:0034284	response to monosaccharide	8/181	201/18493	0.000833728	0.0157789	0.0129092	TH/FKBP1B/GPLD1/HMGCR/KCNB1/OPA1/PTPRN2/SLC8A1	8
GO:0071695	anatomical structure maturation	7/181	155/18493	0.000844435	0.0158743	0.0129872	NR4A2/RET/CEND1/FOXA1/OPA1/PGR/TRIM58	7
GO:0051648	vesicle localization	10/181	306/18493	0.00089153	0.0166009	0.0135816	DRD2/CADPS/RAB3A/CADPS2/CNIH3/CPLX2/RIMS3/SNCA/SYT17/UNC13C	10
GO:0070509	calcium ion import	5/181	76/18493	0.000895451	0.0166009	0.0135816	ANXA6/CACNA1G/FAM155A/OPA1/SLC8A1	5
GO:0098693	regulation of synaptic vesicle cycle	6/181	114/18493	0.000900867	0.0166009	0.0135816	DRD2/RAB3A/CPLX2/PLAA/RIMS3/SNCA	6
GO:0007097	nuclear migration	3/181	20/18493	0.000929928	0.016697	0.0136603	NTN1/SLIT1/TRIM58	3
GO:0042053	regulation of dopamine metabolic process	3/181	20/18493	0.000929928	0.016697	0.0136603	SLC6A3/NR4A2/SNCA	3
GO:0042069	regulation of catecholamine metabolic process	3/181	20/18493	0.000929928	0.016697	0.0136603	SLC6A3/NR4A2/SNCA	3
GO:0051580	regulation of neurotransmitter uptake	3/181	20/18493	0.000929928	0.016697	0.0136603	DRD2/RGS4/SNCA	3
GO:0006904	vesicle docking involved in exocytosis	4/181	45/18493	0.000966929	0.0171416	0.014024	RAB3A/CPLX2/KCNB1/UNC13C	4
GO:0090278	negative regulation of peptide hormone secretion	4/181	45/18493	0.000966929	0.0171416	0.014024	DRD2/FKBP1B/HMGCR/KCNB1	4
GO:1990138	neuron projection extension	7/181	161/18493	0.00105454	0.0185771	0.0151984	L1CAM/NTN1/DCLK1/PLAA/RAPH1/SLIT1/SYT17	7
GO:0032409	regulation of transporter activity	9/181	260/18493	0.00107658	0.0187533	0.0153426	DRD2/CACNB3/CNIH3/FKBP1B/GNB5/NTSR1/SCN3B/SNCA/WNK2	9
GO:0051283	negative regulation of sequestering of calcium ion	6/181	118/18493	0.00107793	0.0187533	0.0153426	DRD2/ANXA6/FKBP1B/NTSR1/SLC8A1/SNCA	6
GO:0046883	regulation of hormone secretion	9/181	261/18493	0.00110582	0.0191198	0.0156425	AGTR1/DRD2/FKBP1B/GPLD1/GRP/HMGCR/KCNB1/MYRIP/RAB11FIP3	9
GO:0055002	striated muscle cell development	7/181	163/18493	0.00113302	0.0194225	0.0158901	SDC1/UCHL1/LMOD3/NEB/PIN1/RGS4/SLC8A1	7
GO:0008038	neuron recognition	4/181	47/18493	0.00114008	0.0194225	0.0158901	GAP43/ROBO2/TNFRSF21/YWHAZ	4
GO:0008015	blood circulation	13/181	492/18493	0.00114413	0.0194225	0.0158901	AGTR1/DRD2/TH/KCND3/ATP2A3/CACNA1G/FKBP1B/GCH1/HMGCR/NTSR1/RGS4/SCN3B/SLC8A1	13
GO:0019751	polyol metabolic process	6/181	120/18493	0.0011759	0.0197228	0.0161358	GCH1/INPP4B/NTSR1/OCRL/PLCH1/SNCA	6
GO:0051282	regulation of sequestering of calcium ion	6/181	120/18493	0.0011759	0.0197228	0.0161358	DRD2/ANXA6/FKBP1B/NTSR1/SLC8A1/SNCA	6
GO:1903429	regulation of cell maturation	3/181	22/18493	0.00123829	0.0206455	0.0168906	RET/OPA1/TRIM58	3
GO:0140029	exocytic process	5/181	82/18493	0.00126165	0.0209106	0.0171075	RAB3A/CADPS2/CPLX2/KCNB1/UNC13C	5
GO:0060627	regulation of vesicle-mediated transport	13/181	498/18493	0.00127573	0.0210196	0.0171967	DRD2/RAB3A/SDC1/CACNA1G/CADPS2/CLIP3/CPLX2/KCNB1/LRPAP1/RIMS3/SMPD3/SNCA/TUB	13
GO:0006814	sodium ion transport	8/181	215/18493	0.00128518	0.0210515	0.0172228	DRD2/FGF13/SCN2A/SCN3B/SLC10A4/SLC24A3/SLC8A1/WNK2	8
GO:0007156	homophilic cell adhesion via plasma membrane adhesion molecules	7/181	167/18493	0.00130371	0.0212308	0.0173696	CDH8/L1CAM/PCDH8/RET/AMIGO2/CLSTN2/ROBO2	7
GO:0003013	circulatory system process	13/181	500/18493	0.00132232	0.0214093	0.0175156	AGTR1/DRD2/TH/KCND3/ATP2A3/CACNA1G/FKBP1B/GCH1/HMGCR/NTSR1/RGS4/SCN3B/SLC8A1	13
GO:0051208	sequestering of calcium ion	6/181	123/18493	0.00133548	0.0214982	0.0175883	DRD2/ANXA6/FKBP1B/NTSR1/SLC8A1/SNCA	6
GO:0048469	cell maturation	7/181	169/18493	0.00139628	0.022248	0.0182018	NR4A2/RET/BFSP1/FOXA1/OPA1/PGR/TRIM58	7
GO:0098742	cell-cell adhesion via plasma-membrane adhesion molecules	9/181	270/18493	0.00139902	0.022248	0.0182018	CDH8/CLDN1/L1CAM/PCDH8/RET/AMIGO2/CBLN1/CLSTN2/ROBO2	9
GO:0031645	negative regulation of neurological system process	3/181	23/18493	0.00141383	0.022248	0.0182018	CACNB3/CBLN1/TNFRSF21	3
GO:0086012	membrane depolarization during cardiac muscle cell action potential	3/181	23/18493	0.00141383	0.022248	0.0182018	CACNA1G/SCN3B/SLC8A1	3
GO:2001258	negative regulation of cation channel activity	4/181	51/18493	0.00154956	0.0240943	0.0197122	DRD2/CACNB3/FKBP1B/GNB5	4
GO:0001523	retinoid metabolic process	5/181	86/18493	0.00156062	0.0240943	0.0197122	ALDH1A1/RDH12/SDC1/CYP27C1/LRP8	5
GO:0031644	regulation of neurological system process	6/181	127/18493	0.00157338	0.0240943	0.0197122	CUX2/CACNB3/CBLN1/NTSR1/RGS4/TNFRSF21	6
GO:0045471	response to ethanol	6/181	127/18493	0.00157338	0.0240943	0.0197122	DRD2/SLC6A3/TH/CLDN1/HMGCR/RGS4	6
GO:0006874	cellular calcium ion homeostasis	12/181	448/18493	0.00157417	0.0240943	0.0197122	AGTR1/DRD2/ANXA6/ATP2A3/CACNB3/FAM155A/FKBP1B/GNG3/NTSR1/SLC24A3/SLC8A1/SNCA	12
GO:0030325	adrenal gland development	3/181	24/18493	0.00160425	0.0241586	0.0197649	DKK3/PBX1/INSM1	3
GO:0051647	nucleus localization	3/181	24/18493	0.00160425	0.0241586	0.0197649	NTN1/SLIT1/TRIM58	3
GO:0098810	neurotransmitter reuptake	3/181	24/18493	0.00160425	0.0241586	0.0197649	DRD2/SLC18A2/SNCA	3
GO:0009743	response to carbohydrate	8/181	223/18493	0.00161962	0.0242596	0.0198475	TH/FKBP1B/GPLD1/HMGCR/KCNB1/OPA1/PTPRN2/SLC8A1	8
GO:0050709	negative regulation of protein secretion	6/181	128/18493	0.0016376	0.0243985	0.0199611	DRD2/FKBP1B/HMGCR/KCNB1/RAB11FIP3/TNFRSF21	6
GO:0042220	response to cocaine	4/181	52/18493	0.00166601	0.0246905	0.0202	DRD2/SLC6A3/RGS4/SNCA	4
GO:0048638	regulation of developmental growth	10/181	334/18493	0.0017155	0.02529	0.0206905	DRD2/SLC6A3/FGF13/L1CAM/NTN1/DCC/PIN1/PLAA/RGS4/SYT17	10
GO:0032410	negative regulation of transporter activity	5/181	88/18493	0.00172824	0.0253445	0.020735	DRD2/CACNB3/FKBP1B/GNB5/SNCA	5
GO:0070997	neuron death	10/181	335/18493	0.0017536	0.0254306	0.0208055	EN1/NR4A2/DCC/FAM162A/KCNB1/PAK3/PIN1/SCN2A/SNCA/TNFRSF21	10
GO:0035637	multicellular organismal signaling	7/181	176/18493	0.00176135	0.0254306	0.0208055	KCND3/ATP2A3/CACNA1G/FKBP1B/SCN2A/SCN3B/SLC8A1	7
GO:0055001	muscle cell development	7/181	176/18493	0.00176135	0.0254306	0.0208055	SDC1/UCHL1/LMOD3/NEB/PIN1/RGS4/SLC8A1	7
GO:0035176	social behavior	4/181	53/18493	0.0017884	0.0255578	0.0209095	TH/EN1/GRP/NRXN3	4
GO:0051703	intraspecies interaction between organisms	4/181	53/18493	0.0017884	0.0255578	0.0209095	TH/EN1/GRP/NRXN3	4
GO:0010460	positive regulation of heart rate	3/181	25/18493	0.00180997	0.0256047	0.020948	GCH1/RGS4/SCN3B	3
GO:0021952	central nervous system projection neuron axonogenesis	3/181	25/18493	0.00180997	0.0256047	0.020948	NR4A2/DCC/DCLK1	3
GO:0097553	calcium ion transmembrane import into cytosol	6/181	132/18493	0.00191459	0.0267126	0.0218543	DRD2/FAM155A/FKBP1B/NTSR1/SLC8A1/SNCA	6
GO:0060997	dendritic spine morphogenesis	4/181	54/18493	0.0019169	0.0267126	0.0218543	CUX2/LRP8/OPA1/PAK3	4
GO:0098900	regulation of action potential	4/181	54/18493	0.0019169	0.0267126	0.0218543	FGF13/CACNB3/KCNB1/NTSR1	4
GO:0055074	calcium ion homeostasis	12/181	461/18493	0.00199749	0.0274737	0.022477	AGTR1/DRD2/ANXA6/ATP2A3/CACNB3/FAM155A/FKBP1B/GNG3/NTSR1/SLC24A3/SLC8A1/SNCA	12
GO:0048639	positive regulation of developmental growth	7/181	180/18493	0.00200094	0.0274737	0.022477	DRD2/SLC6A3/L1CAM/NTN1/PIN1/PLAA/SYT17	7
GO:0050770	regulation of axonogenesis	7/181	180/18493	0.00200094	0.0274737	0.022477	FGF13/L1CAM/NTN1/RET/DCC/PAK3/ROBO2	7
GO:0097305	response to alcohol	8/181	231/18493	0.00201958	0.0274881	0.0224888	DRD2/SLC6A3/TH/CLDN1/GPLD1/HMGCR/LRP8/RGS4	8
GO:0050890	cognition	9/181	285/18493	0.00202442	0.0274881	0.0224888	DRD2/TH/CUX2/EN1/FGF13/PRKAR2B/HMGCR/NRXN3/NTSR1	9
GO:0051953	negative regulation of amine transport	3/181	26/18493	0.00203143	0.0274881	0.0224888	DRD2/RGS4/SNCA	3
GO:0016101	diterpenoid metabolic process	5/181	92/18493	0.00210256	0.0283138	0.0231643	ALDH1A1/RDH12/SDC1/CYP27C1/LRP8	5
GO:0042593	glucose homeostasis	8/181	233/18493	0.00213081	0.0285569	0.0233632	TH/FKBP1B/FOXA1/GPLD1/HMGCR/KCNB1/OPA1/PTPRN2	8
GO:0002792	negative regulation of peptide secretion	6/181	135/18493	0.00214458	0.0286046	0.0234023	DRD2/FKBP1B/HMGCR/KCNB1/RAB11FIP3/TNFRSF21	6
GO:0033500	carbohydrate homeostasis	8/181	234/18493	0.0021882	0.0289717	0.0237026	TH/FKBP1B/FOXA1/GPLD1/HMGCR/KCNB1/OPA1/PTPRN2	8
GO:0086065	cell communication involved in cardiac conduction	4/181	56/18493	0.00219279	0.0289717	0.0237026	CACNA1G/FKBP1B/SCN3B/SLC8A1	4
GO:1902904	negative regulation of supramolecular fiber organization	6/181	136/18493	0.00222569	0.0292684	0.0239453	FGF13/STMN2/CLIP3/KANK4/LMOD3/SNCA	6
GO:2000463	positive regulation of excitatory postsynaptic potential	3/181	27/18493	0.00226903	0.0296988	0.0242975	CUX2/CACNB3/RGS4	3
GO:0001933	negative regulation of protein phosphorylation	11/181	408/18493	0.00233078	0.0303651	0.0248426	DRD2/PRKAR2B/UCHL1/GPRC5A/HMGCR/INSM1/PID1/PIN1/RGS4/SNCA/WNK2	11
GO:0006813	potassium ion transport	8/181	238/18493	0.00243003	0.0313665	0.0256618	DRD2/KCNJ6/KCND3/KCNB1/KCNG3/RGS4/SLC24A3/WNK2	8
GO:0032412	regulation of ion transmembrane transporter activity	8/181	238/18493	0.00243003	0.0313665	0.0256618	DRD2/CACNB3/CNIH3/FKBP1B/GNB5/NTSR1/SCN3B/WNK2	8
GO:0050773	regulation of dendrite development	6/181	139/18493	0.00248296	0.0316307	0.025878	CUX2/DCC/KIAA0319/LRP8/OPA1/PAK3	6
GO:0051924	regulation of calcium ion transport	8/181	239/18493	0.00249365	0.0316307	0.025878	DRD2/CACNB3/FKBP1B/GNB5/NTSR1/RGS4/SLC8A1/SNCA	8
GO:0031646	positive regulation of neurological system process	4/181	58/18493	0.00249491	0.0316307	0.025878	CUX2/CACNB3/NTSR1/RGS4	4
GO:1990778	protein localization to cell periphery	9/181	294/18493	0.00249567	0.0316307	0.025878	FGF13/RAB3A/ANK1/CACNB3/CLIP3/KCNB1/PID1/SCN3B/TUB	9
GO:0022604	regulation of cell morphogenesis	12/181	474/18493	0.00251013	0.0316707	0.0259107	CUX2/FGF13/L1CAM/NTN1/RET/DCC/LRP8/OPA1/PAK3/PLAA/ROBO2/SYT17	12
GO:0001657	ureteric bud development	5/181	96/18493	0.00253284	0.0318139	0.0260279	PBX1/RET/SDC1/KIF26B/ROBO2	5
GO:0072073	kidney epithelium development	6/181	140/18493	0.00257349	0.0321801	0.0263275	PBX1/RET/SDC1/KIF26B/NUP93/ROBO2	6
GO:0072163	mesonephric epithelium development	5/181	97/18493	0.0026497	0.0328399	0.0268673	PBX1/RET/SDC1/KIF26B/ROBO2	5
GO:0072164	mesonephric tubule development	5/181	97/18493	0.0026497	0.0328399	0.0268673	PBX1/RET/SDC1/KIF26B/ROBO2	5
GO:0051494	negative regulation of cytoskeleton organization	6/181	142/18493	0.00276197	0.0340805	0.0278823	FGF13/STMN2/CLIP3/KANK4/LMOD3/SNCA	6
GO:0007628	adult walking behavior	3/181	29/18493	0.00279421	0.0343271	0.028084	DRD2/UCHL1/CEND1	3
GO:0072659	protein localization to plasma membrane	8/181	244/18493	0.00283156	0.0345553	0.0282707	FGF13/RAB3A/ANK1/CACNB3/CLIP3/KCNB1/PID1/SCN3B	8
GO:0010038	response to metal ion	10/181	358/18493	0.00283746	0.0345553	0.0282707	DRD2/SLC6A3/TH/CLDN1/GSS/SDC1/CACNA1G/GPLD1/SNCA/SYT17	10
GO:0072503	cellular divalent inorganic cation homeostasis	12/181	483/18493	0.00292437	0.0354596	0.0290105	AGTR1/DRD2/ANXA6/ATP2A3/CACNB3/FAM155A/FKBP1B/GNG3/NTSR1/SLC24A3/SLC8A1/SNCA	12
GO:0016049	cell growth	12/181	485/18493	0.00302358	0.0365045	0.0298654	AGTR1/FGF13/L1CAM/NTN1/DCC/DCLK1/PIN1/PLAA/RAPH1/RGS4/SLIT1/SYT17	12
GO:0042572	retinol metabolic process	3/181	30/18493	0.00308252	0.0368981	0.0301874	ALDH1A1/RDH12/CYP27C1	3
GO:0090659	walking behavior	3/181	30/18493	0.00308252	0.0368981	0.0301874	DRD2/UCHL1/CEND1	3
GO:0001823	mesonephros development	5/181	101/18493	0.00315646	0.0376224	0.0307799	PBX1/RET/SDC1/KIF26B/ROBO2	5
GO:0035773	insulin secretion involved in cellular response to glucose stimulus	4/181	62/18493	0.00318265	0.0377737	0.0309038	FKBP1B/GPLD1/HMGCR/PTPRN2	4
GO:1903531	negative regulation of secretion by cell	7/181	196/18493	0.00322096	0.0380671	0.0311438	DRD2/FKBP1B/HMGCR/KCNB1/RAB11FIP3/SNCA/TNFRSF21	7
GO:0032535	regulation of cellular component size	10/181	367/18493	0.00338533	0.0395612	0.0323661	FGF13/L1CAM/NTN1/RET/DCC/KANK4/LMOD3/NEB/PAK3/VAV3	10
GO:0001963	synaptic transmission, dopaminergic	3/181	31/18493	0.00338845	0.0395612	0.0323661	DRD2/TH/SNCA	3
GO:1903305	regulation of regulated secretory pathway	6/181	148/18493	0.00338975	0.0395612	0.0323661	DRD2/RAB3A/CACNA1G/CPLX2/KCNB1/RIMS3	6
GO:0007204	positive regulation of cytosolic calcium ion concentration	9/181	309/18493	0.00347104	0.0403418	0.0330048	AGTR1/DRD2/CACNB3/FAM155A/FKBP1B/GNG3/NTSR1/SLC8A1/SNCA	9
GO:0006721	terpenoid metabolic process	5/181	104/18493	0.00357986	0.0414347	0.0338989	ALDH1A1/RDH12/SDC1/CYP27C1/LRP8	5
GO:0007568	aging	9/181	311/18493	0.00362103	0.0417387	0.0341476	DDC/SLC6A3/TH/CLDN1/GSS/HMGCR/MPO/OPA1/SNCA	9
GO:0010039	response to iron ion	3/181	32/18493	0.00371233	0.0422944	0.0346023	DRD2/SLC6A3/SNCA	3
GO:0042744	hydrogen peroxide catabolic process	3/181	32/18493	0.00371233	0.0422944	0.0346023	LPO/MPO/SNCA	3
GO:0097006	regulation of plasma lipoprotein particle levels	5/181	105/18493	0.00372964	0.0422944	0.0346023	AGTR1/CNPY2/GPLD1/LRPAP1/MPO	5
GO:0098739	import across plasma membrane	5/181	105/18493	0.00372964	0.0422944	0.0346023	KCNJ6/FAM155A/NTSR1/RGS4/SLC8A1	5
GO:0036465	synaptic vesicle recycling	4/181	65/18493	0.00377614	0.042649	0.0348924	RAB3A/PLAA/SNCA/SYT17	4
GO:0002064	epithelial cell development	7/181	202/18493	0.00380153	0.0427634	0.0349859	CLDN1/SDC1/BFSP1/FOXA1/INSM1/NUP93/PGR	7
GO:0034612	response to tumor necrosis factor	8/181	257/18493	0.00387868	0.0434105	0.0355154	AFF3/CLDN1/GSS/CLIP3/GCH1/PID1/TNFRSF21/YTHDC2	8
GO:0030073	insulin secretion	7/181	203/18493	0.00390555	0.0434105	0.0355154	DRD2/FKBP1B/GPLD1/HMGCR/KCNB1/MYRIP/PTPRN2	7
GO:0090276	regulation of peptide hormone secretion	7/181	203/18493	0.00390555	0.0434105	0.0355154	DRD2/FKBP1B/GPLD1/GRP/HMGCR/KCNB1/MYRIP	7
GO:0048278	vesicle docking	4/181	66/18493	0.00398953	0.0435262	0.03561	RAB3A/CPLX2/KCNB1/UNC13C	4
GO:0010959	regulation of metal ion transport	10/181	376/18493	0.00401433	0.0435262	0.03561	DRD2/CACNB3/FKBP1B/GNB5/NTSR1/RGS4/SCN3B/SLC8A1/SNCA/WNK2	10
GO:0021955	central nervous system neuron axonogenesis	3/181	33/18493	0.00405447	0.0435262	0.03561	NR4A2/DCC/DCLK1	3
GO:0051955	regulation of amino acid transport	3/181	33/18493	0.00405447	0.0435262	0.03561	NTSR1/RGS4/SNCA	3
GO:0071312	cellular response to alkaloid	3/181	33/18493	0.00405447	0.0435262	0.03561	DDC/TH/SLC8A1	3
GO:0014041	regulation of neuron maturation	2/181	10/18493	0.00407135	0.0435262	0.03561	RET/OPA1	2
GO:0031630	regulation of synaptic vesicle fusion to presynaptic active zone membrane	2/181	10/18493	0.00407135	0.0435262	0.03561	RAB3A/CPLX2	2
GO:0042756	drinking behavior	2/181	10/18493	0.00407135	0.0435262	0.03561	DRD2/EN1	2
GO:0051481	negative regulation of cytosolic calcium ion concentration	2/181	10/18493	0.00407135	0.0435262	0.03561	DRD2/SLC8A1	2
GO:0086070	SA node cell to atrial cardiac muscle cell communication	2/181	10/18493	0.00407135	0.0435262	0.03561	CACNA1G/SCN3B	2
GO:0014047	glutamate secretion	3/181	34/18493	0.00441517	0.0465835	0.0381113	RAB3A/NTSR1/SNCA	3
GO:0050805	negative regulation of synaptic transmission	4/181	68/18493	0.00444049	0.0465835	0.0381113	DRD2/CBLN1/KCNB1/SNCA	4
GO:0051187	cofactor catabolic process	4/181	68/18493	0.00444049	0.0465835	0.0381113	ACOT7/LPO/MPO/SNCA	4
GO:0051705	multi-organism behavior	4/181	68/18493	0.00444049	0.0465835	0.0381113	TH/EN1/GRP/NRXN3	4
GO:0060998	regulation of dendritic spine development	4/181	68/18493	0.00444049	0.0465835	0.0381113	CUX2/LRP8/OPA1/PAK3	4
GO:0046165	alcohol biosynthetic process	6/181	158/18493	0.00466418	0.0487138	0.0398541	DHDDS/DKK3/GCH1/HMGCR/NTSR1/SNCA	6
GO:1900006	positive regulation of dendrite development	4/181	69/18493	0.00467833	0.0487138	0.0398541	CUX2/LRP8/OPA1/PAK3	4
GO:0042326	negative regulation of phosphorylation	11/181	448/18493	0.00472456	0.0490129	0.0400989	DRD2/PRKAR2B/UCHL1/GPRC5A/HMGCR/INSM1/PID1/PIN1/RGS4/SNCA/WNK2	11
GO:0051954	positive regulation of amine transport	3/181	35/18493	0.00479472	0.049337	0.040364	DRD2/KCNB1/NTSR1	3
GO:0071542	dopaminergic neuron differentiation	3/181	35/18493	0.00479472	0.049337	0.040364	EN1/NR4A2/FOXA1	3
GO:0099173	postsynapse organization	6/181	159/18493	0.00480864	0.049337	0.040364	GAP43/CUX2/CBLN1/LRP8/OPA1/PAK3	6
GO:0019896	axonal transport of mitochondrion	2/181	11/18493	0.00494418	0.0496368	0.0406093	UCHL1/OPA1	2
GO:0034776	response to histamine	2/181	11/18493	0.00494418	0.0496368	0.0406093	DRD2/GABRB1	2
GO:0038007	netrin-activated signaling pathway	2/181	11/18493	0.00494418	0.0496368	0.0406093	NTN1/DCC	2
GO:0051583	dopamine uptake involved in synaptic transmission	2/181	11/18493	0.00494418	0.0496368	0.0406093	DRD2/SNCA	2
GO:0051934	catecholamine uptake involved in synaptic transmission	2/181	11/18493	0.00494418	0.0496368	0.0406093	DRD2/SNCA	2
GO:0060159	regulation of dopamine receptor signaling pathway	2/181	11/18493	0.00494418	0.0496368	0.0406093	DRD2/RGS4	2

## Sheet: BP_upregulated DEG
ID	Description	GeneRatio	BgRatio	pvalue	p.adjust	qvalue	geneID	Count
GO:1900034	regulation of cellular response to heat	7/104	45/18493	5.52137e-09	1.37869e-05	1.1868e-05	CHORDC1/HSPA1A/HSPA1B/ATM/DNAJB1/FKBP4/HSPH1	7
GO:0061077	chaperone-mediated protein folding	6/104	60/18493	1.07053e-06	0.00133655	0.00115054	CHORDC1/HSPA1A/HSPA1B/DNAJB1/FKBP4/HSPH1	6
GO:0034605	cellular response to heat	7/104	104/18493	1.97112e-06	0.00164063	0.00141229	CHORDC1/HSPA1A/HSPA1B/ATM/DNAJB1/FKBP4/HSPH1	7
GO:0009408	response to heat	7/104	145/18493	1.77468e-05	0.00984174	0.008472	CHORDC1/HSPA1A/HSPA1B/ATM/DNAJB1/FKBP4/HSPH1	7
GO:0071863	regulation of cell proliferation in bone marrow	3/104	10/18493	2.01479e-05	0.00984174	0.008472	FGFR2/FLT3LG/MEF2C	3
GO:0051085	chaperone cofactor-dependent protein refolding	4/104	31/18493	2.64226e-05	0.00984174	0.008472	HSPA1A/HSPA1B/DNAJB1/HSPH1	4
GO:0090084	negative regulation of inclusion body assembly	3/104	11/18493	2.759e-05	0.00984174	0.008472	HSPA1A/HSPA1B/DNAJB1	3
GO:0051084	'de novo' posttranslational protein folding	4/104	36/18493	4.84085e-05	0.0151095	0.0130066	HSPA1A/HSPA1B/DNAJB1/HSPH1	4
GO:0006458	'de novo' protein folding	4/104	40/18493	7.38194e-05	0.0173143	0.0149045	HSPA1A/HSPA1B/DNAJB1/HSPH1	4
GO:0042448	progesterone metabolic process	3/104	16/18493	9.17407e-05	0.0173143	0.0149045	AKR1C1/AKR1C3/AKR1C2	3
GO:0090083	regulation of inclusion body assembly	3/104	16/18493	9.17407e-05	0.0173143	0.0149045	HSPA1A/HSPA1B/DNAJB1	3
GO:0030260	entry into host cell	6/104	133/18493	0.000105314	0.0173143	0.0149045	HSPA1A/HSPA1B/CDH1/CXCR4/ITGB1/SELPLG	6
GO:0044409	entry into host	6/104	133/18493	0.000105314	0.0173143	0.0149045	HSPA1A/HSPA1B/CDH1/CXCR4/ITGB1/SELPLG	6
GO:0051806	entry into cell of other organism involved in symbiotic interaction	6/104	133/18493	0.000105314	0.0173143	0.0149045	HSPA1A/HSPA1B/CDH1/CXCR4/ITGB1/SELPLG	6
GO:0051828	entry into other organism involved in symbiotic interaction	6/104	133/18493	0.000105314	0.0173143	0.0149045	HSPA1A/HSPA1B/CDH1/CXCR4/ITGB1/SELPLG	6
GO:1902644	tertiary alcohol metabolic process	3/104	17/18493	0.000110944	0.0173143	0.0149045	AKR1C1/AKR1C3/AKR1C2	3
GO:0009266	response to temperature stimulus	7/104	208/18493	0.0001739	0.0254869	0.0219397	CHORDC1/HSPA1A/HSPA1B/ATM/DNAJB1/FKBP4/HSPH1	7
GO:0016137	glycoside metabolic process	3/104	20/18493	0.000183726	0.0254869	0.0219397	AKR1C1/AKR1C3/AKR1C2	3
GO:0051900	regulation of mitochondrial depolarization	3/104	21/18493	0.000213473	0.0280548	0.0241502	BOK/P2RX7/FZD9	3
GO:0045663	positive regulation of myoblast differentiation	3/104	22/18493	0.000246171	0.0292709	0.025197	BTG1/FLT3LG/MEF2C	3
GO:0070841	inclusion body assembly	3/104	22/18493	0.000246171	0.0292709	0.025197	HSPA1A/HSPA1B/DNAJB1	3
GO:0051882	mitochondrial depolarization	3/104	23/18493	0.000281942	0.0320004	0.0275466	BOK/P2RX7/FZD9	3
GO:1904019	epithelial cell apoptotic process	5/104	108/18493	0.000359727	0.0390538	0.0336184	BOK/AKR1C3/ANGPT1/PDX1/RYR2	5
GO:0070507	regulation of microtubule cytoskeleton organization	6/104	175/18493	0.000464802	0.0483587	0.0416283	CHORDC1/HSPA1A/HSPA1B/MID1IP1/FKBP4/XPO1	6
GO:0048872	homeostasis of number of cells	7/104	248/18493	0.000504526	0.0489968	0.0421775	HSPA1A/HSPA1B/P2RX7/ADA/FLT3LG/IKZF1/MEF2C	7
GO:0032677	regulation of interleukin-8 production	4/104	66/18493	0.000520488	0.0489968	0.0421775	HSPA1A/HSPA1B/BPI/TLR7	4
GO:1903708	positive regulation of hemopoiesis	6/104	183/18493	0.000588492	0.0489968	0.0421775	HSPA1A/HSPA1B/ADA/CA2/DUSP10/FLT3LG	6
GO:0030308	negative regulation of cell growth	6/104	184/18493	0.000605592	0.0489968	0.0421775	HSPA1A/HSPA1B/BTG1/OSGIN1/SIPA1/SPP1	6
GO:0046718	viral entry into host cell	5/104	121/18493	0.000605641	0.0489968	0.0421775	HSPA1A/HSPA1B/CXCR4/ITGB1/SELPLG	5
GO:1901661	quinone metabolic process	3/104	30/18493	0.000628136	0.0489968	0.0421775	AKR1C1/AKR1C3/AKR1C2	3
GO:1902235	regulation of endoplasmic reticulum stress-induced intrinsic apoptotic signaling pathway	3/104	30/18493	0.000628136	0.0489968	0.0421775	BOK/HSPA1A/PDX1	3
GO:0045926	negative regulation of growth	7/104	260/18493	0.000667553	0.0489968	0.0421775	HSPA1A/HSPA1B/BTG1/DUSP10/OSGIN1/SIPA1/SPP1	7
GO:0031110	regulation of microtubule polymerization or depolymerization	4/104	71/18493	0.000686779	0.0489968	0.0421775	HSPA1A/HSPA1B/MID1IP1/FKBP4	4
GO:0038034	signal transduction in absence of ligand	4/104	71/18493	0.000686779	0.0489968	0.0421775	BOK/HSPA1A/HSPA1B/MKNK2	4
GO:0097192	extrinsic apoptotic signaling pathway in absence of ligand	4/104	71/18493	0.000686779	0.0489968	0.0421775	BOK/HSPA1A/HSPA1B/MKNK2	4

## Sheet: BP_downregulated DEG
ID	Description	GeneRatio	BgRatio	pvalue	p.adjust	qvalue	geneID	Count
GO:0050808	synapse organization	23/181	384/18493	3.92299e-12	1.09883e-08	8.98984e-09	DRD2/GAP43/CDH8/CUX2/L1CAM/NTN1/PCDH8/RAB3A/AMIGO2/CACNB3/CBLN1/CLSTN2/LRP8/OPA1/PAK3/PIN1/ROBO2/SLIT1/SNCA/SNCG/TPBG/UNC13C/YWHAZ	23
GO:0050807	regulation of synapse organization	17/181	214/18493	3.703e-11	5.18605e-08	4.24286e-08	DRD2/GAP43/CDH8/CUX2/NTN1/PCDH8/AMIGO2/CBLN1/CLSTN2/LRP8/OPA1/PAK3/ROBO2/SLIT1/SNCA/TPBG/YWHAZ	17
GO:0050803	regulation of synapse structure or activity	17/181	220/18493	5.73589e-11	5.35541e-08	4.38142e-08	DRD2/GAP43/CDH8/CUX2/NTN1/PCDH8/AMIGO2/CBLN1/CLSTN2/LRP8/OPA1/PAK3/ROBO2/SLIT1/SNCA/TPBG/YWHAZ	17
GO:0006836	neurotransmitter transport	18/181	268/18493	1.5431e-10	1.08056e-07	8.84034e-08	DDC/DRD2/SLC18A2/SLC6A3/SV2C/TH/CADPS/RAB3A/CADPS2/CPLX2/NTSR1/PTPRN2/RGS4/RIMS3/SNCA/SNCG/SYT17/UNC13C	18
GO:0061564	axon development	23/181	493/18493	5.74882e-10	2.77755e-07	2.2724e-07	DRD2/GAP43/FGF13/L1CAM/NR4A2/NTN1/RAB3A/RET/TUBB3/UCHL1/DCC/DCLK1/DOK4/DOK6/FKBP1B/GFRA1/NRXN3/PAK3/PLPPR4/RAPH1/ROBO2/SLIT1/TNFRSF21	23
GO:0042416	dopamine biosynthetic process	6/181	12/18493	7.1198e-10	2.77755e-07	2.2724e-07	DDC/SLC6A3/TH/NR4A2/GCH1/SNCA	6
GO:0009713	catechol-containing compound biosynthetic process	7/181	21/18493	7.93304e-10	2.77755e-07	2.2724e-07	DDC/SLC6A3/TH/NR4A2/GCH1/INSM1/SNCA	7
GO:0042423	catecholamine biosynthetic process	7/181	21/18493	7.93304e-10	2.77755e-07	2.2724e-07	DDC/SLC6A3/TH/NR4A2/GCH1/INSM1/SNCA	7
GO:0042391	regulation of membrane potential	21/181	424/18493	1.1748e-09	3.65623e-07	2.99127e-07	DRD2/CUX2/FGF13/GABRB1/KCND3/CACNA1G/CACNB3/CBLN1/CNIH3/FKBP1B/GABRD/GRIA3/KCNB1/NTSR1/PID1/RGS4/RIMS3/SCN2A/SCN3B/SLC8A1/SNCA	21
GO:0007409	axonogenesis	21/181	449/18493	3.26204e-09	9.13698e-07	7.47523e-07	DRD2/GAP43/FGF13/L1CAM/NR4A2/NTN1/RAB3A/RET/TUBB3/UCHL1/DCC/DCLK1/DOK4/DOK6/GFRA1/NRXN3/PAK3/PLPPR4/RAPH1/ROBO2/SLIT1	21
GO:0023061	signal release	21/181	453/18493	3.81601e-09	9.71696e-07	7.94972e-07	AGTR1/DRD2/SLC18A2/CADPS/RAB3A/CADPS2/CPLX2/FKBP1B/GPLD1/GRP/HMGCR/KCNB1/MYRIP/PTPRN2/RAB11FIP3/RIMS3/SMPD3/SNCA/SNCG/SYT17/UNC13C	21
GO:0001505	regulation of neurotransmitter levels	18/181	346/18493	9.05986e-09	2.11472e-06	1.73012e-06	DDC/DRD2/SLC18A2/SLC6A3/TH/CADPS/RAB3A/CADPS2/CPLX2/GCH1/NTSR1/PTPRN2/RGS4/RIMS3/SNCA/SNCG/SYT17/UNC13C	18
GO:0006584	catecholamine metabolic process	8/181	54/18493	5.11041e-08	1.02245e-05	8.36493e-06	DDC/DRD2/SLC6A3/TH/NR4A2/GCH1/INSM1/SNCA	8
GO:0009712	catechol-containing compound metabolic process	8/181	54/18493	5.11041e-08	1.02245e-05	8.36493e-06	DDC/DRD2/SLC6A3/TH/NR4A2/GCH1/INSM1/SNCA	8
GO:0015837	amine transport	10/181	101/18493	5.5976e-08	1.04526e-05	8.55156e-06	DDC/DRD2/SLC18A2/TH/KCNB1/NTSR1/RGS4/SNCA/SNCG/SYT17	10
GO:0099504	synaptic vesicle cycle	13/181	195/18493	6.56556e-08	1.14938e-05	9.40344e-06	DDC/DRD2/SLC18A2/TH/CADPS/RAB3A/CADPS2/CPLX2/PLAA/RIMS3/SNCA/SYT17/UNC13C	13
GO:0051963	regulation of synapse assembly	10/181	104/18493	7.41473e-08	1.22169e-05	9.99497e-06	GAP43/CUX2/NTN1/AMIGO2/CBLN1/CLSTN2/ROBO2/SLIT1/SNCA/TPBG	10
GO:0042417	dopamine metabolic process	7/181	39/18493	9.04469e-08	1.31869e-05	1.07886e-05	DDC/DRD2/SLC6A3/TH/NR4A2/GCH1/SNCA	7
GO:0007269	neurotransmitter secretion	12/181	167/18493	9.41586e-08	1.31869e-05	1.07886e-05	DRD2/SLC18A2/CADPS/RAB3A/CADPS2/CPLX2/PTPRN2/RIMS3/SNCA/SNCG/SYT17/UNC13C	12
GO:0099643	signal release from synapse	12/181	167/18493	9.41586e-08	1.31869e-05	1.07886e-05	DRD2/SLC18A2/CADPS/RAB3A/CADPS2/CPLX2/PTPRN2/RIMS3/SNCA/SNCG/SYT17/UNC13C	12
GO:0060078	regulation of postsynaptic membrane potential	11/181	139/18493	1.22867e-07	1.63881e-05	1.34076e-05	DRD2/CUX2/GABRB1/CACNB3/CBLN1/GABRD/GRIA3/NTSR1/RGS4/SLC8A1/SNCA	11
GO:0046189	phenol-containing compound biosynthetic process	7/181	42/18493	1.54768e-07	1.97048e-05	1.61211e-05	DDC/SLC6A3/TH/NR4A2/GCH1/INSM1/SNCA	7
GO:0007626	locomotory behavior	12/181	194/18493	4.79232e-07	5.83621e-05	4.77477e-05	DRD2/SLC18A2/SLC6A3/TH/EN1/NR4A2/UCHL1/ANKH/CEND1/NTSR1/SNCA/SNCG	12
GO:0007416	synapse assembly	11/181	165/18493	6.9438e-07	8.10399e-05	6.63011e-05	DRD2/GAP43/CUX2/NTN1/AMIGO2/CBLN1/CLSTN2/ROBO2/SLIT1/SNCA/TPBG	11
GO:0001508	action potential	10/181	133/18493	7.50849e-07	8.41252e-05	6.88252e-05	FGF13/KCND3/CACNA1G/CACNB3/FKBP1B/KCNB1/NTSR1/SCN2A/SCN3B/SLC8A1	10
GO:0050804	modulation of chemical synaptic transmission	17/181	418/18493	7.96501e-07	8.53963e-05	6.98652e-05	DRD2/CUX2/PRKAR2B/RAB3A/CACNB3/CBLN1/CLSTN2/CPLX2/DCC/KCNB1/LRP8/NTSR1/RGS4/RIMS3/SNCA/SNCG/UNC13C	17
GO:0099177	regulation of trans-synaptic signaling	17/181	419/18493	8.2317e-07	8.53963e-05	6.98652e-05	DRD2/CUX2/PRKAR2B/RAB3A/CACNB3/CBLN1/CLSTN2/CPLX2/DCC/KCNB1/LRP8/NTSR1/RGS4/RIMS3/SNCA/SNCG/UNC13C	17
GO:0008344	adult locomotory behavior	8/181	78/18493	9.43077e-07	9.43413e-05	7.71834e-05	DRD2/EN1/NR4A2/UCHL1/CEND1/NTSR1/SNCA/SNCG	8
GO:0034765	regulation of ion transmembrane transport	17/181	454/18493	2.45449e-06	0.00023707	0.000193954	DRD2/KCNJ6/KCND3/CACNA1G/CACNB3/CNIH3/FKBP1B/GNB5/KCNB1/KCNG3/NTSR1/RGS4/SCN2A/SCN3B/SLC8A1/SNCA/WNK2	17
GO:0017156	calcium ion regulated exocytosis	10/181	153/18493	2.69755e-06	0.000251861	0.000206055	DRD2/CADPS/RAB3A/CACNA1G/CADPS2/CPLX2/KCNB1/RIMS3/SYT17/UNC13C	10
GO:0001504	neurotransmitter uptake	6/181	42/18493	3.16766e-06	0.000286213	0.000234159	DRD2/SLC18A2/SLC6A3/NTSR1/RGS4/SNCA	6
GO:0002027	regulation of heart rate	8/181	99/18493	5.78315e-06	0.000490867	0.000401593	DRD2/KCND3/CACNA1G/FKBP1B/GCH1/RGS4/SCN3B/SLC8A1	8
GO:0018958	phenol-containing compound metabolic process	8/181	99/18493	5.78315e-06	0.000490867	0.000401593	DDC/DRD2/SLC6A3/TH/NR4A2/GCH1/INSM1/SNCA	8
GO:0070588	calcium ion transmembrane transport	13/181	302/18493	9.05266e-06	0.000742038	0.000607083	DRD2/ANXA6/ATP2A3/CACNA1G/CACNB3/FAM155A/FKBP1B/GNB5/NTSR1/OPA1/SLC24A3/SLC8A1/SNCA	13
GO:0051937	catecholamine transport	7/181	76/18493	9.47993e-06	0.000742038	0.000607083	DRD2/SLC18A2/SLC6A3/KCNB1/SNCA/SNCG/SYT17	7
GO:0007411	axon guidance	12/181	259/18493	9.68385e-06	0.000742038	0.000607083	GAP43/L1CAM/NTN1/RET/TUBB3/DCC/DOK4/DOK6/GFRA1/NRXN3/ROBO2/SLIT1	12
GO:0008016	regulation of heart contraction	11/181	217/18493	9.90253e-06	0.000742038	0.000607083	DRD2/TH/FGF13/KCND3/ATP2A3/CACNA1G/FKBP1B/GCH1/RGS4/SCN3B/SLC8A1	11
GO:0097485	neuron projection guidance	12/181	260/18493	1.00669e-05	0.000742038	0.000607083	GAP43/L1CAM/NTN1/RET/TUBB3/DCC/DOK4/DOK6/GFRA1/NRXN3/ROBO2/SLIT1	12
GO:0030534	adult behavior	9/181	141/18493	1.04317e-05	0.000749211	0.000612951	DRD2/EN1/NR4A2/UCHL1/CEND1/NRXN3/NTSR1/SNCA/SNCG	9
GO:1903522	regulation of blood circulation	12/181	262/18493	1.08731e-05	0.000761389	0.000622914	AGTR1/DRD2/TH/FGF13/KCND3/ATP2A3/CACNA1G/FKBP1B/GCH1/RGS4/SCN3B/SLC8A1	12
GO:0015872	dopamine transport	6/181	52/18493	1.13365e-05	0.000774475	0.00063362	DRD2/SLC18A2/SLC6A3/SNCA/SNCG/SYT17	6
GO:0099565	chemical synaptic transmission, postsynaptic	8/181	111/18493	1.35006e-05	0.000900359	0.00073661	DRD2/CUX2/CACNB3/CBLN1/GRIA3/NTSR1/RGS4/SNCA	8
GO:0006816	calcium ion transport	15/181	413/18493	1.40951e-05	0.000901257	0.000737345	DRD2/PSEN2/ANXA6/ATP2A3/CACNA1G/CACNB3/FAM155A/FKBP1B/GNB5/NTSR1/OPA1/RGS4/SLC24A3/SLC8A1/SNCA	15
GO:0010976	positive regulation of neuron projection development	12/181	269/18493	1.41576e-05	0.000901257	0.000737345	CUX2/L1CAM/NTN1/RET/STMN2/FKBP1B/LRP8/OPA1/PAK3/PLAA/ROBO2/SYT17	12
GO:0048588	developmental cell growth	11/181	226/18493	1.45025e-05	0.000902701	0.000738526	FGF13/L1CAM/NTN1/DCC/DCLK1/PIN1/PLAA/RAPH1/RGS4/SLIT1/SYT17	11
GO:0001975	response to amphetamine	5/181	33/18493	1.61492e-05	0.000983344	0.000804502	DRD2/SLC18A2/TH/NR4A2/RGS4	5
GO:0048489	synaptic vesicle transport	9/181	154/18493	2.11653e-05	0.00123508	0.00101046	DRD2/CADPS/RAB3A/CADPS2/CPLX2/RIMS3/SNCA/SYT17/UNC13C	9
GO:0097480	establishment of synaptic vesicle localization	9/181	154/18493	2.11653e-05	0.00123508	0.00101046	DRD2/CADPS/RAB3A/CADPS2/CPLX2/RIMS3/SNCA/SYT17/UNC13C	9
GO:0009410	response to xenobiotic stimulus	12/181	282/18493	2.26083e-05	0.00129237	0.00105732	DRD2/SLC18A2/SLC6A3/TH/CLDN1/GSS/NR4A2/PRKAR2B/LPO/RGS4/SLC8A1/SNCA	12
GO:0015844	monoamine transport	7/181	88/18493	2.49445e-05	0.00139739	0.00114325	DRD2/SLC18A2/SLC6A3/KCNB1/SNCA/SNCG/SYT17	7
GO:0051656	establishment of organelle localization	16/181	491/18493	2.74499e-05	0.00150657	0.00123257	DRD2/CADPS/NTN1/RAB3A/UCHL1/CADPS2/CNIH3/CPLX2/OPA1/RIMS3/SLIT1/SNCA/SYT17/TRIM58/UNC13C/YWHAZ	16
GO:0006720	isoprenoid metabolic process	8/181	123/18493	2.85071e-05	0.00150657	0.00123257	ALDH1A1/TH/DHDDS/RDH12/SDC1/CYP27C1/HMGCR/LRP8	8
GO:0016079	synaptic vesicle exocytosis	8/181	123/18493	2.85071e-05	0.00150657	0.00123257	DRD2/CADPS/RAB3A/CADPS2/CPLX2/RIMS3/SYT17/UNC13C	8
GO:0061003	positive regulation of dendritic spine morphogenesis	4/181	19/18493	3.06714e-05	0.00159094	0.00130159	CUX2/LRP8/OPA1/PAK3	4
GO:0017157	regulation of exocytosis	10/181	204/18493	3.368e-05	0.00171523	0.00140328	DRD2/RAB3A/SDC1/CACNA1G/CADPS2/CPLX2/KCNB1/RIMS3/SMPD3/SNCA	10
GO:0097479	synaptic vesicle localization	9/181	165/18493	3.65103e-05	0.00182617	0.00149404	DRD2/CADPS/RAB3A/CADPS2/CPLX2/RIMS3/SNCA/SYT17/UNC13C	9
GO:1901617	organic hydroxy compound biosynthetic process	11/181	251/18493	3.8193e-05	0.00184903	0.00151274	DDC/SLC6A3/TH/DHDDS/DKK3/NR4A2/GCH1/HMGCR/INSM1/NTSR1/SNCA	11
GO:0051952	regulation of amine transport	7/181	94/18493	3.82876e-05	0.00184903	0.00151274	DRD2/KCNB1/NTSR1/RGS4/SNCA/SNCG/SYT17	7
GO:1903170	negative regulation of calcium ion transmembrane transport	5/181	40/18493	4.23591e-05	0.00201098	0.00164524	DRD2/CACNB3/FKBP1B/GNB5/NTSR1	5
GO:0070838	divalent metal ion transport	15/181	459/18493	4.77242e-05	0.00222792	0.00182273	DRD2/PSEN2/ANXA6/ATP2A3/CACNA1G/CACNB3/FAM155A/FKBP1B/GNB5/NTSR1/OPA1/RGS4/SLC24A3/SLC8A1/SNCA	15
GO:0045666	positive regulation of neuron differentiation	13/181	356/18493	5.06232e-05	0.00232113	0.00189898	CUX2/L1CAM/NTN1/RET/STMN2/FKBP1B/FOXA1/LRP8/OPA1/PAK3/PLAA/ROBO2/SYT17	13
GO:0072511	divalent inorganic cation transport	15/181	462/18493	5.1378e-05	0.00232113	0.00189898	DRD2/PSEN2/ANXA6/ATP2A3/CACNA1G/CACNB3/FAM155A/FKBP1B/GNB5/NTSR1/OPA1/RGS4/SLC24A3/SLC8A1/SNCA	15
GO:0021953	central nervous system neuron differentiation	9/181	175/18493	5.77773e-05	0.0025688	0.00210161	DRD2/GABRB1/NR4A2/CBLN1/CEND1/CHD5/DCC/DCLK1/ROBO2	9
GO:0060079	excitatory postsynaptic potential	7/181	103/18493	6.88411e-05	0.00301287	0.00246492	DRD2/CUX2/CACNB3/CBLN1/GRIA3/RGS4/SNCA	7
GO:0010975	regulation of neuron projection development	15/181	478/18493	7.53285e-05	0.00309563	0.00253263	CUX2/FGF13/L1CAM/NTN1/RET/STMN2/DCC/FKBP1B/KIAA0319/LRP8/OPA1/PAK3/PLAA/ROBO2/SYT17	15
GO:0007612	learning	8/181	141/18493	7.54788e-05	0.00309563	0.00253263	DRD2/TH/EN1/FGF13/PRKAR2B/HMGCR/NRXN3/NTSR1	8
GO:0051588	regulation of neurotransmitter transport	8/181	141/18493	7.54788e-05	0.00309563	0.00253263	DRD2/RAB3A/CPLX2/NTSR1/RGS4/RIMS3/SNCA/SNCG	8
GO:0014075	response to amine	5/181	45/18493	7.5601e-05	0.00309563	0.00253263	DRD2/SLC18A2/TH/NR4A2/RGS4	5
GO:0021700	developmental maturation	11/181	271/18493	7.6258e-05	0.00309563	0.00253263	NR4A2/RAB3A/RET/BFSP1/CEND1/FOXA1/OPA1/PGR/TRIM58/UNC13C/YWHAZ	11
GO:0043279	response to alkaloid	7/181	106/18493	8.26167e-05	0.00326272	0.00266933	DDC/DRD2/SLC6A3/TH/RGS4/SLC8A1/SNCA	7
GO:0060560	developmental growth involved in morphogenesis	10/181	227/18493	8.27038e-05	0.00326272	0.00266933	FGF13/L1CAM/NTN1/DCC/DCLK1/KIF26B/PLAA/RAPH1/SLIT1/SYT17	10
GO:0021954	central nervous system neuron development	6/181	74/18493	8.63445e-05	0.00335904	0.00274813	DRD2/GABRB1/NR4A2/DCC/DCLK1/ROBO2	6
GO:0001764	neuron migration	8/181	149/18493	0.000111072	0.00426183	0.00348673	DRD2/FGF13/NR4A2/NTN1/DCC/DCLK1/KIAA0319/PLAA	8
GO:0043271	negative regulation of ion transport	8/181	154/18493	0.000139657	0.00528619	0.00432478	DRD2/CACNB3/FKBP1B/GNB5/NTSR1/RGS4/SNCA/WNK2	8
GO:0060047	heart contraction	10/181	244/18493	0.000149777	0.00554017	0.00453257	DRD2/TH/KCND3/ATP2A3/CACNA1G/FKBP1B/GCH1/RGS4/SCN3B/SLC8A1	10
GO:0097366	response to bronchodilator	5/181	52/18493	0.00015217	0.00554017	0.00453257	DRD2/SLC18A2/TH/NR4A2/RGS4	5
GO:0050769	positive regulation of neurogenesis	14/181	453/18493	0.000153975	0.00554017	0.00453257	DRD2/CUX2/L1CAM/NTN1/RET/STMN2/FKBP1B/FOXA1/LRP8/OPA1/PAK3/PLAA/ROBO2/SYT17	14
GO:0097164	ammonium ion metabolic process	9/181	199/18493	0.000154278	0.00554017	0.00453257	DDC/DRD2/SLC6A3/TH/NR4A2/GCH1/GPLD1/SMPD3/SNCA	9
GO:0045921	positive regulation of exocytosis	6/181	83/18493	0.000163605	0.00580072	0.00474574	RAB3A/SDC1/CACNA1G/CADPS2/KCNB1/SMPD3	6
GO:0006066	alcohol metabolic process	12/181	348/18493	0.000168994	0.0059169	0.00484079	ALDH1A1/DHDDS/DKK3/RDH12/CYP27C1/GCH1/HMGCR/INPP4B/NTSR1/OCRL/PLCH1/SNCA	12
GO:0050806	positive regulation of synaptic transmission	8/181	159/18493	0.000174054	0.00601168	0.00491833	DRD2/CUX2/CACNB3/CLSTN2/NTSR1/RGS4/RIMS3/SNCA	8
GO:0051961	negative regulation of nervous system development	11/181	298/18493	0.000175994	0.00601168	0.00491833	FGF13/NTN1/PBX1/STMN2/CEND1/DCC/GPR161/KIAA0319/ROBO2/SLIT1/TNFRSF21	11
GO:0060401	cytosolic calcium ion transport	8/181	161/18493	0.000189634	0.00633681	0.00518432	DRD2/CACNB3/FAM155A/FKBP1B/NTSR1/OPA1/SLC8A1/SNCA	8
GO:0031115	negative regulation of microtubule polymerization	3/181	12/18493	0.000190109	0.00633681	0.00518432	STMN2/CLIP3/SNCA	3
GO:0099003	vesicle-mediated transport in synapse	9/181	205/18493	0.000192785	0.00633681	0.00518432	DRD2/CADPS/RAB3A/CADPS2/CPLX2/RIMS3/SNCA/SYT17/UNC13C	9
GO:0003015	heart process	10/181	252/18493	0.000194561	0.00633681	0.00518432	DRD2/TH/KCND3/ATP2A3/CACNA1G/FKBP1B/GCH1/RGS4/SCN3B/SLC8A1	10
GO:0015850	organic hydroxy compound transport	10/181	255/18493	0.000214031	0.00689081	0.00563757	AGTR1/DRD2/SLC18A2/SLC6A3/KCNB1/OSBPL10/SLC10A4/SNCA/SNCG/SYT17	10
GO:0034763	negative regulation of transmembrane transport	7/181	124/18493	0.000220234	0.00696464	0.00569797	DRD2/CACNB3/FKBP1B/GNB5/NTSR1/PID1/RGS4	7
GO:0046879	hormone secretion	11/181	306/18493	0.000221297	0.00696464	0.00569797	AGTR1/DRD2/FKBP1B/GPLD1/GRP/HMGCR/KCNB1/MYRIP/PTPRN2/RAB11FIP3/SMPD3	11
GO:1904063	negative regulation of cation transmembrane transport	6/181	89/18493	0.000239992	0.00746907	0.00611066	DRD2/CACNB3/FKBP1B/GNB5/NTSR1/RGS4	6
GO:0051899	membrane depolarization	6/181	90/18493	0.000255071	0.00776663	0.0063541	CACNA1G/CACNB3/NTSR1/SCN2A/SCN3B/SLC8A1	6
GO:0071333	cellular response to glucose stimulus	7/181	127/18493	0.000255098	0.00776663	0.0063541	TH/FKBP1B/GPLD1/HMGCR/KCNB1/OPA1/PTPRN2	7
GO:1904062	regulation of cation transmembrane transport	11/181	314/18493	0.000276113	0.00831604	0.00680359	DRD2/CACNB3/CNIH3/FKBP1B/GNB5/NTSR1/RGS4/SCN3B/SLC8A1/SNCA/WNK2	11
GO:0071331	cellular response to hexose stimulus	7/181	129/18493	0.000280713	0.00836466	0.00684337	TH/FKBP1B/GPLD1/HMGCR/KCNB1/OPA1/PTPRN2	7
GO:0009914	hormone transport	11/181	316/18493	0.00029148	0.00849756	0.0069521	AGTR1/DRD2/FKBP1B/GPLD1/GRP/HMGCR/KCNB1/MYRIP/PTPRN2/RAB11FIP3/SMPD3	11
GO:0015893	drug transport	9/181	217/18493	0.00029402	0.00849756	0.0069521	DRD2/SLC18A2/SLC6A3/CLDN1/NTSR1/RGS4/SNCA/SNCG/SYT17	9
GO:0071326	cellular response to monosaccharide stimulus	7/181	130/18493	0.000294275	0.00849756	0.0069521	TH/FKBP1B/GPLD1/HMGCR/KCNB1/OPA1/PTPRN2	7
GO:0031346	positive regulation of cell projection organization	12/181	371/18493	0.000303633	0.00867832	0.00709999	CUX2/L1CAM/NTN1/RET/STMN2/FKBP1B/LRP8/OPA1/PAK3/PLAA/ROBO2/SYT17	12
GO:0048167	regulation of synaptic plasticity	8/181	173/18493	0.000309051	0.00868414	0.00710474	DRD2/RAB3A/CBLN1/CPLX2/KCNB1/RIMS3/SNCA/UNC13C	8
GO:1901386	negative regulation of voltage-gated calcium channel activity	3/181	14/18493	0.000310037	0.00868414	0.00710474	DRD2/CACNB3/GNB5	3
GO:1903532	positive regulation of secretion by cell	12/181	373/18493	0.000318761	0.0088401	0.00723234	DRD2/RAB3A/SDC1/CACNA1G/CADPS2/GPLD1/GRP/KCNB1/MYRIP/NTSR1/SMPD3/SNCA	12
GO:0050433	regulation of catecholamine secretion	5/181	61/18493	0.000324459	0.00888058	0.00726546	DRD2/KCNB1/SNCA/SNCG/SYT17	5
GO:0030900	forebrain development	12/181	374/18493	0.000326562	0.00888058	0.00726546	DRD2/SLC6A3/TH/FGF13/NR4A2/CHD5/DCLK1/LRP8/ROBO2/SLC8A1/SLIT1/SSTR1	12
GO:0046677	response to antibiotic	11/181	323/18493	0.000351075	0.0094554	0.00773574	DRD2/SLC6A3/TH/CLDN1/SDC1/FKBP1B/HMGCR/NUP93/OPA1/RGS4/SLC8A1	11
GO:0099175	regulation of postsynapse organization	6/181	96/18493	0.000361882	0.00950953	0.00778002	GAP43/CUX2/CBLN1/LRP8/OPA1/PAK3	6
GO:0031111	negative regulation of microtubule polymerization or depolymerization	4/181	35/18493	0.000366665	0.00950953	0.00778002	FGF13/STMN2/CLIP3/SNCA	4
GO:1901020	negative regulation of calcium ion transmembrane transporter activity	4/181	35/18493	0.000366665	0.00950953	0.00778002	DRD2/CACNB3/FKBP1B/GNB5	4
GO:2001024	negative regulation of response to drug	4/181	35/18493	0.000366665	0.00950953	0.00778002	DRD2/NUP93/RGS4/SNCA	4
GO:0050432	catecholamine secretion	5/181	63/18493	0.000377352	0.00967083	0.00791198	DRD2/KCNB1/SNCA/SNCG/SYT17	5
GO:0051051	negative regulation of transport	14/181	495/18493	0.00037979	0.00967083	0.00791198	DRD2/CACNB3/FKBP1B/GNB5/HMGCR/KCNB1/LRPAP1/NTSR1/PID1/RAB11FIP3/RGS4/SNCA/TNFRSF21/WNK2	14
GO:0090494	dopamine uptake	3/181	15/18493	0.000384762	0.00970917	0.00794336	DRD2/SLC6A3/SNCA	3
GO:0090066	regulation of anatomical structure size	14/181	497/18493	0.000395394	0.00988838	0.00808997	AGTR1/FGF13/L1CAM/NTN1/RET/DCC/GCH1/HMGCR/KANK4/LMOD3/NEB/PAK3/SLC8A1/VAV3	14
GO:0071322	cellular response to carbohydrate stimulus	7/181	138/18493	0.000422798	0.0104801	0.00857411	TH/FKBP1B/GPLD1/HMGCR/KCNB1/OPA1/PTPRN2	7
GO:0046888	negative regulation of hormone secretion	5/181	65/18493	0.000436514	0.010632	0.00869832	DRD2/FKBP1B/HMGCR/KCNB1/RAB11FIP3	5
GO:0051926	negative regulation of calcium ion transport	5/181	65/18493	0.000436514	0.010632	0.00869832	DRD2/CACNB3/FKBP1B/GNB5/NTSR1	5
GO:0051402	neuron apoptotic process	9/181	230/18493	0.000449789	0.0108124	0.00884597	EN1/NR4A2/FAM162A/KCNB1/PAK3/PIN1/SCN2A/SNCA/TNFRSF21	9
GO:0050775	positive regulation of dendrite morphogenesis	4/181	37/18493	0.000455504	0.0108124	0.00884597	CUX2/LRP8/OPA1/PAK3	4
GO:0086010	membrane depolarization during action potential	4/181	37/18493	0.000455504	0.0108124	0.00884597	CACNA1G/SCN2A/SCN3B/SLC8A1	4
GO:0051965	positive regulation of synapse assembly	5/181	66/18493	0.000468591	0.0109741	0.00897826	CUX2/AMIGO2/CBLN1/CLSTN2/TPBG	5
GO:0090493	catecholamine uptake	3/181	16/18493	0.000470152	0.0109741	0.00897826	DRD2/SLC6A3/SNCA	3
GO:0034766	negative regulation of ion transmembrane transport	6/181	101/18493	0.000475216	0.0110007	0.00899996	DRD2/CACNB3/FKBP1B/GNB5/NTSR1/RGS4	6
GO:2001023	regulation of response to drug	6/181	102/18493	0.000500874	0.0114125	0.00933691	DRD2/NUP93/RGS4/SNCA/SNCG/SYT17	6
GO:0001678	cellular glucose homeostasis	7/181	142/18493	0.000502044	0.0114125	0.00933691	TH/FKBP1B/GPLD1/HMGCR/KCNB1/OPA1/PTPRN2	7
GO:0046676	negative regulation of insulin secretion	4/181	38/18493	0.000505231	0.0114125	0.00933691	DRD2/FKBP1B/HMGCR/KCNB1	4
GO:0017158	regulation of calcium ion-dependent exocytosis	6/181	104/18493	0.000555418	0.01242	0.0101612	DRD2/RAB3A/CACNA1G/CPLX2/KCNB1/RIMS3	6
GO:0098815	modulation of excitatory postsynaptic potential	4/181	39/18493	0.000558702	0.01242	0.0101612	CUX2/CACNB3/CBLN1/RGS4	4
GO:1903169	regulation of calcium ion transmembrane transport	7/181	145/18493	0.000568907	0.0125473	0.0102653	DRD2/CACNB3/FKBP1B/GNB5/NTSR1/SLC8A1/SNCA	7
GO:0043647	inositol phosphate metabolic process	5/181	69/18493	0.000575524	0.0125941	0.0103036	INPP4B/NTSR1/OCRL/PLCH1/SNCA	5
GO:0051650	establishment of vesicle localization	10/181	290/18493	0.000590683	0.0127133	0.0104011	DRD2/CADPS/RAB3A/CADPS2/CNIH3/CPLX2/RIMS3/SNCA/SYT17/UNC13C	10
GO:0009749	response to glucose	8/181	191/18493	0.000597383	0.0127133	0.0104011	TH/FKBP1B/GPLD1/HMGCR/KCNB1/OPA1/PTPRN2/SLC8A1	8
GO:0046928	regulation of neurotransmitter secretion	6/181	106/18493	0.000614469	0.0127133	0.0104011	DRD2/RAB3A/CPLX2/RIMS3/SNCA/SNCG	6
GO:0032272	negative regulation of protein polymerization	5/181	70/18493	0.00061494	0.0127133	0.0104011	STMN2/CLIP3/KANK4/LMOD3/SNCA	5
GO:0014046	dopamine secretion	4/181	40/18493	0.000616074	0.0127133	0.0104011	DRD2/SNCA/SNCG/SYT17	4
GO:0014059	regulation of dopamine secretion	4/181	40/18493	0.000616074	0.0127133	0.0104011	DRD2/SNCA/SNCG/SYT17	4
GO:0061001	regulation of dendritic spine morphogenesis	4/181	40/18493	0.000616074	0.0127133	0.0104011	CUX2/LRP8/OPA1/PAK3	4
GO:0010770	positive regulation of cell morphogenesis involved in differentiation	7/181	147/18493	0.000617285	0.0127133	0.0104011	CUX2/L1CAM/NTN1/LRP8/OPA1/PAK3/ROBO2	7
GO:0010769	regulation of cell morphogenesis involved in differentiation	10/181	293/18493	0.000639539	0.0130755	0.0106975	CUX2/FGF13/L1CAM/NTN1/RET/DCC/LRP8/OPA1/PAK3/ROBO2	10
GO:0051047	positive regulation of secretion	12/181	404/18493	0.00064873	0.0131673	0.0107726	DRD2/RAB3A/SDC1/CACNA1G/CADPS2/GPLD1/GRP/KCNB1/MYRIP/NTSR1/SMPD3/SNCA	12
GO:0060402	calcium ion transport into cytosol	7/181	149/18493	0.000668874	0.0134785	0.0110272	DRD2/CACNB3/FAM155A/FKBP1B/NTSR1/SLC8A1/SNCA	7
GO:0060999	positive regulation of dendritic spine development	4/181	41/18493	0.000677502	0.0135549	0.0110896	CUX2/LRP8/OPA1/PAK3	4
GO:0030072	peptide hormone secretion	9/181	244/18493	0.000687764	0.0136626	0.0111778	DRD2/FKBP1B/GPLD1/GRP/HMGCR/KCNB1/MYRIP/PTPRN2/SMPD3	9
GO:0009746	response to hexose	8/181	196/18493	0.000707632	0.0138504	0.0113314	TH/FKBP1B/GPLD1/HMGCR/KCNB1/OPA1/PTPRN2/SLC8A1	8
GO:0022898	regulation of transmembrane transporter activity	9/181	245/18493	0.000708087	0.0138504	0.0113314	DRD2/CACNB3/CNIH3/FKBP1B/GNB5/NTSR1/SCN3B/SNCA/WNK2	9
GO:0015696	ammonium transport	6/181	109/18493	0.00071205	0.0138504	0.0113314	DRD2/SLC18A2/SLC6A3/SNCA/SNCG/SYT17	6
GO:0007611	learning or memory	9/181	247/18493	0.000750206	0.0144919	0.0118563	DRD2/TH/CUX2/EN1/FGF13/PRKAR2B/HMGCR/NRXN3/NTSR1	9
GO:0061337	cardiac conduction	6/181	111/18493	0.000783483	0.0150311	0.0122974	KCND3/ATP2A3/CACNA1G/FKBP1B/SCN3B/SLC8A1	6
GO:0086001	cardiac muscle cell action potential	5/181	74/18493	0.000793134	0.0151127	0.0123641	FGF13/KCND3/CACNA1G/SCN3B/SLC8A1	5
GO:0034284	response to monosaccharide	8/181	201/18493	0.000833728	0.0157789	0.0129092	TH/FKBP1B/GPLD1/HMGCR/KCNB1/OPA1/PTPRN2/SLC8A1	8
GO:0071695	anatomical structure maturation	7/181	155/18493	0.000844435	0.0158743	0.0129872	NR4A2/RET/CEND1/FOXA1/OPA1/PGR/TRIM58	7
GO:0051648	vesicle localization	10/181	306/18493	0.00089153	0.0166009	0.0135816	DRD2/CADPS/RAB3A/CADPS2/CNIH3/CPLX2/RIMS3/SNCA/SYT17/UNC13C	10
GO:0070509	calcium ion import	5/181	76/18493	0.000895451	0.0166009	0.0135816	ANXA6/CACNA1G/FAM155A/OPA1/SLC8A1	5
GO:0098693	regulation of synaptic vesicle cycle	6/181	114/18493	0.000900867	0.0166009	0.0135816	DRD2/RAB3A/CPLX2/PLAA/RIMS3/SNCA	6
GO:0007097	nuclear migration	3/181	20/18493	0.000929928	0.016697	0.0136603	NTN1/SLIT1/TRIM58	3
GO:0042053	regulation of dopamine metabolic process	3/181	20/18493	0.000929928	0.016697	0.0136603	SLC6A3/NR4A2/SNCA	3
GO:0042069	regulation of catecholamine metabolic process	3/181	20/18493	0.000929928	0.016697	0.0136603	SLC6A3/NR4A2/SNCA	3
GO:0051580	regulation of neurotransmitter uptake	3/181	20/18493	0.000929928	0.016697	0.0136603	DRD2/RGS4/SNCA	3
GO:0006904	vesicle docking involved in exocytosis	4/181	45/18493	0.000966929	0.0171416	0.014024	RAB3A/CPLX2/KCNB1/UNC13C	4
GO:0090278	negative regulation of peptide hormone secretion	4/181	45/18493	0.000966929	0.0171416	0.014024	DRD2/FKBP1B/HMGCR/KCNB1	4
GO:1990138	neuron projection extension	7/181	161/18493	0.00105454	0.0185771	0.0151984	L1CAM/NTN1/DCLK1/PLAA/RAPH1/SLIT1/SYT17	7
GO:0032409	regulation of transporter activity	9/181	260/18493	0.00107658	0.0187533	0.0153426	DRD2/CACNB3/CNIH3/FKBP1B/GNB5/NTSR1/SCN3B/SNCA/WNK2	9
GO:0051283	negative regulation of sequestering of calcium ion	6/181	118/18493	0.00107793	0.0187533	0.0153426	DRD2/ANXA6/FKBP1B/NTSR1/SLC8A1/SNCA	6
GO:0046883	regulation of hormone secretion	9/181	261/18493	0.00110582	0.0191198	0.0156425	AGTR1/DRD2/FKBP1B/GPLD1/GRP/HMGCR/KCNB1/MYRIP/RAB11FIP3	9
GO:0055002	striated muscle cell development	7/181	163/18493	0.00113302	0.0194225	0.0158901	SDC1/UCHL1/LMOD3/NEB/PIN1/RGS4/SLC8A1	7
GO:0008038	neuron recognition	4/181	47/18493	0.00114008	0.0194225	0.0158901	GAP43/ROBO2/TNFRSF21/YWHAZ	4
GO:0008015	blood circulation	13/181	492/18493	0.00114413	0.0194225	0.0158901	AGTR1/DRD2/TH/KCND3/ATP2A3/CACNA1G/FKBP1B/GCH1/HMGCR/NTSR1/RGS4/SCN3B/SLC8A1	13
GO:0019751	polyol metabolic process	6/181	120/18493	0.0011759	0.0197228	0.0161358	GCH1/INPP4B/NTSR1/OCRL/PLCH1/SNCA	6
GO:0051282	regulation of sequestering of calcium ion	6/181	120/18493	0.0011759	0.0197228	0.0161358	DRD2/ANXA6/FKBP1B/NTSR1/SLC8A1/SNCA	6
GO:1903429	regulation of cell maturation	3/181	22/18493	0.00123829	0.0206455	0.0168906	RET/OPA1/TRIM58	3
GO:0140029	exocytic process	5/181	82/18493	0.00126165	0.0209106	0.0171075	RAB3A/CADPS2/CPLX2/KCNB1/UNC13C	5
GO:0060627	regulation of vesicle-mediated transport	13/181	498/18493	0.00127573	0.0210196	0.0171967	DRD2/RAB3A/SDC1/CACNA1G/CADPS2/CLIP3/CPLX2/KCNB1/LRPAP1/RIMS3/SMPD3/SNCA/TUB	13
GO:0006814	sodium ion transport	8/181	215/18493	0.00128518	0.0210515	0.0172228	DRD2/FGF13/SCN2A/SCN3B/SLC10A4/SLC24A3/SLC8A1/WNK2	8
GO:0007156	homophilic cell adhesion via plasma membrane adhesion molecules	7/181	167/18493	0.00130371	0.0212308	0.0173696	CDH8/L1CAM/PCDH8/RET/AMIGO2/CLSTN2/ROBO2	7
GO:0003013	circulatory system process	13/181	500/18493	0.00132232	0.0214093	0.0175156	AGTR1/DRD2/TH/KCND3/ATP2A3/CACNA1G/FKBP1B/GCH1/HMGCR/NTSR1/RGS4/SCN3B/SLC8A1	13
GO:0051208	sequestering of calcium ion	6/181	123/18493	0.00133548	0.0214982	0.0175883	DRD2/ANXA6/FKBP1B/NTSR1/SLC8A1/SNCA	6
GO:0048469	cell maturation	7/181	169/18493	0.00139628	0.022248	0.0182018	NR4A2/RET/BFSP1/FOXA1/OPA1/PGR/TRIM58	7
GO:0098742	cell-cell adhesion via plasma-membrane adhesion molecules	9/181	270/18493	0.00139902	0.022248	0.0182018	CDH8/CLDN1/L1CAM/PCDH8/RET/AMIGO2/CBLN1/CLSTN2/ROBO2	9
GO:0031645	negative regulation of neurological system process	3/181	23/18493	0.00141383	0.022248	0.0182018	CACNB3/CBLN1/TNFRSF21	3
GO:0086012	membrane depolarization during cardiac muscle cell action potential	3/181	23/18493	0.00141383	0.022248	0.0182018	CACNA1G/SCN3B/SLC8A1	3
GO:2001258	negative regulation of cation channel activity	4/181	51/18493	0.00154956	0.0240943	0.0197122	DRD2/CACNB3/FKBP1B/GNB5	4
GO:0001523	retinoid metabolic process	5/181	86/18493	0.00156062	0.0240943	0.0197122	ALDH1A1/RDH12/SDC1/CYP27C1/LRP8	5
GO:0031644	regulation of neurological system process	6/181	127/18493	0.00157338	0.0240943	0.0197122	CUX2/CACNB3/CBLN1/NTSR1/RGS4/TNFRSF21	6
GO:0045471	response to ethanol	6/181	127/18493	0.00157338	0.0240943	0.0197122	DRD2/SLC6A3/TH/CLDN1/HMGCR/RGS4	6
GO:0006874	cellular calcium ion homeostasis	12/181	448/18493	0.00157417	0.0240943	0.0197122	AGTR1/DRD2/ANXA6/ATP2A3/CACNB3/FAM155A/FKBP1B/GNG3/NTSR1/SLC24A3/SLC8A1/SNCA	12
GO:0030325	adrenal gland development	3/181	24/18493	0.00160425	0.0241586	0.0197649	DKK3/PBX1/INSM1	3
GO:0051647	nucleus localization	3/181	24/18493	0.00160425	0.0241586	0.0197649	NTN1/SLIT1/TRIM58	3
GO:0098810	neurotransmitter reuptake	3/181	24/18493	0.00160425	0.0241586	0.0197649	DRD2/SLC18A2/SNCA	3
GO:0009743	response to carbohydrate	8/181	223/18493	0.00161962	0.0242596	0.0198475	TH/FKBP1B/GPLD1/HMGCR/KCNB1/OPA1/PTPRN2/SLC8A1	8
GO:0050709	negative regulation of protein secretion	6/181	128/18493	0.0016376	0.0243985	0.0199611	DRD2/FKBP1B/HMGCR/KCNB1/RAB11FIP3/TNFRSF21	6
GO:0042220	response to cocaine	4/181	52/18493	0.00166601	0.0246905	0.0202	DRD2/SLC6A3/RGS4/SNCA	4
GO:0048638	regulation of developmental growth	10/181	334/18493	0.0017155	0.02529	0.0206905	DRD2/SLC6A3/FGF13/L1CAM/NTN1/DCC/PIN1/PLAA/RGS4/SYT17	10
GO:0032410	negative regulation of transporter activity	5/181	88/18493	0.00172824	0.0253445	0.020735	DRD2/CACNB3/FKBP1B/GNB5/SNCA	5
GO:0070997	neuron death	10/181	335/18493	0.0017536	0.0254306	0.0208055	EN1/NR4A2/DCC/FAM162A/KCNB1/PAK3/PIN1/SCN2A/SNCA/TNFRSF21	10
GO:0035637	multicellular organismal signaling	7/181	176/18493	0.00176135	0.0254306	0.0208055	KCND3/ATP2A3/CACNA1G/FKBP1B/SCN2A/SCN3B/SLC8A1	7
GO:0055001	muscle cell development	7/181	176/18493	0.00176135	0.0254306	0.0208055	SDC1/UCHL1/LMOD3/NEB/PIN1/RGS4/SLC8A1	7
GO:0035176	social behavior	4/181	53/18493	0.0017884	0.0255578	0.0209095	TH/EN1/GRP/NRXN3	4
GO:0051703	intraspecies interaction between organisms	4/181	53/18493	0.0017884	0.0255578	0.0209095	TH/EN1/GRP/NRXN3	4
GO:0010460	positive regulation of heart rate	3/181	25/18493	0.00180997	0.0256047	0.020948	GCH1/RGS4/SCN3B	3
GO:0021952	central nervous system projection neuron axonogenesis	3/181	25/18493	0.00180997	0.0256047	0.020948	NR4A2/DCC/DCLK1	3
GO:0097553	calcium ion transmembrane import into cytosol	6/181	132/18493	0.00191459	0.0267126	0.0218543	DRD2/FAM155A/FKBP1B/NTSR1/SLC8A1/SNCA	6
GO:0060997	dendritic spine morphogenesis	4/181	54/18493	0.0019169	0.0267126	0.0218543	CUX2/LRP8/OPA1/PAK3	4
GO:0098900	regulation of action potential	4/181	54/18493	0.0019169	0.0267126	0.0218543	FGF13/CACNB3/KCNB1/NTSR1	4
GO:0055074	calcium ion homeostasis	12/181	461/18493	0.00199749	0.0274737	0.022477	AGTR1/DRD2/ANXA6/ATP2A3/CACNB3/FAM155A/FKBP1B/GNG3/NTSR1/SLC24A3/SLC8A1/SNCA	12
GO:0048639	positive regulation of developmental growth	7/181	180/18493	0.00200094	0.0274737	0.022477	DRD2/SLC6A3/L1CAM/NTN1/PIN1/PLAA/SYT17	7
GO:0050770	regulation of axonogenesis	7/181	180/18493	0.00200094	0.0274737	0.022477	FGF13/L1CAM/NTN1/RET/DCC/PAK3/ROBO2	7
GO:0097305	response to alcohol	8/181	231/18493	0.00201958	0.0274881	0.0224888	DRD2/SLC6A3/TH/CLDN1/GPLD1/HMGCR/LRP8/RGS4	8
GO:0050890	cognition	9/181	285/18493	0.00202442	0.0274881	0.0224888	DRD2/TH/CUX2/EN1/FGF13/PRKAR2B/HMGCR/NRXN3/NTSR1	9
GO:0051953	negative regulation of amine transport	3/181	26/18493	0.00203143	0.0274881	0.0224888	DRD2/RGS4/SNCA	3
GO:0016101	diterpenoid metabolic process	5/181	92/18493	0.00210256	0.0283138	0.0231643	ALDH1A1/RDH12/SDC1/CYP27C1/LRP8	5
GO:0042593	glucose homeostasis	8/181	233/18493	0.00213081	0.0285569	0.0233632	TH/FKBP1B/FOXA1/GPLD1/HMGCR/KCNB1/OPA1/PTPRN2	8
GO:0002792	negative regulation of peptide secretion	6/181	135/18493	0.00214458	0.0286046	0.0234023	DRD2/FKBP1B/HMGCR/KCNB1/RAB11FIP3/TNFRSF21	6
GO:0033500	carbohydrate homeostasis	8/181	234/18493	0.0021882	0.0289717	0.0237026	TH/FKBP1B/FOXA1/GPLD1/HMGCR/KCNB1/OPA1/PTPRN2	8
GO:0086065	cell communication involved in cardiac conduction	4/181	56/18493	0.00219279	0.0289717	0.0237026	CACNA1G/FKBP1B/SCN3B/SLC8A1	4
GO:1902904	negative regulation of supramolecular fiber organization	6/181	136/18493	0.00222569	0.0292684	0.0239453	FGF13/STMN2/CLIP3/KANK4/LMOD3/SNCA	6
GO:2000463	positive regulation of excitatory postsynaptic potential	3/181	27/18493	0.00226903	0.0296988	0.0242975	CUX2/CACNB3/RGS4	3
GO:0001933	negative regulation of protein phosphorylation	11/181	408/18493	0.00233078	0.0303651	0.0248426	DRD2/PRKAR2B/UCHL1/GPRC5A/HMGCR/INSM1/PID1/PIN1/RGS4/SNCA/WNK2	11
GO:0006813	potassium ion transport	8/181	238/18493	0.00243003	0.0313665	0.0256618	DRD2/KCNJ6/KCND3/KCNB1/KCNG3/RGS4/SLC24A3/WNK2	8
GO:0032412	regulation of ion transmembrane transporter activity	8/181	238/18493	0.00243003	0.0313665	0.0256618	DRD2/CACNB3/CNIH3/FKBP1B/GNB5/NTSR1/SCN3B/WNK2	8
GO:0050773	regulation of dendrite development	6/181	139/18493	0.00248296	0.0316307	0.025878	CUX2/DCC/KIAA0319/LRP8/OPA1/PAK3	6
GO:0051924	regulation of calcium ion transport	8/181	239/18493	0.00249365	0.0316307	0.025878	DRD2/CACNB3/FKBP1B/GNB5/NTSR1/RGS4/SLC8A1/SNCA	8
GO:0031646	positive regulation of neurological system process	4/181	58/18493	0.00249491	0.0316307	0.025878	CUX2/CACNB3/NTSR1/RGS4	4
GO:1990778	protein localization to cell periphery	9/181	294/18493	0.00249567	0.0316307	0.025878	FGF13/RAB3A/ANK1/CACNB3/CLIP3/KCNB1/PID1/SCN3B/TUB	9
GO:0022604	regulation of cell morphogenesis	12/181	474/18493	0.00251013	0.0316707	0.0259107	CUX2/FGF13/L1CAM/NTN1/RET/DCC/LRP8/OPA1/PAK3/PLAA/ROBO2/SYT17	12
GO:0001657	ureteric bud development	5/181	96/18493	0.00253284	0.0318139	0.0260279	PBX1/RET/SDC1/KIF26B/ROBO2	5
GO:0072073	kidney epithelium development	6/181	140/18493	0.00257349	0.0321801	0.0263275	PBX1/RET/SDC1/KIF26B/NUP93/ROBO2	6
GO:0072163	mesonephric epithelium development	5/181	97/18493	0.0026497	0.0328399	0.0268673	PBX1/RET/SDC1/KIF26B/ROBO2	5
GO:0072164	mesonephric tubule development	5/181	97/18493	0.0026497	0.0328399	0.0268673	PBX1/RET/SDC1/KIF26B/ROBO2	5
GO:0051494	negative regulation of cytoskeleton organization	6/181	142/18493	0.00276197	0.0340805	0.0278823	FGF13/STMN2/CLIP3/KANK4/LMOD3/SNCA	6
GO:0007628	adult walking behavior	3/181	29/18493	0.00279421	0.0343271	0.028084	DRD2/UCHL1/CEND1	3
GO:0072659	protein localization to plasma membrane	8/181	244/18493	0.00283156	0.0345553	0.0282707	FGF13/RAB3A/ANK1/CACNB3/CLIP3/KCNB1/PID1/SCN3B	8
GO:0010038	response to metal ion	10/181	358/18493	0.00283746	0.0345553	0.0282707	DRD2/SLC6A3/TH/CLDN1/GSS/SDC1/CACNA1G/GPLD1/SNCA/SYT17	10
GO:0072503	cellular divalent inorganic cation homeostasis	12/181	483/18493	0.00292437	0.0354596	0.0290105	AGTR1/DRD2/ANXA6/ATP2A3/CACNB3/FAM155A/FKBP1B/GNG3/NTSR1/SLC24A3/SLC8A1/SNCA	12
GO:0016049	cell growth	12/181	485/18493	0.00302358	0.0365045	0.0298654	AGTR1/FGF13/L1CAM/NTN1/DCC/DCLK1/PIN1/PLAA/RAPH1/RGS4/SLIT1/SYT17	12
GO:0042572	retinol metabolic process	3/181	30/18493	0.00308252	0.0368981	0.0301874	ALDH1A1/RDH12/CYP27C1	3
GO:0090659	walking behavior	3/181	30/18493	0.00308252	0.0368981	0.0301874	DRD2/UCHL1/CEND1	3
GO:0001823	mesonephros development	5/181	101/18493	0.00315646	0.0376224	0.0307799	PBX1/RET/SDC1/KIF26B/ROBO2	5
GO:0035773	insulin secretion involved in cellular response to glucose stimulus	4/181	62/18493	0.00318265	0.0377737	0.0309038	FKBP1B/GPLD1/HMGCR/PTPRN2	4
GO:1903531	negative regulation of secretion by cell	7/181	196/18493	0.00322096	0.0380671	0.0311438	DRD2/FKBP1B/HMGCR/KCNB1/RAB11FIP3/SNCA/TNFRSF21	7
GO:0032535	regulation of cellular component size	10/181	367/18493	0.00338533	0.0395612	0.0323661	FGF13/L1CAM/NTN1/RET/DCC/KANK4/LMOD3/NEB/PAK3/VAV3	10
GO:0001963	synaptic transmission, dopaminergic	3/181	31/18493	0.00338845	0.0395612	0.0323661	DRD2/TH/SNCA	3
GO:1903305	regulation of regulated secretory pathway	6/181	148/18493	0.00338975	0.0395612	0.0323661	DRD2/RAB3A/CACNA1G/CPLX2/KCNB1/RIMS3	6
GO:0007204	positive regulation of cytosolic calcium ion concentration	9/181	309/18493	0.00347104	0.0403418	0.0330048	AGTR1/DRD2/CACNB3/FAM155A/FKBP1B/GNG3/NTSR1/SLC8A1/SNCA	9
GO:0006721	terpenoid metabolic process	5/181	104/18493	0.00357986	0.0414347	0.0338989	ALDH1A1/RDH12/SDC1/CYP27C1/LRP8	5
GO:0007568	aging	9/181	311/18493	0.00362103	0.0417387	0.0341476	DDC/SLC6A3/TH/CLDN1/GSS/HMGCR/MPO/OPA1/SNCA	9
GO:0010039	response to iron ion	3/181	32/18493	0.00371233	0.0422944	0.0346023	DRD2/SLC6A3/SNCA	3
GO:0042744	hydrogen peroxide catabolic process	3/181	32/18493	0.00371233	0.0422944	0.0346023	LPO/MPO/SNCA	3
GO:0097006	regulation of plasma lipoprotein particle levels	5/181	105/18493	0.00372964	0.0422944	0.0346023	AGTR1/CNPY2/GPLD1/LRPAP1/MPO	5
GO:0098739	import across plasma membrane	5/181	105/18493	0.00372964	0.0422944	0.0346023	KCNJ6/FAM155A/NTSR1/RGS4/SLC8A1	5
GO:0036465	synaptic vesicle recycling	4/181	65/18493	0.00377614	0.042649	0.0348924	RAB3A/PLAA/SNCA/SYT17	4
GO:0002064	epithelial cell development	7/181	202/18493	0.00380153	0.0427634	0.0349859	CLDN1/SDC1/BFSP1/FOXA1/INSM1/NUP93/PGR	7
GO:0034612	response to tumor necrosis factor	8/181	257/18493	0.00387868	0.0434105	0.0355154	AFF3/CLDN1/GSS/CLIP3/GCH1/PID1/TNFRSF21/YTHDC2	8
GO:0030073	insulin secretion	7/181	203/18493	0.00390555	0.0434105	0.0355154	DRD2/FKBP1B/GPLD1/HMGCR/KCNB1/MYRIP/PTPRN2	7
GO:0090276	regulation of peptide hormone secretion	7/181	203/18493	0.00390555	0.0434105	0.0355154	DRD2/FKBP1B/GPLD1/GRP/HMGCR/KCNB1/MYRIP	7
GO:0048278	vesicle docking	4/181	66/18493	0.00398953	0.0435262	0.03561	RAB3A/CPLX2/KCNB1/UNC13C	4
GO:0010959	regulation of metal ion transport	10/181	376/18493	0.00401433	0.0435262	0.03561	DRD2/CACNB3/FKBP1B/GNB5/NTSR1/RGS4/SCN3B/SLC8A1/SNCA/WNK2	10
GO:0021955	central nervous system neuron axonogenesis	3/181	33/18493	0.00405447	0.0435262	0.03561	NR4A2/DCC/DCLK1	3
GO:0051955	regulation of amino acid transport	3/181	33/18493	0.00405447	0.0435262	0.03561	NTSR1/RGS4/SNCA	3
GO:0071312	cellular response to alkaloid	3/181	33/18493	0.00405447	0.0435262	0.03561	DDC/TH/SLC8A1	3
GO:0014041	regulation of neuron maturation	2/181	10/18493	0.00407135	0.0435262	0.03561	RET/OPA1	2
GO:0031630	regulation of synaptic vesicle fusion to presynaptic active zone membrane	2/181	10/18493	0.00407135	0.0435262	0.03561	RAB3A/CPLX2	2
GO:0042756	drinking behavior	2/181	10/18493	0.00407135	0.0435262	0.03561	DRD2/EN1	2
GO:0051481	negative regulation of cytosolic calcium ion concentration	2/181	10/18493	0.00407135	0.0435262	0.03561	DRD2/SLC8A1	2
GO:0086070	SA node cell to atrial cardiac muscle cell communication	2/181	10/18493	0.00407135	0.0435262	0.03561	CACNA1G/SCN3B	2
GO:0014047	glutamate secretion	3/181	34/18493	0.00441517	0.0465835	0.0381113	RAB3A/NTSR1/SNCA	3
GO:0050805	negative regulation of synaptic transmission	4/181	68/18493	0.00444049	0.0465835	0.0381113	DRD2/CBLN1/KCNB1/SNCA	4
GO:0051187	cofactor catabolic process	4/181	68/18493	0.00444049	0.0465835	0.0381113	ACOT7/LPO/MPO/SNCA	4
GO:0051705	multi-organism behavior	4/181	68/18493	0.00444049	0.0465835	0.0381113	TH/EN1/GRP/NRXN3	4
GO:0060998	regulation of dendritic spine development	4/181	68/18493	0.00444049	0.0465835	0.0381113	CUX2/LRP8/OPA1/PAK3	4
GO:0046165	alcohol biosynthetic process	6/181	158/18493	0.00466418	0.0487138	0.0398541	DHDDS/DKK3/GCH1/HMGCR/NTSR1/SNCA	6
GO:1900006	positive regulation of dendrite development	4/181	69/18493	0.00467833	0.0487138	0.0398541	CUX2/LRP8/OPA1/PAK3	4
GO:0042326	negative regulation of phosphorylation	11/181	448/18493	0.00472456	0.0490129	0.0400989	DRD2/PRKAR2B/UCHL1/GPRC5A/HMGCR/INSM1/PID1/PIN1/RGS4/SNCA/WNK2	11
GO:0051954	positive regulation of amine transport	3/181	35/18493	0.00479472	0.049337	0.040364	DRD2/KCNB1/NTSR1	3
GO:0071542	dopaminergic neuron differentiation	3/181	35/18493	0.00479472	0.049337	0.040364	EN1/NR4A2/FOXA1	3
GO:0099173	postsynapse organization	6/181	159/18493	0.00480864	0.049337	0.040364	GAP43/CUX2/CBLN1/LRP8/OPA1/PAK3	6
GO:0019896	axonal transport of mitochondrion	2/181	11/18493	0.00494418	0.0496368	0.0406093	UCHL1/OPA1	2
GO:0034776	response to histamine	2/181	11/18493	0.00494418	0.0496368	0.0406093	DRD2/GABRB1	2
GO:0038007	netrin-activated signaling pathway	2/181	11/18493	0.00494418	0.0496368	0.0406093	NTN1/DCC	2
GO:0051583	dopamine uptake involved in synaptic transmission	2/181	11/18493	0.00494418	0.0496368	0.0406093	DRD2/SNCA	2
GO:0051934	catecholamine uptake involved in synaptic transmission	2/181	11/18493	0.00494418	0.0496368	0.0406093	DRD2/SNCA	2
GO:0060159	regulation of dopamine receptor signaling pathway	2/181	11/18493	0.00494418	0.0496368	0.0406093	DRD2/RGS4	2
