# Supplementary material for: Explorative Combined Lipid and Transcriptomic Profiling of Substantia Nigra and Putamen in Parkinson’s Disease
Source: Cells. 2020 Aug 26;9(9):1966. doi: 10.3390/cells9091966 (PMC7564986; doi:10.3390/cells9091966)
Supplement: Supplementary file 1 [file cells-09-01966-s001.zip › Supplementary_revised/Spreadsheet_S4.xlsx]

## Sheet: RNAseq Put
Explorative Combined Lipid and Transcriptomic Profiling of Substantia Nigra and Putamen in Parkinson’s Disease
Helena Xicoy, Jos F. Brouwers, Bé Wieringa & Gerard J.M. Martens
ENSEMBL	symbol	entrez	log2FoldChange	pvalue	padj
ENSG00000164082	GRM2	2912	-1.67226	1.43626e-07	0.00275317
ENSG00000115194	SLC30A3	7781	-2.26005	3.41019e-07	0.00295007
ENSG00000213722	DDAH2	23564	-0.165213	4.61694e-07	0.00295007
ENSG00000152931	PART1	25859	-1.49959	1.48794e-06	0.00446523
ENSG00000158050	DUSP2	1844	-2.10037	1.63058e-06	0.00446523
ENSG00000244921			2.22029	1.26707e-06	0.00446523
ENSG00000251634			-0.0774273	1.18918e-06	0.00446523
ENSG00000127483	HP1BP3	50809	0.597705	3.63255e-06	0.00759813
ENSG00000164484	TMEM200A	114801	-1.54801	3.25213e-06	0.00759813
ENSG00000240247	DEFA1B	728358	-0.104852	4.27542e-06	0.00759813
ENSG00000257767			1.40842	4.36014e-06	0.00759813
ENSG00000151914	DST	667	0.482488	5.69872e-06	0.00910323
ENSG00000167395	ZNF646	9726	0.74047	1.16847e-05	0.0172295
ENSG00000118898	PPL	5493	-1.67604	1.30796e-05	0.0179088
ENSG00000157306	THTPA	79178	-0.834324	1.54321e-05	0.0194261
ENSG00000186469	GNG2	54331	-1.58039	1.62146e-05	0.0194261
ENSG00000136928	GABBR2	9568	-1.454	3.28585e-05	0.0370509
ENSG00000120729	MYOT	9499	0.972451	3.84451e-05	0.0409419
ENSG00000223764	LINC02593	100130417	-1.32718	4.39146e-05	0.0443052
ENSG00000007171	NOS2	4843	-1.17421	8.84474e-05	0.0758075
ENSG00000111696	NT5DC3	51559	-0.782394	9.88673e-05	0.0758075
ENSG00000152503	TRIM36	55521	-1.03927	8.23558e-05	0.0758075
ENSG00000162374	ELAVL4	1996	-1.39694	8.56737e-05	0.0758075
ENSG00000166558	SLC38A8	146167	-1.84247	9.87002e-05	0.0758075
ENSG00000255823	MTRNR2L8	100463486	1.9385	9.47551e-05	0.0758075
ENSG00000164919	COX6C	1345	-0.328793	0.000106385	0.0784344
ENSG00000101654	RNMT	8731	-0.59205	0.000114738	0.0814599
ENSG00000011083	SLC6A7	6534	-1.67305	0.000140437	0.0925954
ENSG00000137478	FCHSD2	9873	0.490556	0.000148745	0.0925954
ENSG00000169427	KCNK9	51305	-1.33807	0.000149745	0.0925954
ENSG00000250644			-0.992998	0.000144477	0.0925954
ENSG00000129009	ISLR	3671	-1.29434	0.000155437	0.0931117
ENSG00000040608	RTN4R	65078	-1.34629	0.000166121	0.096496
ENSG00000119777	TMEM214	54867	0.428317	0.000187537	0.0971595
ENSG00000176769	TCERG1L	256536	-1.59358	0.000182574	0.0971595
ENSG00000184515	BEX5	340542	-0.653489	0.000178787	0.0971595
ENSG00000186907	RTN4RL2	349667	-1.71767	0.000173256	0.0971595
ENSG00000002587	HS3ST1	9957	-1.38315	0.000207741	0.0995548
ENSG00000075415	SLC25A3	5250	-0.398526	0.000197924	0.0995548
ENSG00000137210	TMEM14B	81853	-0.4862	0.000202869	0.0995548
ENSG00000146555	SDK1	221935	-0.993712	0.000215969	0.100973
ENSG00000105928	GSDME	1687	-0.734764	0.000259942	0.11588
ENSG00000269983			-1.42132	0.000254495	0.11588
ENSG00000074317	SNCB	6620	-1.19119	0.000274046	0.118582
ENSG00000089041	P2RX7	5027	0.93034	0.000278376	0.118582
ENSG00000196372	ASB13	79754	-0.481109	0.000289172	0.120503
ENSG00000055609	KMT2C	58508	0.489588	0.000351005	0.13193
ENSG00000143816	WNT9A	7483	-1.40075	0.000325568	0.13193
ENSG00000165985	C1QL3	389941	-1.94044	0.000347418	0.13193
ENSG00000184220	CMSS1	84319	-0.552045	0.000344962	0.13193
ENSG00000277400	MAFIP	727764	-0.65984	0.000336059	0.13193
ENSG00000100276	RASL10A	10633	-0.833329	0.000359594	0.132559
ENSG00000064393	HIPK2	28996	0.569233	0.000415485	0.137318
ENSG00000151366	NDUFC2	4718	-0.37278	0.000382678	0.137318
ENSG00000163032	VSNL1	7447	-1.49564	0.000397492	0.137318
ENSG00000164600	NEUROD6	63974	-2.03552	0.000414311	0.137318
ENSG00000171621	SPSB1	80176	0.4868	0.000409255	0.137318
ENSG00000254986	DPP3	10072	0.696999	0.000398235	0.137318
ENSG00000102098	SCML2	10389	1.0012	0.000438903	0.141342
ENSG00000137266	SLC22A23	63027	0.348233	0.000442409	0.141342
ENSG00000221890	NPTXR	23467	-0.909011	0.000452544	0.14221
ENSG00000155666	KDM8	79831	-0.849486	0.000462634	0.143036
ENSG00000071054	MAP4K4	9448	0.583775	0.000519599	0.147263
ENSG00000105856	HBP1	26959	0.493914	0.000530082	0.147263
ENSG00000106089	STX1A	6804	-1.27324	0.000515702	0.147263
ENSG00000106153	CHCHD2	51142	-0.396397	0.000496522	0.147263
ENSG00000130770	ATP5IF1	93974	-0.501877	0.000528694	0.147263
ENSG00000179520	SLC17A8	246213	-1.31607	0.00050326	0.147263
ENSG00000228971	LINC02607	100996635	-1.97701	0.000514498	0.147263
ENSG00000186732	MPPED1	758	-1.32538	0.000543388	0.148803
ENSG00000155367	PPM1J	333926	-1.25682	0.000552362	0.14913
ENSG00000180525	PRR26	414235	1.07274	0.000564474	0.150283
ENSG00000115252	PDE1A	5136	-1.44694	0.000606678	0.151031
ENSG00000147400	CETN2	1069	-0.401962	0.000591536	0.151031
ENSG00000156564	LRFN2	57497	-1.48972	0.000591912	0.151031
ENSG00000166913	YWHAB	7529	-0.457282	0.000582279	0.151031
ENSG00000198785	GRIN3A	116443	-1.37395	0.00060221	0.151031
ENSG00000180015			1.14986	0.000616502	0.151509
ENSG00000174807	CD248	57124	-1.03383	0.000646243	0.156093
ENSG00000272789			-1.31633	0.00065144	0.156093
ENSG00000136872	ALDOB	229	-1.38302	0.000682521	0.161522
ENSG00000172794	RAB37	326624	-1.16126	0.000698595	0.163309
ENSG00000112357	PEX7	5191	-0.692745	0.000755007	0.164463
ENSG00000116183	PAPPA2	60676	1.26816	0.000735141	0.164463
ENSG00000124785	NRN1	51299	-1.02679	0.000725528	0.164463
ENSG00000174145	NWD2	57495	-1.6397	0.000749836	0.164463
ENSG00000204065	TCEAL5	340543	-0.500152	0.000747275	0.164463
ENSG00000238009	LOC100996442	100996442	0.787917	0.000739087	0.164463
ENSG00000174576	NPAS4	266743	-2.16451	0.000770673	0.165989
ENSG00000158258	CLSTN2	64084	-1.2834	0.000792804	0.168858
ENSG00000092208	GEMIN2	8487	-0.479615	0.000825232	0.170095
ENSG00000115593	SMYD1	150572	-1.66666	0.000809889	0.170095
ENSG00000230630	DNM3OS	100628315	-1.89304	0.000817569	0.170095
ENSG00000165671	NSD1	64324	0.481832	0.000860504	0.174989
ENSG00000188290	HES4	57801	-0.651284	0.000867233	0.174989
ENSG00000124749	COL21A1	81578	-1.09999	0.000885702	0.176854
ENSG00000197948	FCHSD1	89848	0.704323	0.000929165	0.18362
ENSG00000144191	CNGA3	1261	-1.33474	0.000948975	0.185622
ENSG00000166006	KCNC2	3747	-1.43068	0.00103109	0.19765
ENSG00000184056	VPS33B	26276	-0.525024	0.00102313	0.19765
ENSG00000224272			-1.23613	0.00105791	0.200782
ENSG00000198952	SMG5	23381	0.479766	0.00109545	0.20587
ENSG00000214717	ZBED1	9189	0.31987	0.00111158	0.206873
ENSG00000135116	HRK	8739	-1.19587	0.00113606	0.207402
ENSG00000254154			-0.944236	0.00113444	0.207402
ENSG00000096717	SIRT1	23411	0.427457	0.00115456	0.208791
ENSG00000119699	TGFB3	7043	0.90639	0.00118589	0.212452
ENSG00000146574	CCZ1B	221960	-0.494744	0.00122779	0.212537
ENSG00000176105	YES1	7525	0.371084	0.00123072	0.212537
ENSG00000205352	PRR13	54458	-0.428328	0.00119864	0.212537
ENSG00000260923			0.768915	0.00121111	0.212537
ENSG00000172765	TMCC1	23023	0.528824	0.00125743	0.213307
ENSG00000177374	HIC1	3090	1.09971	0.00125375	0.213307
ENSG00000127946	HIP1	3092	0.486602	0.00129797	0.216355
ENSG00000196358	NTNG2	84628	-1.10716	0.0012926	0.216355
ENSG00000270605			0.826779	0.00131906	0.217974
ENSG00000100095	SEZ6L	23544	-0.975759	0.0014102	0.220118
ENSG00000100632	ERH	2079	-0.29778	0.0014899	0.220118
ENSG00000103995	CEP152	22995	1.06621	0.00137403	0.220118
ENSG00000129084	PSMA1	5682	-0.443194	0.00146189	0.220118
ENSG00000146232	NFKBIE	4794	-0.934167	0.0014729	0.220118
ENSG00000148803	FUOM	282969	-0.977625	0.00141564	0.220118
ENSG00000166508	MCM7	4176	0.608115	0.00144792	0.220118
ENSG00000171532	NEUROD2	4761	-1.57688	0.00149279	0.220118
ENSG00000182256	GABRG3	2567	-0.787	0.00136045	0.220118
ENSG00000182870	GALNT9	50614	-1.20883	0.00144205	0.220118
ENSG00000204442	FAM155A	728215	-0.593604	0.00136641	0.220118
ENSG00000272086			-0.889215	0.00139835	0.220118
ENSG00000273419			0.827611	0.00146272	0.220118
ENSG00000275183	LENG9	94059	-0.524071	0.00147309	0.220118
ENSG00000134115	CNTN6	27255	-1.34305	0.00152224	0.222746
ENSG00000099957	P2RX6	9127	-0.860805	0.001543	0.224074
ENSG00000104365	IKBKB	3551	0.440942	0.00158482	0.226486
ENSG00000135473	PAN2	9924	0.576851	0.00160944	0.226486
ENSG00000170430	MGMT	4255	-0.574913	0.00161868	0.226486
ENSG00000175874	CREG2	200407	-1.18658	0.00157176	0.226486
ENSG00000180044	C3orf80	401097	-1.47313	0.00161647	0.226486
ENSG00000091129	NRCAM	4897	-0.452717	0.00166968	0.229132
ENSG00000164483	SAMD3	154075	-1.31838	0.00165443	0.229132
ENSG00000248441	LINC01197	400456	-1.04732	0.00167345	0.229132
ENSG00000081014	AP4E1	23431	0.446427	0.00176069	0.233248
ENSG00000128045	RASL11B	65997	-1.08449	0.00175879	0.233248
ENSG00000130558	OLFM1	10439	-0.950185	0.00177874	0.233248
ENSG00000131885			-1.6138	0.00172099	0.233248
ENSG00000154864	PIEZO2	63895	1.04549	0.00178685	0.233248
ENSG00000161911	TREML1	340205	-1.18758	0.00176635	0.233248
ENSG00000168283	BMI1	648	0.516543	0.00181303	0.233248
ENSG00000198673	FAM19A2	338811	-1.12099	0.0017965	0.233248
ENSG00000241170			0.75031	0.0018029	0.233248
ENSG00000116254	CHD5	26038	-1.11352	0.00186327	0.237589
ENSG00000189423			0.636264	0.00187156	0.237589
ENSG00000165185	KIAA1958	158405	0.496963	0.00190272	0.238504
ENSG00000184831	APOO	79135	-0.37972	0.00190365	0.238504
ENSG00000143318	CASQ1	844	-1.08895	0.00201306	0.242694
ENSG00000158806	NPM2	10361	-0.792534	0.00197509	0.242694
ENSG00000163214	DHX57	90957	-0.60238	0.00198588	0.242694
ENSG00000186281	GPAT2	150763	-0.7978	0.00201047	0.242694
ENSG00000187094	CCK	885	-1.61707	0.00197924	0.242694
ENSG00000232803	SLCO4A1-AS1	100127888	1.24783	0.00199802	0.242694
ENSG00000196323	ZBTB44	29068	0.423933	0.00206715	0.247657
ENSG00000153234	NR4A2	4929	-1.28012	0.00216238	0.257457
ENSG00000229719	MIR194-2HG	105369343	1.48516	0.00225738	0.26711
ENSG00000223573	TINCR	257000	-0.71988	0.00230163	0.270675
ENSG00000172613	RAD9A	5883	-0.433871	0.0023286	0.271415
ENSG00000179314	WSCD1	23302	0.327338	0.00233624	0.271415
ENSG00000116095	PLEKHA3	65977	0.6938	0.00241512	0.277218
ENSG00000138035	PNPT1	87178	0.656788	0.002411	0.277218
ENSG00000143198	MGST3	4259	-0.388288	0.00243999	0.278406
ENSG00000170214	ADRA1B	147	-1.49522	0.0024888	0.280634
ENSG00000176438	SYNE3	161176	0.466417	0.00247833	0.280634
ENSG00000065243	PKN2	5586	0.646817	0.00254549	0.283035
ENSG00000121769	FABP3	2170	-0.787939	0.00255439	0.283035
ENSG00000187688	TRPV2	51393	-0.851231	0.00254926	0.283035
ENSG00000186831	KRT17P2	339241	-1.47926	0.00257725	0.283927
ENSG00000121440	PDZRN3	23024	-0.629297	0.00259466	0.284212
ENSG00000255508			0.852329	0.00261299	0.284593
ENSG00000141668	CBLN2	147381	-1.40975	0.00264241	0.286172
ENSG00000172232	AZU1	566	-1.1269	0.00274459	0.295568
ENSG00000122254	HS3ST2	9956	-1.3729	0.0027739	0.297055
ENSG00000174640	SLCO2A1	6578	-1.14023	0.00279875	0.298052
ENSG00000151790	TDO2	6999	-1.24194	0.00282424	0.299104
ENSG00000167550	RHEBL1	121268	-1.23116	0.0028568	0.30089
ENSG00000092929	UNC13D	201294	0.708858	0.00301455	0.308345
ENSG00000165629	ATP5F1C	509	-0.36797	0.00295375	0.308345
ENSG00000169900	PYDC1	260434	-1.06094	0.00304168	0.308345
ENSG00000173418	NAA20	51126	-0.308767	0.00308843	0.308345
ENSG00000176788	BASP1	10409	-0.834324	0.00305101	0.308345
ENSG00000196739	COL27A1	85301	0.877238	0.00303522	0.308345
ENSG00000228696	ARL17A	51326	-1.21216	0.00306891	0.308345
ENSG00000233058			-1.05434	0.00307561	0.308345
ENSG00000234771	SLC25A25-AS1	100289019	0.508495	0.00302266	0.308345
ENSG00000262526			-0.734074	0.00297978	0.308345
ENSG00000105419	MEIS3	56917	-1.14494	0.00311847	0.309731
ENSG00000269926			1.07645	0.00314536	0.31079
ENSG00000112972	HMGCS1	3157	-0.846596	0.00317302	0.311916
ENSG00000103249	CLCN7	1186	0.47486	0.0032512	0.315272
ENSG00000114631	PODXL2	50512	-0.549725	0.00324277	0.315272
ENSG00000176102	CSTF3	1479	-0.334352	0.00326384	0.315272
ENSG00000205918			1.32071	0.00327295	0.315272
ENSG00000132026	RTBDN	83546	-1.2585	0.00329759	0.316058
ENSG00000101306	MYLK2	85366	-1.13278	0.00341084	0.321606
ENSG00000125551	PLGLB2	5342	1.21882	0.00340223	0.321606
ENSG00000133816	MICAL2	9645	-0.748928	0.00342259	0.321606
ENSG00000179163	FUCA1	2517	-0.57542	0.0033902	0.321606
ENSG00000161533	ACOX1	51	-0.360244	0.00347172	0.32428
ENSG00000269945			-0.721109	0.00348488	0.32428
ENSG00000127530	OR7C1	26664	1.31336	0.00352151	0.326105
ENSG00000006015	REX1BD	55049	-0.451556	0.00359937	0.328899
ENSG00000117154	IGSF21	84966	-0.913917	0.00359176	0.328899
ENSG00000198929	NOS1AP	9722	-0.885924	0.00360315	0.328899
ENSG00000164604	GPR85	54329	-0.469685	0.00362604	0.32942
ENSG00000066739	ATG2B	55102	0.507032	0.00370341	0.333735
ENSG00000234769			1.15263	0.00370836	0.333735
ENSG00000105613	MAST1	22983	-0.768396	0.00373068	0.334174
ENSG00000119912	IDE	3416	0.363832	0.00386276	0.34357
ENSG00000154263	ABCA10	10349	-0.995363	0.00387141	0.34357
ENSG00000124181	PLCG1	5335	0.49434	0.00392743	0.3438
ENSG00000140577	CRTC3	64784	0.424626	0.00392782	0.3438
ENSG00000261220			-0.965963	0.00392377	0.3438
ENSG00000270011	ZNF559-ZNF177	100529215	0.679394	0.00402333	0.35056
ENSG00000050628	PTGER3	5733	-1.21133	0.00412175	0.351408
ENSG00000050767	COL23A1	91522	-1.02365	0.00422554	0.351408
ENSG00000072858	SIDT1	54847	-1.07939	0.00428778	0.351408
ENSG00000123416	TUBA1B	10376	-0.700482	0.00418179	0.351408
ENSG00000124160	NCOA5	57727	0.43287	0.00421434	0.351408
ENSG00000146374	RSPO3	84870	-1.25782	0.00408804	0.351408
ENSG00000157782	CABP1	9478	-0.908113	0.00424042	0.351408
ENSG00000165072	MAMDC2	256691	-0.86922	0.00412161	0.351408
ENSG00000168209	DDIT4	54541	0.83368	0.00423301	0.351408
ENSG00000182952	HMGN4	10473	-0.593562	0.00428972	0.351408
ENSG00000185567	AHNAK2	113146	-0.80357	0.00419919	0.351408
ENSG00000189319	FAM53B	9679	0.434483	0.0041349	0.351408
ENSG00000249908			1.04965	0.00428654	0.351408
ENSG00000257315	ZC3H11A	9877	0.735836	0.00410468	0.351408
ENSG00000160117	ANKLE1	126549	0.787324	0.00432677	0.352403
ENSG00000164434	FABP7	2173	-0.873269	0.00433862	0.352403
ENSG00000086300	SNX10	29887	-0.830021	0.00445881	0.360637
ENSG00000102468	HTR2A	3356	-1.09811	0.00448986	0.361622
ENSG00000078401	EDN1	1906	-0.917813	0.00467474	0.37358
ENSG00000090006	LTBP4	8425	-0.50839	0.00470136	0.37358
ENSG00000106605	BLVRA	644	-0.478603	0.00477475	0.37358
ENSG00000147655	RSPO2	340419	-1.03313	0.00474899	0.37358
ENSG00000170759	KIF5B	3799	0.389086	0.00473514	0.37358
ENSG00000198837	DENND4B	9909	0.554804	0.00473685	0.37358
ENSG00000279457	WASH9P	102723897	0.636776	0.00475725	0.37358
ENSG00000145882	PCYOX1L	78991	-0.884535	0.0048098	0.374793
ENSG00000079257	LXN	56925	-1.05844	0.00489209	0.37523
ENSG00000169035	KLK7	5650	-1.45108	0.0048893	0.37523
ENSG00000176383	B3GNT4	79369	-0.535469	0.00489371	0.37523
ENSG00000188611	ASAH2	56624	-1.24806	0.0048832	0.37523
ENSG00000002016	RAD52	5893	0.610671	0.00495805	0.37784
ENSG00000118971	CCND2	894	-0.478245	0.00498687	0.37784
ENSG00000120149	MSX2	4488	-1.03587	0.00498376	0.37784
ENSG00000101187	SLCO4A1	28231	1.10846	0.00504397	0.380661
ENSG00000234944	LOC101929445	101929445	-1.13589	0.00506565	0.380798
ENSG00000164414	SLC35A1	10559	-0.353651	0.00512022	0.381905
ENSG00000187627	RGPD1	400966	-1.13532	0.00511128	0.381905
ENSG00000060718	COL11A1	1301	0.779207	0.00517051	0.382678
ENSG00000198563	DDX39B	7919	-0.607571	0.00515974	0.382678
ENSG00000172339	ALG14	199857	-0.574294	0.0051913	0.382738
ENSG00000140945	CDH13	1012	-1.02233	0.00522004	0.383383
ENSG00000168264	IRF2BP2	359948	0.379921	0.0052637	0.38365
ENSG00000205795	CYS1	192668	-0.79111	0.00524565	0.38365
ENSG00000040731	CDH10	1008	-0.651821	0.00530015	0.384843
ENSG00000107105	ELAVL2	1993	-0.946221	0.00532866	0.385453
ENSG00000103199	ZNF500	26048	-0.620364	0.0054351	0.387479
ENSG00000176840	MIR7-3HG	284424	-1.10947	0.0053799	0.387479
ENSG00000181396	OGFOD3	79701	-0.501949	0.00543752	0.387479
ENSG00000198598	MMP17	4326	-0.468764	0.00541289	0.387479
ENSG00000140265	ZSCAN29	146050	0.491416	0.00546199	0.387781
ENSG00000109670	FBXW7	55294	-0.618514	0.00551307	0.388425
ENSG00000186352	ANKRD37	353322	0.978042	0.00553185	0.388425
ENSG00000270344			0.592849	0.00550746	0.388425
ENSG00000091664	SLC17A6	57084	-0.613284	0.00566419	0.390074
ENSG00000108684	ASIC2	40	-0.803834	0.00560784	0.390074
ENSG00000141524	TMC6	11322	0.659714	0.00565459	0.390074
ENSG00000158089	GALNT14	79623	-1.16345	0.00567742	0.390074
ENSG00000181192	DHTKD1	55526	-0.457653	0.00561824	0.390074
ENSG00000185924	RTN4RL1	146760	-0.975014	0.00564538	0.390074
ENSG00000137267	TUBB2A	7280	-0.758701	0.00574395	0.391876
ENSG00000197921	HES5	388585	-1.01748	0.00574454	0.391876
ENSG00000130475	FCHO1	23149	0.564353	0.00589342	0.397795
ENSG00000171163	ZNF692	55657	0.446959	0.00586552	0.397795
ENSG00000218739	CEBPZOS	100505876	-0.36862	0.00589357	0.397795
ENSG00000133134	BEX2	84707	-0.58209	0.00595251	0.399226
ENSG00000164023	SGMS2	166929	0.701163	0.00595643	0.399226
ENSG00000158008	EXTL1	2134	-0.778705	0.00598635	0.399834
ENSG00000120509	PDZD11	51248	-0.311778	0.00604265	0.402193
ENSG00000100246	DNAL4	10126	-0.433291	0.006142	0.405407
ENSG00000124134	KCNS1	3787	-1.22109	0.00615439	0.405407
ENSG00000265148	TSPOAP1-AS1	100506779	-0.721729	0.00614005	0.405407
ENSG00000120645	IQSEC3	440073	-0.481958	0.00620374	0.405869
ENSG00000159842	ABR	29	1.36794	0.00619076	0.405869
ENSG00000114902	SPCS1	28972	-0.39973	0.00643908	0.41031
ENSG00000115993	TRAK2	66008	0.578195	0.00649822	0.41031
ENSG00000118194	TNNT2	7139	-1.39672	0.00641206	0.41031
ENSG00000119986	AVPI1	60370	-0.507879	0.00642677	0.41031
ENSG00000129646	QRICH2	84074	0.951974	0.00650707	0.41031
ENSG00000132749	TESMIN	9633	0.849171	0.00639473	0.41031
ENSG00000136045	PWP1	11137	-0.471141	0.00645122	0.41031
ENSG00000174485	DENND4A	10260	0.355661	0.00646902	0.41031
ENSG00000176697	BDNF	627	-1.31285	0.00635789	0.41031
ENSG00000181789	COPG1	22820	-0.332269	0.00635396	0.41031
ENSG00000216775	LOC730101	730101	-1.14985	0.00638255	0.41031
ENSG00000167283	ATP5MG	10632	-0.279837	0.00667032	0.419224
ENSG00000163625	WDFY3	23001	0.520008	0.00671104	0.420405
ENSG00000175175	PPM1E	22843	-0.885046	0.00678433	0.423612
ENSG00000152154	TMEM178A	130733	-0.493954	0.00681686	0.424261
ENSG00000261888			-0.989785	0.00688621	0.42719
ENSG00000162600	OMA1	115209	0.761545	0.00700457	0.430354
ENSG00000214313	AZGP1P1	646282	0.975994	0.00696917	0.430354
ENSG00000248445	SEMA6A-AS1	101927233	0.863065	0.00698393	0.430354
ENSG00000145348	TBCK	93627	0.51264	0.00707919	0.432118
ENSG00000171723	GPHN	10243	-0.512469	0.0071009	0.432118
ENSG00000188269	OR7A5	26659	1.12532	0.00706986	0.432118
ENSG00000158711	ELK4	2005	0.343711	0.00714074	0.433167
ENSG00000019549	SNAI2	6591	-0.944112	0.00716555	0.433301
ENSG00000164985	PSIP1	11168	-0.226581	0.00731209	0.439672
ENSG00000170681	CAVIN4	347273	0.56747	0.00731678	0.439672
ENSG00000224982	TMEM233	387890	-1.38805	0.00734363	0.439906
ENSG00000112983	BRD8	10902	0.293321	0.00739956	0.441301
ENSG00000131401	NAPSB	256236	1.03371	0.007459	0.441301
ENSG00000137815	RTF1	23168	-0.482439	0.00743342	0.441301
ENSG00000254561	LOC105369520	105369520	-0.867153	0.00745871	0.441301
ENSG00000182263	FIGN	55137	0.514506	0.0075797	0.447062
ENSG00000164463	CREBRF	153222	0.297127	0.00771001	0.449219
ENSG00000174938	SEZ6L2	26470	-0.524393	0.00770858	0.449219
ENSG00000187122	SLIT1	6585	-0.75945	0.00765881	0.449219
ENSG00000187672	ERC2	26059	-1.01015	0.00767796	0.449219
ENSG00000100802	C14orf93	60686	0.564789	0.00777568	0.451191
ENSG00000117362	APH1A	51107	-0.237471	0.00779093	0.451191
ENSG00000137726	FXYD6	53826	-0.816444	0.00785366	0.452419
ENSG00000225986	UBXN10-AS1	101928017	-0.94813	0.00785934	0.452419
ENSG00000118579	MED28	80306	0.632889	0.00795999	0.455478
ENSG00000160685	ZBTB7B	51043	0.505387	0.00795263	0.455478
ENSG00000196972	SMIM10L2B	644596	-0.844229	0.00799984	0.456396
ENSG00000108799	EZH1	2145	0.384121	0.00808818	0.458705
ENSG00000180730	SHISA2	387914	0.664906	0.00808624	0.458705
ENSG00000206418	RAB12	201475	-0.277482	0.00812829	0.45962
ENSG00000111077	TNS2	23371	0.521017	0.00828803	0.459625
ENSG00000113161	HMGCR	3156	-0.62648	0.00829621	0.459625
ENSG00000119042	SATB2	23314	-0.951653	0.00818976	0.459625
ENSG00000136535	TBR1	10716	-1.73368	0.00828265	0.459625
ENSG00000162692	VCAM1	7412	-0.764962	0.00822499	0.459625
ENSG00000174928	C3orf33	285315	-0.47639	0.00824601	0.459625
ENSG00000197299	BLM	641	0.842214	0.00826818	0.459625
ENSG00000213402	PTPRCAP	5790	-1.11091	0.0083353	0.460459
ENSG00000004399	PLXND1	23129	0.411778	0.00837629	0.460991
ENSG00000127824	TUBA4A	7277	-0.769393	0.00846517	0.460991
ENSG00000136810	TXN	7295	-0.418753	0.00839645	0.460991
ENSG00000139329	LUM	4060	-1.04889	0.00845807	0.460991
ENSG00000225614	ZNF469	84627	0.670236	0.00843144	0.460991
ENSG00000115756	HPCAL1	3241	-0.690522	0.00852065	0.461391
ENSG00000258315	C17orf49	124944	-0.35297	0.00852063	0.461391
ENSG00000163820	FYCO1	79443	0.360365	0.00857239	0.462885
ENSG00000160563	MED27	9442	-0.470855	0.00865057	0.465022
ENSG00000183186	C2CD4C	126567	-0.726928	0.00867027	0.465022
ENSG00000239911	PRKAG2-AS1	100505483	-0.66739	0.00868475	0.465022
ENSG00000185414	MRPL30	51263	-0.52284	0.00877861	0.468739
ENSG00000254413	CHKB-CPT1B	386593	0.761403	0.00885715	0.469602
ENSG00000271714	LOC441086	441086	-0.799582	0.00883498	0.469602
ENSG00000272755			0.67602	0.00886828	0.469602
ENSG00000037280	FLT4	2324	-0.768747	0.00889833	0.469896
ENSG00000108349	CASC3	22794	0.397776	0.00897659	0.470143
ENSG00000181555	SETD2	29072	0.399966	0.00896632	0.470143
ENSG00000234857	HNRNPUL2-BSCL2	100534595	0.733234	0.00896331	0.470143
ENSG00000100393	EP300	2033	0.503707	0.00905545	0.472981
ENSG00000095397	WHRN	25861	0.608421	0.00909835	0.473643
ENSG00000169783	LINGO1	84894	-0.766984	0.00912662	0.473643
ENSG00000180440	SERTM1	400120	-1.19307	0.00914225	0.473643
ENSG00000246560	LOC105377348	105377348	0.705843	0.00923093	0.476948
ENSG00000131055	COX4I2	84701	-0.952436	0.00930287	0.478088
ENSG00000141854	MISP3	113230	-0.71941	0.00930197	0.478088
ENSG00000206567			-0.779747	0.00937892	0.480707
ENSG00000092108	SCFD1	23256	-0.372675	0.00941216	0.481124
ENSG00000052802	MSMO1	6307	-0.531946	0.00958208	0.481254
ENSG00000081189	MEF2C	4208	-1.10048	0.00958123	0.481254
ENSG00000100014	SPECC1L	23384	0.395644	0.00971841	0.481254
ENSG00000102125	TAZ	6901	0.527126	0.00955916	0.481254
ENSG00000107223	EDF1	8721	-0.348074	0.00974106	0.481254
ENSG00000127603	MACF1	23499	0.329556	0.00966673	0.481254
ENSG00000140836	ZFHX3	463	0.39321	0.00966257	0.481254
ENSG00000157212	PAXIP1	22976	0.351226	0.00961756	0.481254
ENSG00000159592	GPBP1L1	60313	0.323188	0.00954811	0.481254
ENSG00000171476	HOPX	84525	-0.709752	0.00972496	0.481254
ENSG00000173530	TNFRSF10D	8793	1.01813	0.00953319	0.481254
ENSG00000189343			-0.715008	0.00973481	0.481254
ENSG00000203667	COX20	116228	0.357537	0.00965265	0.481254
ENSG00000167785	ZNF558	148156	0.439422	0.00976866	0.481377
ENSG00000104490	NCALD	83988	-0.8628	0.00990709	0.483581
ENSG00000158669	GPAT4	137964	0.423539	0.00991431	0.483581
ENSG00000160963	COL26A1	136227	-0.86639	0.00990476	0.483581
ENSG00000225978	HAR1A	768096	-0.823474	0.00988175	0.483581
ENSG00000167306	MYO5B	4645	-0.915917	0.00994936	0.484059
ENSG00000061455	PRDM6	93166	-0.929035	0.0101537	0.484237
ENSG00000081692	JMJD4	65094	-0.607998	0.0100552	0.484237
ENSG00000129250	KIF1C	10749	0.733026	0.010131	0.484237
ENSG00000138346	DNA2	1763	0.773144	0.0100401	0.484237
ENSG00000162989	KCNJ3	3760	-0.941265	0.0101871	0.484237
ENSG00000173915	ATP5MD	84833	-0.239631	0.00998878	0.484237
ENSG00000198846	TOX	9760	-0.50075	0.0101629	0.484237
ENSG00000251660			1.10303	0.0102056	0.484237
ENSG00000258947	TUBB3	10381	-0.754649	0.0101552	0.484237
ENSG00000267855	NDUFA7	4701	-0.338727	0.0101485	0.484237
ENSG00000068724	TTC7A	57217	0.348545	0.0103059	0.486588
ENSG00000163832	ELP6	54859	-0.335973	0.0102872	0.486588
ENSG00000019505	SYT13	57586	-1.0527	0.0103385	0.486927
ENSG00000154277	UCHL1	7345	-0.607272	0.0103649	0.486971
ENSG00000079308	TNS1	7145	0.552238	0.0105581	0.489242
ENSG00000101311	FERMT1	55612	0.611662	0.0104495	0.489242
ENSG00000112851	ERBIN	55914	0.504645	0.010511	0.489242
ENSG00000134697	GNL2	29889	-0.404817	0.0105441	0.489242
ENSG00000160179	ABCG1	9619	0.398611	0.0105446	0.489242
ENSG00000183955	KMT5A	387893	0.394556	0.0105663	0.489242
ENSG00000131620	ANO1	55107	-0.951811	0.0106387	0.490223
ENSG00000210194			0.988016	0.0106293	0.490223
ENSG00000058673	ZC3H11A	9877	0.284383	0.0111702	0.491294
ENSG00000081087	OSTM1	28962	-0.367698	0.0111576	0.491294
ENSG00000106829	TLE4	7091	0.449568	0.0108805	0.491294
ENSG00000108773	KAT2A	2648	0.479815	0.0111556	0.491294
ENSG00000115641	FHL2	2274	-0.724718	0.0111745	0.491294
ENSG00000123552	USP45	85015	0.37175	0.0111537	0.491294
ENSG00000124193	SRSF6	6431	0.459866	0.0110654	0.491294
ENSG00000125968	ID1	3397	-0.691205	0.010806	0.491294
ENSG00000127588	GNG13	51764	-0.983422	0.0108487	0.491294
ENSG00000129566	TEP1	7011	0.46108	0.0107867	0.491294
ENSG00000133063	CHIT1	1118	-0.987131	0.011055	0.491294
ENSG00000134294	SLC38A2	54407	0.671506	0.0109263	0.491294
ENSG00000150760	DOCK1	1793	0.392246	0.0111068	0.491294
ENSG00000154736	ADAMTS5	11096	-0.942097	0.010898	0.491294
ENSG00000170906	NDUFA3	4696	-0.719432	0.0111286	0.491294
ENSG00000173473	SMARCC1	6599	0.406769	0.0109576	0.491294
ENSG00000239672	NME1	4830	-0.461951	0.0108428	0.491294
ENSG00000260793			-0.658148	0.0111607	0.491294
ENSG00000273071			0.822941	0.0108352	0.491294
ENSG00000275226	LINC00547	400121	0.619039	0.0108002	0.491294
ENSG00000014641	MDH1	4190	-0.467927	0.0113039	0.491661
ENSG00000100242	SUN2	25777	0.425707	0.0112653	0.491661
ENSG00000105974	CAV1	857	0.553204	0.0113383	0.491661
ENSG00000114115	RBP1	5947	-0.457313	0.011388	0.491661
ENSG00000122877	EGR2	1959	-1.36152	0.0113077	0.491661
ENSG00000158246	TENT5B	115572	-0.996861	0.0113766	0.491661
ENSG00000183751	TBL3	10607	-0.384557	0.0113296	0.491661
ENSG00000228716	DHFR	1719	0.390584	0.0113552	0.491661
ENSG00000248710	TRIM59-IFT80	100174949	1.13297	0.011426	0.492193
ENSG00000162745	OLFML2B	25903	-1.05098	0.0114919	0.492815
ENSG00000164506	STXBP5	134957	-0.415775	0.0114836	0.492815
ENSG00000175215	CTDSP2	10106	0.351501	0.0115565	0.494477
ENSG00000103671	TRIP4	9325	0.478757	0.0117571	0.496028
ENSG00000150625	GPM6A	2823	-0.465926	0.0116833	0.496028
ENSG00000152128	TMEM163	81615	-0.770999	0.0117327	0.496028
ENSG00000159167	STC1	6781	1.03545	0.0116971	0.496028
ENSG00000170473	PYM1	84305	-0.312084	0.0117997	0.496028
ENSG00000185591	SP1	6667	0.37593	0.011784	0.496028
ENSG00000187961	KLHL17	339451	0.659454	0.0116643	0.496028
ENSG00000278195	SSTR3	6753	-0.999511	0.0116212	0.496028
ENSG00000138135	CH25H	9023	-1.0366	0.0119582	0.501591
ENSG00000165121			0.449808	0.0120524	0.502874
ENSG00000169071	ROR2	4920	1.0633	0.0120675	0.502874
ENSG00000279508			-0.743922	0.012043	0.502874
ENSG00000130024	PHF10	55274	0.325476	0.0122559	0.509209
ENSG00000135074	ADAM19	8728	0.655886	0.0122727	0.509209
ENSG00000214087	ARL16	339231	-0.351327	0.0123028	0.509357
ENSG00000147432	CHRNB3	1142	-0.918535	0.0123445	0.509983
ENSG00000159256	MORC3	23515	0.340347	0.0124517	0.511065
ENSG00000164050	PLXNB1	5364	0.446227	0.0124401	0.511065
ENSG00000164112	TMEM155	132332	-1.68025	0.0124902	0.511065
ENSG00000184481	FOXO4	4303	0.652829	0.012504	0.511065
ENSG00000197081	IGF2R	3482	0.462353	0.0124486	0.511065
ENSG00000229273			1.07993	0.0125442	0.511615
ENSG00000196502	SULT1A1	6817	-0.429877	0.0126221	0.513699
ENSG00000147255	IGSF1	3547	-0.519565	0.0126796	0.514663
ENSG00000211592			1.11934	0.0127263	0.514663
ENSG00000213619	NDUFS3	4722	-0.313355	0.0127152	0.514663
ENSG00000069482	GAL	51083	-1.01693	0.0127566	0.514803
ENSG00000165704	HPRT1	3251	-0.621521	0.0129039	0.519104
ENSG00000224470	ATXN1L	342371	0.315392	0.0129173	0.519104
ENSG00000086289	EPDR1	54749	-0.820284	0.0130076	0.520549
ENSG00000135837	CEP350	9857	0.43785	0.013001	0.520549
ENSG00000095787	WAC	51322	0.381325	0.0132112	0.522327
ENSG00000116698	SMG7	9887	0.295225	0.0132155	0.522327
ENSG00000124126	PREX1	57580	0.364335	0.0131967	0.522327
ENSG00000159214	CCDC24	149473	-0.467217	0.0130841	0.522327
ENSG00000164889	SLC4A2	6522	0.589873	0.0131478	0.522327
ENSG00000166681	BEX3	27018	-0.357473	0.0131548	0.522327
ENSG00000167642	SPINT2	10653	-0.558692	0.0132432	0.522343
ENSG00000258017			-0.66209	0.0133408	0.525112
ENSG00000047644	WWC3	55841	0.411023	0.0135443	0.527755
ENSG00000065526	SPEN	23013	0.381305	0.0138932	0.527755
ENSG00000131378	RFTN1	23180	-0.727625	0.0136155	0.527755
ENSG00000136010	ALDH1L2	160428	-0.626115	0.0136879	0.527755
ENSG00000145242	EPHA5	2044	-1.07306	0.0138808	0.527755
ENSG00000150594	ADRA2A	150	-0.993294	0.0137849	0.527755
ENSG00000162065	TBC1D24	57465	-0.366094	0.0138514	0.527755
ENSG00000162591	MEGF6	1953	0.78244	0.0135414	0.527755
ENSG00000165731	RET	5979	-0.891022	0.0138591	0.527755
ENSG00000174453	VWC2L	402117	-0.950984	0.0138484	0.527755
ENSG00000175449	RFESD	317671	-0.834776	0.0139035	0.527755
ENSG00000176771	NCKAP5	344148	0.515862	0.0137687	0.527755
ENSG00000186106	ANKRD46	157567	-0.414516	0.013623	0.527755
ENSG00000196353	CPNE4	131034	-1.14021	0.0138466	0.527755
ENSG00000198121	LPAR1	1902	0.513803	0.0134579	0.527755
ENSG00000228340	MIR646HG	284757	-0.914744	0.0136883	0.527755
ENSG00000235026	DPP10-AS1	389023	-0.924732	0.0138461	0.527755
ENSG00000271894			-0.908773	0.0138227	0.527755
ENSG00000117266	CDK18	5129	0.56486	0.0141578	0.533799
ENSG00000135365	PHF21A	51317	0.405082	0.0141248	0.533799
ENSG00000163389	POGLUT1	56983	0.394992	0.0141316	0.533799
ENSG00000197355	UAP1L1	91373	0.383983	0.0141741	0.533799
ENSG00000187790	FANCM	57697	-0.8602	0.0142504	0.53562
ENSG00000143341	HMCN1	83872	0.895566	0.014402	0.538174
ENSG00000162636	FAM102B	284611	-0.75669	0.0144026	0.538174
ENSG00000171243	SOSTDC1	25928	-1.18239	0.0144026	0.538174
ENSG00000144043	TEX261	113419	0.228229	0.0144907	0.540415
ENSG00000135414	GDF11	10220	0.478203	0.0145418	0.540823
ENSG00000141664	ZCCHC2	54877	0.498097	0.0146711	0.540823
ENSG00000145703	IQGAP2	10788	-0.825499	0.0146733	0.540823
ENSG00000147548	NSD3	54904	0.270943	0.0146507	0.540823
ENSG00000169744	LDB2	9079	-0.427815	0.0146992	0.540823
ENSG00000173267	SNCG	6623	-0.675514	0.0146787	0.540823
ENSG00000188511	C22orf34	348645	0.847469	0.014585	0.540823
ENSG00000152953	STK32B	55351	-0.802703	0.0147558	0.54135
ENSG00000185627	PSMD13	5719	-0.270071	0.01477	0.54135
ENSG00000135919	SERPINE2	5270	-0.377217	0.0148362	0.54274
ENSG00000064199	SPA17	53340	-0.4905	0.0149671	0.543924
ENSG00000111725	PRKAB1	5564	-0.365562	0.0148981	0.543924
ENSG00000130720	FIBCD1	84929	-1.14018	0.0149821	0.543924
ENSG00000265179			-0.89784	0.0149689	0.543924
ENSG00000158092	NCK1	4690	0.372273	0.0150372	0.544894
ENSG00000146540	C7orf50	84310	-0.384378	0.0151066	0.546373
ENSG00000101665	SMAD7	4092	0.410523	0.0152018	0.547381
ENSG00000134627	PIWIL4	143689	0.607527	0.0152201	0.547381
ENSG00000196935	SRGAP1	57522	0.774471	0.0151682	0.547381
ENSG00000206341	HLA-H	3136	1.15459	0.0152548	0.547603
ENSG00000144857	BOC	91653	0.782968	0.015382	0.548145
ENSG00000196262	PPIA	5478	-0.319037	0.015332	0.548145
ENSG00000204706	MAMDC2-AS1	100507244	0.783969	0.0153843	0.548145
ENSG00000234585	CCT6P3	643180	-0.379435	0.0153761	0.548145
ENSG00000151718	WWC2	80014	0.416238	0.0154669	0.550066
ENSG00000112695	COX7A2	1347	-0.269409	0.0154977	0.550141
ENSG00000101460	MAP1LC3A	84557	-0.471963	0.0155493	0.550951
ENSG00000122861	PLAU	5328	-0.97899	0.015592	0.551443
ENSG00000105989	WNT2	7472	-1.03568	0.0158721	0.553539
ENSG00000128585	MKLN1	4289	0.362424	0.0157015	0.553539
ENSG00000136451	VEZF1	7716	0.360024	0.015823	0.553539
ENSG00000180638	SLC47A2	146802	-0.883054	0.0157102	0.553539
ENSG00000185215	TNFAIP2	7127	-0.591904	0.015753	0.553539
ENSG00000196990	FAM163B	642968	-0.984836	0.0159111	0.553539
ENSG00000259448	LINC02352	102725022	-0.706099	0.0158883	0.553539
ENSG00000261474			-0.680292	0.0158463	0.553539
ENSG00000276308			0.578323	0.0158833	0.553539
ENSG00000023734	STRAP	11171	-0.267224	0.015941	0.553573
ENSG00000155966	AFF2	2334	-1.05844	0.0160742	0.554806
ENSG00000177595	PIDD1	55367	0.501111	0.0160147	0.554806
ENSG00000182366	FAM87A	157693	-1.03588	0.0161145	0.554806
ENSG00000223804			0.632304	0.0160433	0.554806
ENSG00000259075	POC1B-GALNT4	100528030	1.10705	0.0161212	0.554806
ENSG00000157168	NRG1	3084	-0.840468	0.0161527	0.554895
ENSG00000108592	FTSJ3	117246	0.370673	0.0161958	0.55538
ENSG00000255545	LOC283177	283177	-0.834636	0.0162928	0.557709
ENSG00000230454			-0.593865	0.0164385	0.561694
ENSG00000065833	ME1	4199	-0.434569	0.0165132	0.561715
ENSG00000070193	FGF10	2255	-1.00638	0.0165484	0.561715
ENSG00000115548	KDM3A	55818	0.396262	0.0164728	0.561715
ENSG00000131966	ACTR10	55860	-0.395643	0.0166659	0.561715
ENSG00000158636	EMSY	56946	0.466855	0.0166821	0.561715
ENSG00000162817	C1orf115	79762	-0.59033	0.0165802	0.561715
ENSG00000167535	CACNB3	784	-0.371043	0.0165892	0.561715
ENSG00000225840			-1.06606	0.0166371	0.561715
ENSG00000266967	AARSD1	80755	-0.260027	0.0167029	0.561715
ENSG00000270885	RASL10B	91608	0.483175	0.0167486	0.562267
ENSG00000114127	XRN1	54464	0.490539	0.0168281	0.562965
ENSG00000162367	TAL1	6886	0.500098	0.0168006	0.562965
ENSG00000168653	NDUFS5	4725	-0.273241	0.0168755	0.563564
ENSG00000122481	RWDD3	25950	-0.42352	0.0169584	0.564368
ENSG00000162687	KCNT2	343450	-0.575346	0.0169376	0.564368
ENSG00000053747	LAMA3	3909	0.740954	0.0170606	0.565997
ENSG00000154727	GABPA	2551	0.362378	0.0171255	0.565997
ENSG00000159377	PSMB4	5692	-0.2728	0.0170878	0.565997
ENSG00000260903	XKR7	343702	-0.867208	0.017125	0.565997
ENSG00000081026	MAGI3	260425	-0.488665	0.0172046	0.567635
ENSG00000011275	RNF216	54476	0.263354	0.017341	0.569884
ENSG00000042062	RIPOR3	140876	0.899204	0.0175216	0.569884
ENSG00000115008	IL1A	3552	-0.999048	0.017437	0.569884
ENSG00000123130	ACOT9	23597	-0.409134	0.0174384	0.569884
ENSG00000167986	DDB1	1642	-0.287769	0.0176097	0.569884
ENSG00000172006	ZNF554	115196	-0.360956	0.0175334	0.569884
ENSG00000176472	ZNF575	284346	-0.614644	0.0173388	0.569884
ENSG00000188732	FAM221A	340277	-0.394602	0.017453	0.569884
ENSG00000196569	LAMA2	3908	0.698561	0.0174575	0.569884
ENSG00000204574	ABCF1	23	-0.916636	0.0176593	0.569884
ENSG00000214756	CSKMT	751071	-0.575085	0.0176468	0.569884
ENSG00000249456			0.852094	0.0176563	0.569884
ENSG00000267651			-0.87566	0.0175713	0.569884
ENSG00000114654	EFCC1	79825	-0.756018	0.01777	0.570082
ENSG00000131069	ACSS2	55902	0.353006	0.0177362	0.570082
ENSG00000152117	LOC150776	150776	0.470074	0.0177844	0.570082
ENSG00000272420			-0.972336	0.0177464	0.570082
ENSG00000071246	VASH1	22846	0.354958	0.0178209	0.570277
ENSG00000149311	ATM	472	0.33717	0.01785	0.570277
ENSG00000242485	MRPL20	55052	-0.284139	0.0179219	0.571623
ENSG00000136861	CDK5RAP2	55755	0.381855	0.0180132	0.572627
ENSG00000157895	C12orf43	64897	-0.418181	0.0180001	0.572627
ENSG00000131400	NAPSA	9476	0.81948	0.0180496	0.572692
ENSG00000198948	MFAP3L	9848	0.445803	0.0180749	0.572692
ENSG00000138107	ACTR1A	10121	-0.26023	0.0182629	0.577251
ENSG00000185379	RAD51D	5892	0.405362	0.0182791	0.577251
ENSG00000047249	ATP6V1H	51606	-0.398558	0.0184542	0.580869
ENSG00000130748	TMEM160	54958	-0.657911	0.0184252	0.580869
ENSG00000154957	ZNF18	7566	-0.443006	0.0184874	0.580959
ENSG00000104863	LIN7B	64130	-0.363836	0.0187372	0.587846
ENSG00000175193	PARL	55486	-0.377542	0.0187766	0.588119
ENSG00000135638	EMX1	2016	-1.69571	0.0188202	0.588522
ENSG00000183208	GDPGP1	390637	-0.518049	0.0188692	0.589093
ENSG00000001617	SEMA3F	6405	0.824761	0.0210472	0.590063
ENSG00000004779	NDUFAB1	4706	-0.344063	0.0190813	0.590063
ENSG00000006025	OSBPL7	114881	0.487098	0.0203469	0.590063
ENSG00000010319	SEMA3G	56920	-0.563201	0.0195522	0.590063
ENSG00000034239	EFCAB1	79645	-0.90919	0.0208043	0.590063
ENSG00000060656	PTPRU	10076	-0.705919	0.0194724	0.590063
ENSG00000068745	IP6K2	51447	0.230819	0.0204461	0.590063
ENSG00000073670	ADAM11	4185	-0.798934	0.0201367	0.590063
ENSG00000085377	PREP	5550	-0.338226	0.019959	0.590063
ENSG00000100038	TOP3B	8940	0.541385	0.0202031	0.590063
ENSG00000100065	CARD10	29775	0.748214	0.0196401	0.590063
ENSG00000101052	IFT52	51098	-0.41048	0.0191236	0.590063
ENSG00000109790	KLHL5	51088	0.288515	0.0205966	0.590063
ENSG00000110492	MDK	4192	-0.563648	0.0207826	0.590063
ENSG00000112149	CD83	9308	-0.73212	0.020178	0.590063
ENSG00000112305	SMAP1	60682	-0.337108	0.0208212	0.590063
ENSG00000113387	SUB1	10923	-0.353556	0.0200065	0.590063
ENSG00000115520	COQ10B	80219	-0.343065	0.020213	0.590063
ENSG00000118564	FBXL5	26234	-0.322014	0.0211473	0.590063
ENSG00000119185	ITGB1BP1	9270	-0.403129	0.0201453	0.590063
ENSG00000119638	NEK9	91754	0.342416	0.0192254	0.590063
ENSG00000121753	ADGRB2	576	-0.31683	0.02071	0.590063
ENSG00000124198	ARFGEF2	10564	-0.360346	0.0204378	0.590063
ENSG00000125538	IL1B	3553	-1.01987	0.0210928	0.590063
ENSG00000125868	DSTN	11034	-0.33726	0.0208736	0.590063
ENSG00000125871	MGME1	92667	0.414418	0.0209447	0.590063
ENSG00000128245	YWHAH	7533	-0.68955	0.0192218	0.590063
ENSG00000130368	MAS1	4142	-0.789498	0.0210699	0.590063
ENSG00000133597	ADCK2	90956	-0.329125	0.0208012	0.590063
ENSG00000136378	ADAMTS7	11173	0.614376	0.02109	0.590063
ENSG00000137996	RTCA	8634	-0.455654	0.0194987	0.590063
ENSG00000138378	STAT4	6775	-0.840809	0.020889	0.590063
ENSG00000140262	TCF12	6938	0.332236	0.0191512	0.590063
ENSG00000140323	DISP2	85455	-0.681944	0.0193367	0.590063
ENSG00000143493	INTS7	25896	0.420687	0.0209225	0.590063
ENSG00000147256	ARHGAP36	158763	-0.900767	0.0205093	0.590063
ENSG00000151240	DIP2C	22982	0.352907	0.0206844	0.590063
ENSG00000151692	RNF144A	9781	0.389828	0.0190044	0.590063
ENSG00000152784	PRDM8	56978	-0.870154	0.0208352	0.590063
ENSG00000157470	FAM81A	145773	-0.587232	0.019955	0.590063
ENSG00000157827	FMNL2	114793	0.352145	0.0197803	0.590063
ENSG00000158427	TMSB15B	286527	-0.760629	0.0196852	0.590063
ENSG00000159289	GOLGA6A	342096	1.11986	0.0198409	0.590063
ENSG00000160862	AZGP1	563	0.734939	0.0207068	0.590063
ENSG00000161888	SPC24	147841	-0.933756	0.0198872	0.590063
ENSG00000164258	NDUFS4	4724	-0.279403	0.0203501	0.590063
ENSG00000164830	OXR1	55074	-0.558301	0.0197516	0.590063
ENSG00000165379	LRFN5	145581	-0.548125	0.0199497	0.590063
ENSG00000165609	NUDT5	11164	0.292159	0.019363	0.590063
ENSG00000165752	STK32C	282974	-0.452304	0.0192935	0.590063
ENSG00000166250	CLMP	79827	-0.716357	0.0189976	0.590063
ENSG00000166908	PIP4K2C	79837	-0.31954	0.0196701	0.590063
ENSG00000167434	CA4	762	-0.791964	0.019972	0.590063
ENSG00000170043	TRAPPC1	58485	-0.323733	0.0205649	0.590063
ENSG00000171603	CLSTN1	22883	-0.386855	0.0204435	0.590063
ENSG00000172554	SNTG2	54221	-0.874476	0.019402	0.590063
ENSG00000172890	NADSYN1	55191	0.346115	0.0193344	0.590063
ENSG00000175906	ARL4D	379	-0.65226	0.0206391	0.590063
ENSG00000180198	RCC1	1104	0.869762	0.0189749	0.590063
ENSG00000180354	MTURN	222166	0.565108	0.0199808	0.590063
ENSG00000183665	TRMT12	55039	0.338719	0.0193391	0.590063
ENSG00000185022	MAFF	23764	0.980968	0.0208952	0.590063
ENSG00000204837			0.603211	0.0196014	0.590063
ENSG00000205903	ZNF316	100131017	0.391728	0.0199729	0.590063
ENSG00000213599	SLX1A-SULT1A3	100526830	0.638943	0.0211081	0.590063
ENSG00000213918	DNASE1	1773	0.460264	0.0211395	0.590063
ENSG00000214827	MTCP1	4515	-0.865817	0.0207946	0.590063
ENSG00000214940	NPIPA7	101059938	1.18226	0.0203354	0.590063
ENSG00000232112	TMA7	51372	-0.263941	0.0204157	0.590063
ENSG00000242252	BGLAP	632	-0.656654	0.0196571	0.590063
ENSG00000272916	NDST2	8509	0.679772	0.0200264	0.590063
ENSG00000272923			0.750763	0.0193513	0.590063
ENSG00000273136	NBPF26	101060684	0.931645	0.0195858	0.590063
ENSG00000011295	TTC19	54902	-0.438226	0.0213287	0.591002
ENSG00000079387	SENP1	29843	0.484559	0.021455	0.591002
ENSG00000079805	DNM2	1785	0.269151	0.0216126	0.591002
ENSG00000084652	TXLNA	200081	0.28769	0.0215407	0.591002
ENSG00000091482	SMPX	23676	-0.940046	0.0215941	0.591002
ENSG00000100151	PICK1	9463	0.425095	0.0214527	0.591002
ENSG00000102032	RENBP	5973	0.33572	0.0214837	0.591002
ENSG00000116752	BCAS2	10286	-0.278905	0.0213858	0.591002
ENSG00000124767	GLO1	2739	-0.274912	0.0212693	0.591002
ENSG00000125740	FOSB	2354	-1.1812	0.0215489	0.591002
ENSG00000128654	MTX2	10651	-0.357306	0.021565	0.591002
ENSG00000146054	TRIM7	81786	-0.702789	0.0213808	0.591002
ENSG00000160714	UBE2Q1	55585	0.409719	0.0215028	0.591002
ENSG00000183684	ALYREF	10189	-0.379872	0.0214988	0.591002
ENSG00000119673	ACOT2	10965	-0.491951	0.0216613	0.59149
ENSG00000103540	CCP110	9738	0.510261	0.0216933	0.591521
ENSG00000188818	ZDHHC11	79844	0.675343	0.0217303	0.591689
ENSG00000103404	USP31	57478	0.462422	0.0219369	0.596041
ENSG00000142599	RERE	473	0.321448	0.0219784	0.596041
ENSG00000143194	MAEL	84944	-0.901643	0.0220456	0.596041
ENSG00000234338			0.997636	0.0219887	0.596041
ENSG00000277758	LOC102724488	102724488	-0.965347	0.0220409	0.596041
ENSG00000149927	DOC2A	8448	-0.905313	0.0220842	0.596243
ENSG00000100604	CHGA	1113	-0.797948	0.0222673	0.599498
ENSG00000183323	CCDC125	202243	0.364318	0.0222595	0.599498
ENSG00000073146	MOV10L1	54456	-0.549898	0.0223402	0.600617
ENSG00000124588	NQO2	4835	-0.376186	0.0223842	0.600957
ENSG00000111846	GCNT2	2651	0.559356	0.0227382	0.608755
ENSG00000172673	THEMIS	387357	-1.21408	0.0227301	0.608755
ENSG00000095713	CRTAC1	55118	-0.763553	0.0228655	0.608763
ENSG00000168487	BMP1	649	0.327217	0.0228491	0.608763
ENSG00000175766	EIF4E1B	253314	-1.0237	0.0228367	0.608763
ENSG00000257800			0.594931	0.0227915	0.608763
ENSG00000012822	CALCOCO1	57658	0.364451	0.023135	0.612073
ENSG00000105402	NAPA	8775	-0.31368	0.0230939	0.612073
ENSG00000169032	MAP2K1	5604	-0.511047	0.0231801	0.612073
ENSG00000173039	RELA	5970	0.504439	0.0230483	0.612073
ENSG00000244026	FAM86DP	692099	-0.522214	0.0231814	0.612073
ENSG00000273156			-0.555761	0.0231438	0.612073
ENSG00000141873	SLC39A3	29985	-0.320641	0.0232517	0.612242
ENSG00000270067			0.651695	0.0232507	0.612242
ENSG00000270136			-0.522066	0.0233028	0.612745
ENSG00000163697	APBB2	323	0.472493	0.0233361	0.612781
ENSG00000256092			-0.760478	0.023377	0.613014
ENSG00000147669	POLR2K	5440	-0.222968	0.0234204	0.613314
ENSG00000072415	MPP5	64398	0.289601	0.0235541	0.614169
ENSG00000117305	HMGCL	3155	-0.351838	0.0235786	0.614169
ENSG00000119403	PHF19	26147	0.399968	0.0235812	0.614169
ENSG00000196767	POU3F4	5456	0.645239	0.023491	0.614169
ENSG00000008283	CYB561	1534	-0.588039	0.023723	0.617025
ENSG00000177519	RPRM	56475	-0.899057	0.0238921	0.620287
ENSG00000213626	LBH	81606	-0.664172	0.0239456	0.620287
ENSG00000224769			-0.854875	0.0239343	0.620287
ENSG00000186094	AGBL4	84871	-0.718659	0.0241272	0.624148
ENSG00000165643	SOHLH1	402381	-0.914245	0.0241665	0.624196
ENSG00000196440	ARMCX4	100131755	-0.411122	0.0241941	0.624196
ENSG00000174353	TRIM74	378108	-0.339735	0.024302	0.626137
ENSG00000183688	RFLNB	359845	0.529359	0.0244123	0.628133
ENSG00000277531			-0.624412	0.0244824	0.629093
ENSG00000167840	ZNF232	7775	-0.445576	0.0245495	0.629972
ENSG00000136026	CKAP4	10970	-0.473531	0.0246515	0.630102
ENSG00000165424	ZCCHC24	219654	0.32686	0.0245977	0.630102
ENSG00000210151			0.989983	0.0246532	0.630102
ENSG00000126746	ZNF384	171017	0.357715	0.0247969	0.632931
ENSG00000132763	MMACHC	25974	-0.543618	0.0248867	0.63438
ENSG00000125841	NRSN2	80023	-0.422301	0.0249464	0.635055
ENSG00000103591	AAGAB	79719	-0.43101	0.0250334	0.636425
ENSG00000180008	SOCS4	122809	0.395591	0.0251173	0.636869
ENSG00000250072	SH3TC2-DT	255187	-0.881116	0.025089	0.636869
ENSG00000006210	CX3CL1	6376	-0.497584	0.0252124	0.637917
ENSG00000070831	CDC42	998	-0.372456	0.0256241	0.637917
ENSG00000091986	CCDC80	151887	-0.471208	0.0258476	0.637917
ENSG00000102854	MSLN	10232	0.874582	0.0259296	0.637917
ENSG00000109320	NFKB1	4790	0.422275	0.0256687	0.637917
ENSG00000114544	SLC41A3	54946	-0.301124	0.0256603	0.637917
ENSG00000116478	HDAC1	3065	0.35236	0.0252323	0.637917
ENSG00000127561	SYNGR3	9143	-0.538235	0.0252621	0.637917
ENSG00000128422	KRT17	3872	-1.10583	0.0254759	0.637917
ENSG00000139180	NDUFA9	4704	-0.424482	0.0256534	0.637917
ENSG00000144589	STK11IP	114790	0.420799	0.0257392	0.637917
ENSG00000164741	DLC1	10395	0.339801	0.0259573	0.637917
ENSG00000165895	ARHGAP42	143872	0.49875	0.0254157	0.637917
ENSG00000167863	ATP5PD	10476	-0.239693	0.0253035	0.637917
ENSG00000178105	DDX10	1662	-0.432766	0.02594	0.637917
ENSG00000181773	GPR3	2827	-0.761161	0.025384	0.637917
ENSG00000187024	PTRH1	138428	-0.464979	0.0255993	0.637917
ENSG00000198633	ZNF534	147658	-0.757276	0.0259401	0.637917
ENSG00000205978	NYNRIN	57523	0.661534	0.0257909	0.637917
ENSG00000213190	MLLT11	10962	-0.693247	0.0258134	0.637917
ENSG00000236939	BAALC-AS2	157556	-0.797759	0.0254425	0.637917
ENSG00000248714	LOC102724596	102724596	0.861078	0.025542	0.637917
ENSG00000256576	LINC02361	100996246	-0.984379	0.0257769	0.637917
ENSG00000258900			0.957728	0.0256186	0.637917
ENSG00000100867	DHRS2	10202	-0.852647	0.0261258	0.640416
ENSG00000241014	LOC653160	653160	-0.628142	0.0261085	0.640416
ENSG00000013392	RWDD2A	112611	-0.402594	0.0274392	0.64123
ENSG00000020256	ZFP64	55734	-0.330761	0.0274853	0.64123
ENSG00000050327	ARHGEF5	7984	0.752398	0.0263933	0.64123
ENSG00000075884	ARHGAP15	55843	-0.614781	0.0270262	0.64123
ENSG00000081803	CADPS2	93664	-0.802959	0.0263621	0.64123
ENSG00000099381	SETD1A	9739	0.3741	0.0265303	0.64123
ENSG00000101868	POLA1	5422	0.289849	0.026738	0.64123
ENSG00000104888	SLC17A7	57030	-1.52881	0.0271343	0.64123
ENSG00000106537	TSPAN13	27075	-0.523911	0.0262329	0.64123
ENSG00000120093	HOXB3	3213	-0.605883	0.0275219	0.64123
ENSG00000128699	ORMDL1	94101	-0.234905	0.0269878	0.64123
ENSG00000131100	ATP6V1E1	529	-0.366242	0.0271759	0.64123
ENSG00000132406	TMEM128	85013	-0.536504	0.0265413	0.64123
ENSG00000136546	SCN7A	6332	-0.719918	0.0273263	0.64123
ENSG00000137941	TTLL7	79739	0.491397	0.0268756	0.64123
ENSG00000139679	LPAR6	10161	-0.45564	0.0269222	0.64123
ENSG00000139734	DIAPH3	81624	0.606247	0.0265723	0.64123
ENSG00000139767	SRRM4	84530	-0.727657	0.0263644	0.64123
ENSG00000140443	IGF1R	3480	0.422116	0.0274257	0.64123
ENSG00000142634	EFHD2	79180	-0.749146	0.0271769	0.64123
ENSG00000144228	SPOPL	339745	0.376844	0.0270531	0.64123
ENSG00000144560	VGLL4	9686	0.288569	0.0274571	0.64123
ENSG00000159200	RCAN1	1827	0.265723	0.0270704	0.64123
ENSG00000164162	ANAPC10	10393	-0.360084	0.0271387	0.64123
ENSG00000165553	NGB	58157	-0.772851	0.0266071	0.64123
ENSG00000166669	ATF7IP2	80063	-0.533388	0.0271283	0.64123
ENSG00000169297	NR0B1	190	0.772953	0.0262025	0.64123
ENSG00000173914	RBM4B	83759	0.299693	0.0268716	0.64123
ENSG00000180422	LINC00304	283860	0.936322	0.0264651	0.64123
ENSG00000182557	SPNS3	201305	-0.837125	0.0274911	0.64123
ENSG00000184508	HDDC3	374659	-0.381285	0.0267856	0.64123
ENSG00000186897	C1QL4	338761	-1.01379	0.0265273	0.64123
ENSG00000189367	KIAA0408	9729	0.362471	0.0273427	0.64123
ENSG00000198624	CCDC69	26112	0.491741	0.0273765	0.64123
ENSG00000204316	MRPL38	64978	0.30182	0.0262721	0.64123
ENSG00000217929			0.556759	0.0266978	0.64123
ENSG00000219481	NBPF1	55672	0.493349	0.0264063	0.64123
ENSG00000233461			0.591278	0.0273632	0.64123
ENSG00000261716	HIST2H2BC	337873	0.714704	0.0275305	0.64123
ENSG00000264207			-0.614834	0.0270093	0.64123
ENSG00000272977			0.628336	0.0272526	0.64123
ENSG00000086848	ALG9	79796	-0.333091	0.0275649	0.641251
ENSG00000130309	COLGALT1	79709	0.490053	0.027815	0.644724
ENSG00000152034	MCHR2	84539	-1.03784	0.0277677	0.644724
ENSG00000270246			0.776482	0.0277946	0.644724
ENSG00000102882	MAPK3	5595	-0.295059	0.0279586	0.646095
ENSG00000106633	GCK	2645	-0.54549	0.0280898	0.646095
ENSG00000118680	MYL12B	103910	-0.32414	0.0281161	0.646095
ENSG00000122477	LRRC39	127495	-0.593267	0.0279759	0.646095
ENSG00000127191	TRAF2	7186	0.587476	0.0280389	0.646095
ENSG00000128285	MCHR1	2847	-0.919331	0.0280752	0.646095
ENSG00000134815	DHX34	9704	0.38525	0.0281776	0.646095
ENSG00000179915	NRXN1	9378	-0.664078	0.028171	0.646095
ENSG00000197548	ATG7	10533	-0.335898	0.0281679	0.646095
ENSG00000120458	MSANTD2	79684	0.413553	0.0282316	0.646562
ENSG00000142661	MYOM3	127294	0.886053	0.0283106	0.647597
ENSG00000106591	MRPL32	64983	-0.245935	0.0286863	0.650411
ENSG00000112276	BVES	11149	0.429869	0.0285883	0.650411
ENSG00000132793	LPIN3	64900	0.700056	0.0284786	0.650411
ENSG00000138175	ARL3	403	-0.254211	0.0286425	0.650411
ENSG00000158169	FANCC	2176	0.61109	0.0286343	0.650411
ENSG00000162825	NBPF20	100288142	0.337617	0.028613	0.650411
ENSG00000179364	PACS2	23241	0.264497	0.0287051	0.650411
ENSG00000180573	HIST1H2AC	8334	0.584881	0.0286765	0.650411
ENSG00000180229	HERC2P3	283755	0.851946	0.028756	0.650796
ENSG00000154975	CA10	56934	-0.782847	0.0288254	0.651596
ENSG00000177879	AP3S1	1176	-0.221168	0.0290614	0.65191
ENSG00000182195	LDOC1	23641	-0.326862	0.0290129	0.65191
ENSG00000183527	PSMG1	8624	-0.468088	0.0289807	0.65191
ENSG00000196072	BLOC1S2	282991	-0.360655	0.028994	0.65191
ENSG00000250320	LOC105379057	105379057	-0.760794	0.0289886	0.65191
ENSG00000256925	ADGRA1-AS1	100128127	-0.728352	0.0290773	0.65191
ENSG00000277715			-0.564209	0.0288957	0.65191
ENSG00000164742	ADCY1	107	-0.661278	0.0291809	0.652321
ENSG00000184047	DIABLO	56616	-0.238469	0.0291815	0.652321
ENSG00000188010	MORN2	729967	-0.326131	0.0291978	0.652321
ENSG00000152475	ZNF837	116412	-0.740755	0.0292753	0.653292
ENSG00000139970	RTN1	6252	-0.592388	0.0293442	0.654069
ENSG00000120437	ACAT2	39	-0.577839	0.0293997	0.654544
ENSG00000168546	GFRA2	2675	-0.859326	0.029441	0.654703
ENSG00000124253	PCK1	5105	0.924067	0.0295433	0.654959
ENSG00000184208	C22orf46	79640	0.453891	0.029555	0.654959
ENSG00000189114	BLOC1S3	388552	-0.317645	0.0295215	0.654959
ENSG00000136699	SMPD4	55627	0.287188	0.0296066	0.655345
ENSG00000108785			0.934362	0.0297296	0.657309
ENSG00000162144	CYB561A3	220002	0.35895	0.0299412	0.657679
ENSG00000177352	CCDC71	64925	-0.376343	0.0299304	0.657679
ENSG00000197044	ZNF441	126068	-0.772381	0.0298906	0.657679
ENSG00000205279	CTXN3	613212	-0.780611	0.0299522	0.657679
ENSG00000230528	NOS2P3	339256	0.91197	0.0299001	0.657679
ENSG00000276141	WHAMMP3	339005	0.357534	0.0299285	0.657679
ENSG00000021488	SLC7A9	11136	0.833418	0.0300306	0.657899
ENSG00000072736	NFATC3	4775	0.417224	0.0300309	0.657899
ENSG00000171388	APLN	8862	-0.622283	0.0301224	0.658398
ENSG00000211689	TARP	445347	-0.845887	0.0301118	0.658398
ENSG00000271895			-0.507337	0.0301937	0.659206
ENSG00000129038	LOXL1	4016	-0.737477	0.0302441	0.659554
ENSG00000158545	ZC3H18	124245	0.334271	0.0302841	0.659678
ENSG00000066855	MTFR1	9650	0.405695	0.030477	0.659727
ENSG00000070087	PFN2	5217	-0.388316	0.0308283	0.659727
ENSG00000116044	NFE2L2	4780	0.334259	0.0308368	0.659727
ENSG00000122484	RPAP2	79871	0.251609	0.0308947	0.659727
ENSG00000132386	SERPINF1	5176	-0.670002	0.0306782	0.659727
ENSG00000136146	MED4	29079	-0.344401	0.0306874	0.659727
ENSG00000141956	PRDM15	63977	0.423594	0.0307722	0.659727
ENSG00000144136	SLC20A1	6574	-0.379975	0.0303776	0.659727
ENSG00000146556	WASH2P	375260	0.305125	0.0304808	0.659727
ENSG00000186174	BCL9L	283149	0.441825	0.0305048	0.659727
ENSG00000196159	FAT4	79633	0.575617	0.0307052	0.659727
ENSG00000209082			0.958673	0.0309059	0.659727
ENSG00000220205	VAMP2	6844	-0.361445	0.0306471	0.659727
ENSG00000230970	HHATL-AS1	100874044	-1.04493	0.0305838	0.659727
ENSG00000242265	PEG10	23089	-0.462099	0.0308523	0.659727
ENSG00000256802	LOC100130111	100130111	-0.875379	0.0308758	0.659727
ENSG00000262877			-0.783838	0.0307464	0.659727
ENSG00000275898			-0.79756	0.0305886	0.659727
ENSG00000247596	TWF2	11344	-0.454335	0.0310237	0.661505
ENSG00000011677	GABRA3	2556	-0.778505	0.0316698	0.661988
ENSG00000070729	CNGB1	1258	-0.71068	0.0317985	0.661988
ENSG00000089154	GCN1	10985	0.384392	0.0312228	0.661988
ENSG00000102100	SLC35A2	7355	-0.348221	0.031823	0.661988
ENSG00000107537	PHYH	5264	-0.264454	0.0318701	0.661988
ENSG00000111652	COPS7A	50813	-0.32873	0.0318752	0.661988
ENSG00000130449	ZSWIM6	57688	0.374993	0.0314019	0.661988
ENSG00000134215	VAV3	10451	0.663177	0.0315043	0.661988
ENSG00000135272	MDFIC	29969	-0.412301	0.031397	0.661988
ENSG00000136710	CCDC115	84317	-0.350006	0.0316703	0.661988
ENSG00000158373	HIST1H2BD	3017	0.72208	0.0317794	0.661988
ENSG00000161940	BCL6B	255877	0.809673	0.0314787	0.661988
ENSG00000163935	SFMBT1	51460	0.511584	0.0316289	0.661988
ENSG00000169083	AR	367	0.560146	0.0318096	0.661988
ENSG00000171811	CFAP46	54777	-0.672635	0.031192	0.661988
ENSG00000173327	MAP3K11	4296	0.403121	0.0315671	0.661988
ENSG00000173598	NUDT4	11163	-0.505494	0.0312792	0.661988
ENSG00000183111	ARHGEF37	389337	0.396964	0.0318532	0.661988
ENSG00000197584	KCNMB2	10242	-0.607562	0.031567	0.661988
ENSG00000224924	LINC00320	387486	0.527063	0.0318546	0.661988
ENSG00000251143	LOC100128494	100128494	0.583565	0.0317141	0.661988
ENSG00000257093	KIAA1147	57189	0.375122	0.0311832	0.661988
ENSG00000257509			-0.784578	0.0316215	0.661988
ENSG00000260280	SLX1B-SULT1A4	100526831	0.550827	0.0317864	0.661988
ENSG00000133116	KL	9365	0.803787	0.0319568	0.662076
ENSG00000188305	PEAK3	374872	0.719652	0.0319559	0.662076
ENSG00000267058	LOC100505715	100505715	0.508029	0.031983	0.662076
ENSG00000227080			-0.735092	0.0320508	0.662763
ENSG00000170745	KCNS3	3790	0.503171	0.0322461	0.665214
ENSG00000183530	PRR14L	253143	0.29838	0.0322734	0.665214
ENSG00000240429			0.538802	0.0322228	0.665214
ENSG00000103994	ZNF106	64397	0.34897	0.0323969	0.665664
ENSG00000123700	KCNJ2	3759	0.537572	0.0323721	0.665664
ENSG00000139410	SDSL	113675	-0.518952	0.0323994	0.665664
ENSG00000183578	TNFAIP8L3	388121	-0.689044	0.0324426	0.665838
ENSG00000135625	EGR4	1961	-0.770581	0.0324913	0.665931
ENSG00000257727	CNPY2	10330	-0.258398	0.0325167	0.665931
ENSG00000181031	RPH3AL	9501	-0.895463	0.0326202	0.667339
ENSG00000102755	FLT1	2321	0.569648	0.0327077	0.668052
ENSG00000106144	CASP2	835	0.312802	0.0327332	0.668052
ENSG00000106603	COA1	55744	-0.365452	0.0327596	0.668052
ENSG00000166816	LDHD	197257	-0.383858	0.0328087	0.668342
ENSG00000122884	P4HA1	5033	0.631555	0.0329225	0.669689
ENSG00000268996	MAN1B1-DT	100289341	-0.41888	0.0329447	0.669689
ENSG00000100083	GGA1	26088	0.213212	0.0330812	0.670691
ENSG00000123643	SLC36A1	206358	0.460169	0.0330989	0.670691
ENSG00000171530	TBCA	6902	-0.310837	0.033079	0.670691
ENSG00000111799	COL12A1	1303	-0.577393	0.0331795	0.670916
ENSG00000229156			0.799696	0.0331801	0.670916
ENSG00000145349	CAMK2D	817	-0.564334	0.0332512	0.670994
ENSG00000176909	MAMSTR	284358	-0.611293	0.0332539	0.670994
ENSG00000111181	SLC6A12	6539	0.592104	0.033389	0.671133
ENSG00000221946	FXYD7	53822	-0.518974	0.0334008	0.671133
ENSG00000225361	PPP1R26-AS1	100506599	-0.746115	0.0332973	0.671133
ENSG00000242288			0.981849	0.0333902	0.671133
ENSG00000012211	PRICKLE3	4007	0.604893	0.0336732	0.672288
ENSG00000033327	GAB2	9846	0.348467	0.033774	0.672288
ENSG00000089050	RBBP9	10741	-0.36105	0.033727	0.672288
ENSG00000092439	TRPM7	54822	0.400604	0.0336001	0.672288
ENSG00000105649	RAB3A	5864	-0.589859	0.0337583	0.672288
ENSG00000117151	CTBS	1486	-0.397449	0.0336213	0.672288
ENSG00000146701	MDH2	4191	-0.353103	0.0336779	0.672288
ENSG00000197134	ZNF257	113835	-0.673903	0.0335551	0.672288
ENSG00000233452	STXBP5-AS1	729178	-0.62853	0.0336562	0.672288
ENSG00000270704			-0.757187	0.0338139	0.672384
ENSG00000166348	USP54	159195	0.524689	0.0338502	0.67241
ENSG00000228439	TSTD3	100130890	-0.527177	0.0339253	0.673203
ENSG00000251322	SHANK3	85358	0.791597	0.0339675	0.673343
ENSG00000164169	PRMT9	90826	-0.403955	0.0341143	0.674858
ENSG00000188730	VWC2	375567	-0.822905	0.0341004	0.674858
ENSG00000154945	ANKRD40	91369	0.374843	0.0342947	0.677727
ENSG00000119865	CNRIP1	25927	-0.456312	0.034367	0.678456
ENSG00000109062	SLC9A3R1	9368	0.383775	0.0344868	0.679228
ENSG00000121766	ZCCHC17	51538	-0.264901	0.0344882	0.679228
ENSG00000124222	STX16	8675	0.253001	0.0345124	0.679228
ENSG00000127720	METTL25	84190	0.494096	0.034635	0.680942
ENSG00000178343	SHISA3	152573	0.647197	0.0348801	0.684357
ENSG00000269693			-0.317017	0.0348662	0.684357
ENSG00000070731	ST6GALNAC2	10610	-0.639189	0.0352464	0.685928
ENSG00000108469	RECQL5	9400	0.388434	0.0353044	0.685928
ENSG00000139697	SBNO1	55206	0.539623	0.0351612	0.685928
ENSG00000165959	CLMN	79789	0.497785	0.0352042	0.685928
ENSG00000170439	METTL7B	196410	-0.940868	0.0353817	0.685928
ENSG00000170955	CAVIN3	112464	-0.580103	0.0352751	0.685928
ENSG00000179195	ZNF664	144348	0.290652	0.0352355	0.685928
ENSG00000182601	HS3ST4	9951	-0.811774	0.0353761	0.685928
ENSG00000183775	KCTD16	57528	-0.65977	0.0351536	0.685928
ENSG00000198879	SFMBT2	57713	-0.312199	0.0353896	0.685928
ENSG00000240891	PLCXD2	257068	-0.619506	0.0353005	0.685928
ENSG00000260630	SNAI3-AS1	197187	-0.485807	0.0351207	0.685928
ENSG00000267014	LINC01532	100505835	-0.700197	0.035438	0.686173
ENSG00000266256	LINC00683	400660	-0.782994	0.0355044	0.686765
ENSG00000242173	ARHGDIG	398	-0.614147	0.0355642	0.687227
ENSG00000077152	UBE2T	29089	-0.470263	0.0358456	0.691239
ENSG00000116221	MRPL37	51253	-0.314741	0.035916	0.691239
ENSG00000163682	RPL9	6133	-0.981322	0.0358125	0.691239
ENSG00000187621	TCL6	27004	0.674401	0.0358901	0.691239
ENSG00000147168	IL2RG	3561	0.78164	0.0359937	0.691252
ENSG00000171885	AQP4	361	-0.449983	0.0360249	0.691252
ENSG00000176401	EID2B	126272	-0.343687	0.0360178	0.691252
ENSG00000143369	ECM1	1893	-0.519041	0.0360775	0.691569
ENSG00000151065	DCP1B	196513	-0.369067	0.0361666	0.692584
ENSG00000105696	TMEM59L	25789	-0.56234	0.0362031	0.692593
ENSG00000137776	SLTM	79811	0.23054	0.036254	0.692875
ENSG00000050730	TNIP3	79931	-0.853096	0.0364534	0.693229
ENSG00000106246	PTCD1	26024	0.384039	0.0363536	0.693229
ENSG00000156103	MMP16	4325	-0.454886	0.036449	0.693229
ENSG00000178057	NDUFAF3	25915	-0.317978	0.0364348	0.693229
ENSG00000211459			0.730542	0.0364035	0.693229
ENSG00000117632	STMN1	3925	-0.661432	0.0365367	0.693571
ENSG00000204963	PCDHA7	56141	-0.807123	0.0365437	0.693571
ENSG00000169258	GPRIN1	114787	-0.752505	0.0365902	0.693767
ENSG00000007174	DNAH9	1770	-0.577431	0.0366874	0.694921
ENSG00000102886	GDPD3	79153	0.809797	0.0368159	0.695091
ENSG00000143157	POGK	57645	0.416938	0.0368607	0.695091
ENSG00000156966	B3GNT7	93010	-0.479028	0.0368373	0.695091
ENSG00000173757	STAT5B	6777	0.191548	0.0368777	0.695091
ENSG00000188542	DUSP28	285193	-0.390214	0.036777	0.695091
ENSG00000205560	CPT1B	1375	0.442767	0.0369219	0.695242
ENSG00000100084	HIRA	7290	0.236391	0.0370446	0.695317
ENSG00000113905	HRG	3273	-0.777291	0.037226	0.695317
ENSG00000154832	CXXC1	30827	0.452851	0.0370016	0.695317
ENSG00000162746	FCRLB	127943	-0.742399	0.0370388	0.695317
ENSG00000166685	COG1	9382	-0.300772	0.0372262	0.695317
ENSG00000185658	BRWD1	54014	-0.518918	0.0371349	0.695317
ENSG00000213689	TREX1	11277	-0.447767	0.03715	0.695317
ENSG00000215218	UBE2QL1	134111	-0.753328	0.0370992	0.695317
ENSG00000230725	LOC284798	284798	0.985686	0.0372524	0.695317
ENSG00000247498	GPRC5D-AS1	100506314	-0.876528	0.0373341	0.696164
ENSG00000099901	RANBP1	5902	-0.351867	0.0376593	0.697199
ENSG00000109906	ZBTB16	7704	0.5516	0.0377495	0.697199
ENSG00000111249	CUX2	23316	-0.855938	0.0377596	0.697199
ENSG00000137822	TUBGCP4	27229	0.316636	0.0378764	0.697199
ENSG00000156603	MED19	219541	-0.377417	0.037519	0.697199
ENSG00000157502	MUM1L1	139221	-0.781536	0.0377164	0.697199
ENSG00000166401	SERPINB8	5271	-0.626598	0.0379351	0.697199
ENSG00000169288	MRPL1	65008	-0.305751	0.0378271	0.697199
ENSG00000171130	ATP6V0E2	155066	-0.449792	0.037719	0.697199
ENSG00000171928	TVP23B	51030	0.277992	0.0377352	0.697199
ENSG00000177380	PPFIA3	8541	-0.449141	0.0374846	0.697199
ENSG00000184860	SDR42E1	93517	0.703042	0.0379278	0.697199
ENSG00000234690	EPCAM-DT	101927043	0.621573	0.0378991	0.697199
ENSG00000250120	PCDHA10	56139	-0.600665	0.0375526	0.697199
ENSG00000253837	LOC100507156	100507156	-0.719598	0.0376439	0.697199
ENSG00000103175	WFDC1	58189	-0.429909	0.0379813	0.697244
ENSG00000115738	ID2	3398	-0.466386	0.0380103	0.697244
ENSG00000114853	ZBTB47	92999	0.389755	0.0380907	0.69781
ENSG00000130338	TULP4	56995	0.290422	0.0381181	0.69781
ENSG00000145386	CCNA2	890	0.702156	0.0382011	0.69781
ENSG00000167113	COQ4	51117	-0.248752	0.0382596	0.69781
ENSG00000179361	ARID3B	10620	0.422637	0.0381789	0.69781
ENSG00000256193	LINC00507	100862680	-0.703485	0.0382373	0.69781
ENSG00000101126	ADNP	23394	0.190797	0.038375	0.699249
ENSG00000147113	DIPK2B	79742	0.409997	0.0388116	0.700545
ENSG00000155816	FMN2	56776	-0.352853	0.0386524	0.700545
ENSG00000163661	PTX3	5806	-0.864298	0.0387451	0.700545
ENSG00000164164	OTUD4	54726	0.380533	0.0387943	0.700545
ENSG00000182004	SNRPE	6635	-0.246777	0.0386478	0.700545
ENSG00000204071	TCEAL6	158931	-0.448943	0.0386747	0.700545
ENSG00000243655			1.0336	0.0387136	0.700545
ENSG00000258461			0.493366	0.0388093	0.700545
ENSG00000268061	NAPA-AS1	100505681	0.645642	0.0385687	0.700545
ENSG00000271425	NBPF10	100132406	0.505869	0.0387133	0.700545
ENSG00000178233	TMEM151B	441151	-0.663088	0.0388935	0.701363
ENSG00000184613	NELL2	4753	-0.6234	0.038932	0.701398
ENSG00000237298	TTN-AS1	100506866	0.353333	0.0390006	0.701974
ENSG00000123737	EXOSC9	5393	-0.359097	0.0391592	0.703456
ENSG00000185480	PARPBP	55010	-0.668865	0.039193	0.703456
ENSG00000254402	LRRC24	441381	-0.356409	0.0391322	0.703456
ENSG00000221887	HMSD	284293	-0.699009	0.0392543	0.703897
ENSG00000181061	HIGD1A	25994	-0.282115	0.0393689	0.704993
ENSG00000205809	KLRC2	3822	-0.85055	0.039389	0.704993
ENSG00000167565	SERTAD3	29946	-0.388513	0.0394915	0.705084
ENSG00000236953			0.650756	0.0394775	0.705084
ENSG00000237844			1.0356	0.0395044	0.705084
ENSG00000184465	WDR27	253769	0.391821	0.039546	0.70517
ENSG00000102119	EMD	2010	-0.264679	0.0398177	0.705375
ENSG00000109466	KLHL2	11275	0.347859	0.0397551	0.705375
ENSG00000121680	PEX16	9409	-0.312585	0.0396776	0.705375
ENSG00000147697	GSDMC	56169	-0.856385	0.0398887	0.705375
ENSG00000164144	ARFIP1	27236	-0.281193	0.0396695	0.705375
ENSG00000171451	DSEL	92126	0.355771	0.0397816	0.705375
ENSG00000171960	PPIH	10465	-0.323229	0.0398852	0.705375
ENSG00000172020	GAP43	2596	-0.675445	0.039791	0.705375
ENSG00000267216	ZNF8-ERVK3-1	108903150	-0.811546	0.0397926	0.705375
ENSG00000048991	R3HDM1	23518	-0.352089	0.0402086	0.706194
ENSG00000091137	SLC26A4	5172	-0.863118	0.0403034	0.706194
ENSG00000092470	WDR76	79968	0.638866	0.0402675	0.706194
ENSG00000140497	SCAMP2	10066	0.24392	0.0402655	0.706194
ENSG00000155034	FBXL18	80028	0.257247	0.0402275	0.706194
ENSG00000162981	FAM84A	151354	0.399448	0.0400675	0.706194
ENSG00000163918	RFC4	5984	0.336419	0.040241	0.706194
ENSG00000240230	COX19	90639	0.300511	0.0400609	0.706194
ENSG00000243477	NAA80	24142	-0.59412	0.0402871	0.706194
ENSG00000267121	LOC339192	339192	-0.431042	0.0401409	0.706194
ENSG00000107959	PITRM1	10531	-0.32366	0.0404175	0.706256
ENSG00000138115	CYP2C8	1558	-0.694083	0.0403952	0.706256
ENSG00000267080	ASB16-AS1	339201	-0.593221	0.0403756	0.706256
ENSG00000055732	MCOLN3	55283	0.785239	0.0405374	0.707062
ENSG00000148411	NACC2	138151	0.25451	0.0405157	0.707062
ENSG00000135720	DYNC1LI2	1783	0.291197	0.0406301	0.707684
ENSG00000185518	SV2B	9899	-0.863462	0.0406469	0.707684
ENSG00000068650	ATP11A	23250	0.487278	0.0409354	0.708555
ENSG00000086758	HUWE1	10075	0.268186	0.0407426	0.708555
ENSG00000105518	TMEM205	374882	-0.169982	0.0409505	0.708555
ENSG00000139437	TCHP	84260	0.397101	0.0408535	0.708555
ENSG00000175634	RPS6KB2	6199	0.256811	0.0409142	0.708555
ENSG00000202538	RNU4-2	26834	-1.09994	0.0409642	0.708555
ENSG00000220804	LINC01881	728323	0.588363	0.0409926	0.708555
ENSG00000267060	PTGES3L	100885848	-0.55103	0.0408407	0.708555
ENSG00000165457	FOLR2	2350	-0.601595	0.0411879	0.710649
ENSG00000278175	GLIDR	389741	0.451002	0.0411696	0.710649
ENSG00000000419	DPM1	8813	-0.262078	0.0414437	0.710784
ENSG00000011638	TMEM159	57146	0.874633	0.0413326	0.710784
ENSG00000103507	BCKDK	10295	-0.337364	0.0413512	0.710784
ENSG00000116459	ATP5PB	515	-0.303308	0.0412515	0.710784
ENSG00000152467	ZSCAN1	284312	-0.585421	0.0413393	0.710784
ENSG00000154518	ATP5MC3	518	-0.304481	0.0413952	0.710784
ENSG00000196150	ZNF250	58500	0.411786	0.0414553	0.710784
ENSG00000005194	CIAPIN1	57019	-0.280298	0.041564	0.711337
ENSG00000109084	TMEM97	27346	-0.529805	0.0415326	0.711337
ENSG00000185252	ZNF74	7625	0.444273	0.0415989	0.711337
ENSG00000232956	SNHG15	285958	-0.382002	0.0417252	0.712862
ENSG00000100567	PSMA3	5684	-0.302593	0.0418634	0.712938
ENSG00000164465	DCBLD1	285761	-0.399974	0.041819	0.712938
ENSG00000187609	EXD3	54932	-0.395048	0.0418433	0.712938
ENSG00000230795			0.802093	0.0418785	0.712938
ENSG00000154898			0.51686	0.041941	0.713006
ENSG00000181234	TMEM132C	92293	0.372126	0.0419568	0.713006
ENSG00000099622	CIRBP	1153	-0.647375	0.0421992	0.713439
ENSG00000100625	SIX4	51804	0.681394	0.0425804	0.713439
ENSG00000101546	RBFA	79863	-0.380816	0.04254	0.713439
ENSG00000134575	ACP2	53	-0.489374	0.0427267	0.713439
ENSG00000144283	PKP4	8502	0.504051	0.0426927	0.713439
ENSG00000144834	TAGLN3	29114	-0.577019	0.0421596	0.713439
ENSG00000147437	GNRH1	2796	-0.76074	0.0424432	0.713439
ENSG00000148339	SLC25A25	114789	-0.418247	0.0424623	0.713439
ENSG00000149090	PAMR1	25891	-0.406834	0.0422863	0.713439
ENSG00000166848	TERF2IP	54386	-0.205444	0.0425201	0.713439
ENSG00000168566	SNRNP48	154007	0.412574	0.0420471	0.713439
ENSG00000169758	TMEM266	123591	-0.426659	0.0425024	0.713439
ENSG00000170145	SIK2	23235	0.287901	0.0425587	0.713439
ENSG00000185955	C7orf61	402573	0.90525	0.0425595	0.713439
ENSG00000197969	VPS13A	23230	-0.442682	0.0421943	0.713439
ENSG00000231527			-0.616085	0.0427196	0.713439
ENSG00000261696			0.708327	0.0425406	0.713439
ENSG00000263465	SRSF8	10929	-0.172687	0.0422672	0.713439
ENSG00000268027			-0.722412	0.0427162	0.713439
ENSG00000273036			0.506727	0.0422585	0.713439
ENSG00000064042	LIMCH1	22998	0.353989	0.0429951	0.713574
ENSG00000108379	WNT3	7473	-0.623346	0.043003	0.713574
ENSG00000121716	PILRB	29990	0.380074	0.0429718	0.713574
ENSG00000128908	INO80	54617	0.403921	0.0428374	0.713574
ENSG00000133703	KRAS	3845	-0.305228	0.0428236	0.713574
ENSG00000146072	TNFRSF21	27242	-0.4939	0.042897	0.713574
ENSG00000172602	RND1	27289	-0.517446	0.0429317	0.713574
ENSG00000198786	ND5	4540	0.712812	0.0430326	0.713574
ENSG00000006744	ELAC2	60528	-0.350549	0.0432686	0.716868
ENSG00000269918			0.495117	0.0433728	0.717973
ENSG00000196220	SRGAP3	9901	-0.296261	0.0434379	0.718431
ENSG00000177432	NAP1L5	266812	-0.649729	0.0435529	0.719092
ENSG00000237575	PYY2	23615	0.899957	0.0435199	0.719092
ENSG00000215244	LOC399715	399715	0.667709	0.0435986	0.719226
ENSG00000197279	ZNF165	7718	-0.744843	0.0437114	0.720467
ENSG00000105793	GTPBP10	85865	-0.483416	0.0437946	0.72073
ENSG00000172014	ANKRD20A4	728747	0.864814	0.0438401	0.72073
ENSG00000282416			-0.603998	0.0438047	0.72073
ENSG00000259768			0.379115	0.0439164	0.721365
ENSG00000107295	SH3GL2	6456	-0.671248	0.0440115	0.722308
ENSG00000130638	ATXN10	25814	-0.38039	0.0441056	0.72271
ENSG00000149476	TKFC	26007	-0.366787	0.0441114	0.72271
ENSG00000103326	CAPN15	6650	0.414078	0.044304	0.725246
ENSG00000101849	TBL1X	6907	0.335834	0.0443452	0.725301
ENSG00000148308	GTF3C5	9328	0.237852	0.0444647	0.726018
ENSG00000165689	ENTR1	10807	0.319906	0.0444383	0.726018
ENSG00000153048	CARHSP1	23589	0.458438	0.0445358	0.726559
ENSG00000099331	MYO9B	4650	0.317939	0.0448664	0.728535
ENSG00000106483	SFRP4	6424	-0.548874	0.044923	0.728535
ENSG00000151876	FBXO4	26272	-0.495804	0.044775	0.728535
ENSG00000188536	HBA2	3040	-0.6889	0.0447504	0.728535
ENSG00000188747	NOXA1	10811	-0.575417	0.0447636	0.728535
ENSG00000235092	ID2-AS1	100506299	-0.72073	0.0449196	0.728535
ENSG00000277196	LOC102724788	102724788	-0.587117	0.0448388	0.728535
ENSG00000134453	RBM17	84991	0.234594	0.0452092	0.729474
ENSG00000161526	SAP30BP	29115	-0.253576	0.0452005	0.729474
ENSG00000179818	PCBP1-AS1	400960	0.352383	0.0451854	0.729474
ENSG00000221995	TIAF1	9220	0.486427	0.0451141	0.729474
ENSG00000256982			0.651551	0.0451146	0.729474
ENSG00000269984			0.523932	0.0451578	0.729474
ENSG00000113658	SMAD5	4090	0.28665	0.0452814	0.730024
ENSG00000161395	PGAP3	93210	-0.388394	0.0454218	0.731673
ENSG00000210156			0.988001	0.0454614	0.731695
ENSG00000184445	KNTC1	9735	-0.612593	0.0455774	0.732948
ENSG00000063438	AHRR	57491	-0.853823	0.0456997	0.734298
ENSG00000172113	NME6	10201	0.31298	0.0458526	0.736138
ENSG00000140548	ZNF710	374655	0.391765	0.0459288	0.736744
ENSG00000105221	AKT2	208	0.315606	0.0460672	0.737113
ENSG00000165264	NDUFB6	4712	-0.240738	0.0460506	0.737113
ENSG00000185634	SHC4	399694	0.527806	0.0460418	0.737113
ENSG00000157322	CLEC18A	348174	0.655271	0.0461594	0.737973
ENSG00000139684	ESD	2098	-0.23796	0.0463141	0.738598
ENSG00000177542	SLC25A22	79751	-0.511092	0.0462725	0.738598
ENSG00000188958	UTS2B	257313	-0.64537	0.0462841	0.738598
ENSG00000057757	PITHD1	57095	-0.297671	0.0464807	0.74041
ENSG00000137547	MRPL15	29088	-0.282574	0.0465049	0.74041
ENSG00000002745	WNT16	51384	-0.931376	0.0466087	0.741445
ENSG00000188467	SLC24A5	283652	0.727139	0.0467156	0.742529
ENSG00000113494	PRLR	5618	0.806275	0.0475303	0.74258
ENSG00000114395	CYB561D2	11068	-0.445998	0.0470538	0.74258
ENSG00000116396	KCNC4	3749	-0.638398	0.0471633	0.74258
ENSG00000123989	CHPF	79586	-0.27897	0.0472995	0.74258
ENSG00000136044	APPL2	55198	0.276707	0.0470752	0.74258
ENSG00000136631	VPS45	11311	-0.295811	0.0469938	0.74258
ENSG00000137221	TJAP1	93643	0.426244	0.0473067	0.74258
ENSG00000137501	SYTL2	54843	-0.645205	0.0474359	0.74258
ENSG00000143127	ITGA10	8515	0.658378	0.0475026	0.74258
ENSG00000157483	MYO1E	4643	0.49812	0.0469532	0.74258
ENSG00000169045	HNRNPH1	3187	0.248015	0.0474571	0.74258
ENSG00000177106	EPS8L2	64787	0.511804	0.0473913	0.74258
ENSG00000186212	SOWAHB	345079	-0.913317	0.0469292	0.74258
ENSG00000197753	LHFPL5	222662	-0.498878	0.0472732	0.74258
ENSG00000198830	HMGN2	3151	-0.337313	0.0471641	0.74258
ENSG00000230869			-0.733856	0.0471206	0.74258
ENSG00000242193	CRYZL2P	730102	0.341919	0.0473899	0.74258
ENSG00000255916	LOC101928416	101928416	-0.809636	0.0475322	0.74258
ENSG00000263013			0.655578	0.0473481	0.74258
ENSG00000270225			-0.891175	0.0468831	0.74258
ENSG00000283041			0.881204	0.0470721	0.74258
ENSG00000184845	DRD1	1812	0.578833	0.0476339	0.743562
ENSG00000083750	RRAGB	10325	-0.337338	0.0480431	0.744169
ENSG00000125967	NECAB3	63941	-0.482066	0.0479475	0.744169
ENSG00000129521	EGLN3	112399	0.295095	0.0477895	0.744169
ENSG00000135127	BICDL1	92558	-0.467329	0.0480923	0.744169
ENSG00000147124	ZNF41	7592	0.370867	0.0480644	0.744169
ENSG00000172830	SSH3	54961	0.332031	0.0481775	0.744169
ENSG00000177981	ASB8	140461	-0.306718	0.0478629	0.744169
ENSG00000198105	ZNF248	57209	0.240118	0.0481151	0.744169
ENSG00000207955			-0.665177	0.0480284	0.744169
ENSG00000215022	LOC100130357	100130357	0.696547	0.047806	0.744169
ENSG00000240758			0.909853	0.0480308	0.744169
ENSG00000267107	PCAT19	100505495	0.896382	0.0481732	0.744169
ENSG00000268362			0.536406	0.0478798	0.744169
ENSG00000108021	FAM208B	54906	0.34827	0.0483017	0.745307
ENSG00000130520	LSM4	25804	-0.300047	0.0483289	0.745307
ENSG00000267890			-0.763061	0.0484161	0.746052
ENSG00000004975	DVL2	1856	0.249129	0.0485063	0.746696
ENSG00000088387	DOCK9	23348	0.427143	0.0488864	0.746696
ENSG00000100227	POLDIP3	84271	0.267689	0.048697	0.746696
ENSG00000106078	COBL	23242	0.42947	0.0488814	0.746696
ENSG00000125952	MAX	4149	0.385386	0.0485421	0.746696
ENSG00000133138	TBC1D8B	54885	0.400536	0.0486869	0.746696
ENSG00000143919	CAMKMT	79823	0.370168	0.0487156	0.746696
ENSG00000172164	SNTB1	6641	-0.363697	0.0487557	0.746696
ENSG00000173705	SUSD5	26032	-0.497501	0.048796	0.746696
ENSG00000174521	TTC9B	148014	-0.632152	0.04882	0.746696
ENSG00000213578	CPLX3	594855	-0.844193	0.0486196	0.746696
ENSG00000126709	IFI6	2537	-0.598198	0.0489417	0.746946
ENSG00000078967	UBE2D4	51619	0.284984	0.0491257	0.747492
ENSG00000101158	NELFCD	51497	0.212841	0.0490748	0.747492
ENSG00000116353	MECR	51102	-0.434396	0.0490868	0.747492
ENSG00000118058	KMT2A	4297	0.412063	0.0491335	0.747492
ENSG00000206077	ZDHHC11B	653082	0.39042	0.0492067	0.748012
ENSG00000076984	MAP2K7	5609	0.254566	0.0494826	0.748643
ENSG00000080603	SRCAP	10847	0.521824	0.0493268	0.748643
ENSG00000164951	PDP1	54704	-0.488258	0.0494088	0.748643
ENSG00000179284	DAND5	199699	-0.689924	0.0493408	0.748643
ENSG00000186842			0.656433	0.0494142	0.748643
ENSG00000196593			-0.833181	0.04948	0.748643
ENSG00000101204	CHRNA4	1137	-0.684687	0.0495514	0.749094
ENSG00000235423			0.683167	0.0495955	0.749169
ENSG00000203402			0.7583	0.0496788	0.749837
ENSG00000203965	EFCAB7	84455	0.353232	0.0498406	0.751096
ENSG00000242110	AMACR	23600	-0.620522	0.0498097	0.751096
ENSG00000110148	CCKBR	887	-0.922441	0.0499448	0.751571
ENSG00000166035	LIPC	3990	-0.730286	0.0499505	0.751571
ENSG00000177606	JUN	3725	-0.482755	0.0500406	0.752336
ENSG00000160145	KALRN	8997	-0.403809	0.0501032	0.752686
ENSG00000130707	ASS1	445	-0.498567	0.0501926	0.753439
ENSG00000167216	KATNAL2	83473	0.43087	0.0502518	0.753737
ENSG00000261455	LINC01003	100128822	-0.545887	0.0504176	0.755291
ENSG00000265905			0.598324	0.0504342	0.755291
ENSG00000108091	CCDC6	8030	0.432626	0.0505197	0.755392
ENSG00000132821	VSTM2L	128434	-0.635259	0.0504996	0.755392
ENSG00000256594	LOC374443	374443	-0.607873	0.0505822	0.755737
ENSG00000248161			-0.588424	0.0506679	0.756427
ENSG00000008197	TFAP2D	83741	-0.812328	0.0509546	0.756731
ENSG00000010671	BTK	695	-0.62907	0.0514495	0.756731
ENSG00000013016	EHD3	30845	-0.542128	0.0515172	0.756731
ENSG00000041982	TNC	3371	-0.690992	0.0512607	0.756731
ENSG00000077264	PAK3	5063	-0.53725	0.0514512	0.756731
ENSG00000083444	PLOD1	5351	0.576911	0.051363	0.756731
ENSG00000089280	FUS	2521	-0.218791	0.0512661	0.756731
ENSG00000090661	CERS4	79603	0.448672	0.051315	0.756731
ENSG00000105655	ISYNA1	51477	0.669253	0.0514189	0.756731
ENSG00000112280	COL9A1	1297	0.454671	0.0508554	0.756731
ENSG00000116819	TFAP2E	339488	-0.372077	0.0514747	0.756731
ENSG00000126249	PDCD2L	84306	-0.37	0.0514305	0.756731
ENSG00000151617	EDNRA	1909	-0.578717	0.0513214	0.756731
ENSG00000160813	PPP1R35	221908	-0.32001	0.0510045	0.756731
ENSG00000164053	ATRIP	84126	-0.723979	0.051457	0.756731
ENSG00000164332	UBLCP1	134510	-0.349329	0.0508228	0.756731
ENSG00000180370	PAK2	5062	0.314279	0.051302	0.756731
ENSG00000188559	RALGAPA2	57186	0.353065	0.0511056	0.756731
ENSG00000205629	LCMT1	51451	-0.284738	0.0514782	0.756731
ENSG00000213533	STIMATE	375346	0.414372	0.0509258	0.756731
ENSG00000227232	WASH7P	653635	-0.650633	0.0512829	0.756731
ENSG00000113558	SKP1	6500	-0.27441	0.0515983	0.756762
ENSG00000198743	SLC5A3	6526	0.704822	0.0515635	0.756762
ENSG00000075131	TIPIN	54962	0.408503	0.0517357	0.758198
ENSG00000096092	TMEM14A	28978	-0.338076	0.0519609	0.758494
ENSG00000100056	ESS2	8220	-0.214969	0.0519293	0.758494
ENSG00000143761	ARF1	375	-0.237212	0.0519934	0.758494
ENSG00000187446	CHP1	11261	-0.291873	0.0519013	0.758494
ENSG00000244734	HBB	3043	-0.720546	0.0519373	0.758494
ENSG00000267165			-0.488251	0.0519233	0.758494
ENSG00000114861	FOXP1	27086	0.323853	0.0520903	0.75924
ENSG00000225492	GBP1P1	400759	0.632161	0.0521238	0.75924
ENSG00000204482	LST1	7940	0.688227	0.0521741	0.759397
ENSG00000258405	ZNF578	147660	0.654232	0.0522215	0.759509
ENSG00000119950	MXI1	4601	0.289748	0.0524629	0.759658
ENSG00000125898	FAM110A	83541	-0.462206	0.0524031	0.759658
ENSG00000177383	MAGEF1	64110	-0.211253	0.0523672	0.759658
ENSG00000177807	KCNJ10	3766	0.316725	0.0523472	0.759658
ENSG00000185883	ATP6V0C	527	-0.321319	0.0525487	0.759658
ENSG00000196498	NCOR2	9612	0.272451	0.0524464	0.759658
ENSG00000210176			0.896739	0.0525169	0.759658
ENSG00000276550	HERC2P2	400322	0.703056	0.0524863	0.759658
ENSG00000080709	KCNN2	3781	-0.39698	0.0526031	0.75987
ENSG00000131188	PRR7	80758	-0.304429	0.0528204	0.761204
ENSG00000171303	KCNK3	3777	-0.611239	0.0527785	0.761204
ENSG00000205307	SAP25	100316904	0.826018	0.0528542	0.761204
ENSG00000274922			-0.743788	0.0527627	0.761204
ENSG00000155906	RMND1	55005	-0.360819	0.0529777	0.761266
ENSG00000163563	MNDA	4332	-0.5577	0.0529197	0.761266
ENSG00000169567	HINT1	3094	-0.324335	0.0529393	0.761266
ENSG00000163029	SMC6	79677	0.258228	0.0530695	0.761444
ENSG00000236673			0.458649	0.0530422	0.761444
ENSG00000075624	ACTB	60	-0.411763	0.0532353	0.763251
ENSG00000127947	PTPN12	5782	0.326334	0.0534871	0.763769
ENSG00000138670	RASGEF1B	153020	0.475431	0.0534066	0.763769
ENSG00000163900	TMEM41A	90407	-0.278792	0.0534548	0.763769
ENSG00000168004	HRASLS5	117245	-0.568904	0.0535105	0.763769
ENSG00000179406	LINC00174	285908	0.338027	0.0534987	0.763769
ENSG00000187531	SIRT7	51547	0.40866	0.053451	0.763769
ENSG00000188215	DCUN1D3	123879	0.357544	0.0536579	0.765304
ENSG00000128917	DLL4	54567	0.603026	0.0538326	0.766525
ENSG00000132207	SLX1A	548593	0.44418	0.0538865	0.766525
ENSG00000155876	RRAGA	10670	-0.231704	0.0539068	0.766525
ENSG00000166016	ABTB2	25841	0.381995	0.0539434	0.766525
ENSG00000197226	TBC1D9B	23061	0.189183	0.0539054	0.766525
ENSG00000129535	NRL	4901	-0.515158	0.0540853	0.767972
ENSG00000131779	PEX11B	8799	-0.300769	0.0541537	0.768374
ENSG00000012124	CD22	933	0.512353	0.0544575	0.772112
ENSG00000101224	CDC25B	994	0.277685	0.0545421	0.772597
ENSG00000107829	FBXW4	6468	0.447889	0.0546126	0.772597
ENSG00000251417			0.476077	0.0545993	0.772597
ENSG00000130311	DDA1	79016	-0.303629	0.0546976	0.772971
ENSG00000170579	DLGAP1	9229	-0.557832	0.0547197	0.772971
ENSG00000110172	CHORDC1	26973	0.739568	0.0549996	0.773189
ENSG00000130147	SH3BP4	23677	0.329448	0.0549721	0.773189
ENSG00000136404	TM6SF1	53346	-0.513545	0.0550175	0.773189
ENSG00000174384			-0.677456	0.0549101	0.773189
ENSG00000178607	ERN1	2081	-0.341265	0.0550003	0.773189
ENSG00000184634	MED12	9968	0.417274	0.0548735	0.773189
ENSG00000198517	MAFK	7975	0.523163	0.0548897	0.773189
ENSG00000101542	CDH20	28316	0.365097	0.0552168	0.775199
ENSG00000134461	ANKRD16	54522	-0.275816	0.0552662	0.775199
ENSG00000143322	ABL2	27	0.22052	0.0552818	0.775199
ENSG00000108786	HSD17B1	3292	0.813927	0.0554038	0.775348
ENSG00000150051	MKX	283078	-0.682414	0.0554354	0.775348
ENSG00000160410	SHKBP1	92799	0.554835	0.0554947	0.775348
ENSG00000232386			0.535338	0.0554654	0.775348
ENSG00000233913			-0.757217	0.0553457	0.775348
ENSG00000064787	BCAS1	8537	0.403878	0.0558172	0.778706
ENSG00000141569	TRIM65	201292	0.314066	0.0558961	0.778706
ENSG00000160318	CLDND2	125875	-0.635536	0.0558287	0.778706
ENSG00000198585	NUDT16	131870	0.286558	0.0558975	0.778706
ENSG00000126391	FRMD8	83786	0.397922	0.0559928	0.779467
ENSG00000107485	GATA3	2625	-0.34182	0.0561609	0.780673
ENSG00000255408	PCDHA3	56145	0.500266	0.0561424	0.780673
ENSG00000124659	TBCC	6903	-0.320057	0.056256	0.781428
ENSG00000162630	B3GALT2	8707	-0.545832	0.0564114	0.783019
ENSG00000077454	LRCH4	4034	0.340196	0.0564775	0.78337
ENSG00000151552	QDPR	5860	0.419975	0.0565404	0.783467
ENSG00000269896	LOC100129534	100129534	0.603735	0.0565662	0.783467
ENSG00000254858	MPV17L2	84769	-0.39042	0.056652	0.784089
ENSG00000103528	SYT17	51760	-0.470922	0.0567657	0.784485
ENSG00000149269	PAK1	5058	-0.631621	0.0567831	0.784485
ENSG00000253276	CCDC71L	168455	-0.642523	0.0568034	0.784485
ENSG00000196511	TPK1	27010	-0.418755	0.0569615	0.785642
ENSG00000230551			0.285325	0.0570102	0.785642
ENSG00000268069			-0.444337	0.057003	0.785642
ENSG00000108671	PSMD11	5717	-0.258402	0.0571092	0.786441
ENSG00000010318	PHF7	51533	-0.438873	0.0573436	0.787813
ENSG00000100749	VRK1	7443	-0.421023	0.0573974	0.787813
ENSG00000101928	MOSPD1	56180	-0.447057	0.0573079	0.787813
ENSG00000133142	TCEAL4	79921	-0.204743	0.0576198	0.787813
ENSG00000133195	SLC39A11	201266	0.387533	0.0576078	0.787813
ENSG00000161958	FGF11	2256	0.476199	0.0575027	0.787813
ENSG00000165271	NOL6	65083	-0.227481	0.0574497	0.787813
ENSG00000172568	FNDC9	408263	0.901096	0.0574092	0.787813
ENSG00000176731	C8orf59	401466	-0.269626	0.0576001	0.787813
ENSG00000187953	PMS2CL	441194	-0.331276	0.0575616	0.787813
ENSG00000009790	TRAF3IP3	80342	0.646648	0.0577514	0.788252
ENSG00000081913	PHLPP1	23239	0.329977	0.0578164	0.788252
ENSG00000105464	GRIN2D	2906	-0.589039	0.0577611	0.788252
ENSG00000132359	RAP1GAP2	23108	-0.60405	0.0577978	0.788252
ENSG00000114423	CBLB	868	0.292012	0.057916	0.789049
ENSG00000164591	MYOZ3	91977	0.639571	0.057972	0.789251
ENSG00000236609	ZNF853	54753	0.305512	0.0580733	0.790068
ENSG00000188229	TUBB4B	10383	-0.401231	0.0582174	0.791467
ENSG00000178947	SMIM10L2A	399668	-0.546991	0.0583033	0.792074
ENSG00000237037	NDUFA6-DT	100132273	-0.634985	0.05841	0.792961
ENSG00000131480	AOC2	314	0.465312	0.0585492	0.794289
ENSG00000075336	TIMM21	29090	0.242847	0.058673	0.795405
ENSG00000056487	PHF21B	112885	0.475327	0.0607383	0.797607
ENSG00000058091	CDK14	5218	-0.535874	0.0593893	0.797607
ENSG00000066651	TRMT11	60487	-0.314192	0.0621571	0.797607
ENSG00000077254	USP33	23032	-0.266257	0.0619695	0.797607
ENSG00000078053	AMPH	273	-0.613616	0.0612749	0.797607
ENSG00000083799	CYLD	1540	0.295737	0.0628292	0.797607
ENSG00000091640	SPAG7	9552	-0.243475	0.0618661	0.797607
ENSG00000097021	ACOT7	11332	-0.470409	0.0608418	0.797607
ENSG00000099251	HSD17B7P2	158160	-0.478712	0.0618729	0.797607
ENSG00000099725	PRKY	5616	0.629379	0.058923	0.797607
ENSG00000100266	PACSIN2	11252	0.224097	0.0631639	0.797607
ENSG00000100577	GSTZ1	2954	-0.616132	0.0610466	0.797607
ENSG00000101972	STAG2	10735	0.188834	0.0619116	0.797607
ENSG00000102317	RBM3	5935	-0.754133	0.0610566	0.797607
ENSG00000103269	RHBDL1	9028	-0.406405	0.0597606	0.797607
ENSG00000103343	ZNF174	7727	-0.242689	0.0613187	0.797607
ENSG00000104883	PEX11G	92960	-0.636078	0.06028	0.797607
ENSG00000104885	DOT1L	84444	0.393661	0.0602072	0.797607
ENSG00000104936	DMPK	1760	0.386642	0.0593507	0.797607
ENSG00000105617	LENG1	79165	0.853378	0.060197	0.797607
ENSG00000105726	ATP13A1	57130	0.407268	0.0628298	0.797607
ENSG00000106341	PPP1R17	10842	-0.753416	0.0607476	0.797607
ENSG00000106665	CLIP2	7461	0.316395	0.0620565	0.797607
ENSG00000107863	ARHGAP21	57584	0.319645	0.0631042	0.797607
ENSG00000112715	VEGFA	7422	0.729017	0.0607787	0.797607
ENSG00000112992	NNT	23530	-0.240512	0.0631635	0.797607
ENSG00000114446	IFT57	55081	-0.293721	0.0600061	0.797607
ENSG00000114670	NEK11	79858	-0.365613	0.0612623	0.797607
ENSG00000115687	PASK	23178	0.484916	0.0620292	0.797607
ENSG00000116783	TNNI3K	51086	-0.560637	0.0609348	0.797607
ENSG00000119630	PGF	5228	0.543908	0.0634952	0.797607
ENSG00000120314	WDR55	54853	0.278149	0.0610404	0.797607
ENSG00000122203	KIAA1191	57179	-0.170187	0.0602641	0.797607
ENSG00000123901	GPR83	10888	-0.553523	0.0613325	0.797607
ENSG00000125355	TMEM255A	55026	0.611408	0.0618956	0.797607
ENSG00000125686	MED1	5469	0.208645	0.0617594	0.797607
ENSG00000125877	ITPA	3704	-0.245868	0.0626699	0.797607
ENSG00000126070	2003-08-01	192669	0.331487	0.0612783	0.797607
ENSG00000128581	IFT22	64792	-0.31169	0.0624344	0.797607
ENSG00000130762	ARHGEF16	27237	0.535918	0.0599355	0.797607
ENSG00000130772	MED18	54797	-0.340775	0.0636589	0.797607
ENSG00000132016	C19orf57	79173	-0.423418	0.0636621	0.797607
ENSG00000134590	RTL8C	8933	-0.269579	0.0594479	0.797607
ENSG00000135679	MDM2	4193	-0.341167	0.0621448	0.797607
ENSG00000135945	REV1	51455	0.303212	0.0606165	0.797607
ENSG00000138434	ITPRID2	6744	0.357634	0.0594472	0.797607
ENSG00000138614	INTS14	81556	-0.384246	0.0631128	0.797607
ENSG00000141338	ABCA8	10351	0.549635	0.0632598	0.797607
ENSG00000143252	SDHC	6391	-0.224711	0.0604012	0.797607
ENSG00000147434	CHRNA6	8973	-0.656068	0.063143	0.797607
ENSG00000149485	FADS1	3992	-0.413099	0.0627839	0.797607
ENSG00000152952	PLOD2	5352	0.501978	0.0607702	0.797607
ENSG00000156395	SORCS3	22986	-0.556771	0.0605948	0.797607
ENSG00000157005	SST	6750	-0.572611	0.0625844	0.797607
ENSG00000160360	GPSM1	26086	-0.213063	0.0622922	0.797607
ENSG00000162337	LRP5	4041	0.544736	0.0618313	0.797607
ENSG00000162396	PARS2	25973	-0.386659	0.063007	0.797607
ENSG00000163320	CGGBP1	8545	0.298364	0.060156	0.797607
ENSG00000165023	DIRAS2	54769	-0.52588	0.0597888	0.797607
ENSG00000166189	HPS6	79803	-0.327584	0.0614192	0.797607
ENSG00000166323	C11orf65	160140	-0.763745	0.0601468	0.797607
ENSG00000168517	HEXIM2	124790	0.453482	0.0624036	0.797607
ENSG00000168772	CXXC4	80319	0.472874	0.0590786	0.797607
ENSG00000168924	LETM1	3954	0.288753	0.0625082	0.797607
ENSG00000170324	FRMPD2	143162	-0.50848	0.0629161	0.797607
ENSG00000171877	FRMD5	84978	0.308813	0.0612769	0.797607
ENSG00000172888	ZNF621	285268	0.252645	0.0630463	0.797607
ENSG00000174917	C19orf70	125988	-0.276199	0.063349	0.797607
ENSG00000178860	MSC	9242	-0.761106	0.0636203	0.797607
ENSG00000179715	PCED1B	91523	-0.677674	0.0608872	0.797607
ENSG00000179981	TSHZ1	10194	0.421665	0.0629457	0.797607
ENSG00000180332	KCTD4	386618	0.493387	0.0602284	0.797607
ENSG00000181072	CHRM2	1129	-0.759981	0.0633552	0.797607
ENSG00000182107	TMEM30B	161291	-0.737434	0.0635598	0.797607
ENSG00000182379	NXPH4	11247	-0.771583	0.0590101	0.797607
ENSG00000183569	SERHL2	253190	0.588224	0.0602772	0.797607
ENSG00000183943	PRKX	5613	0.503502	0.0630239	0.797607
ENSG00000185420	SMYD3	64754	-0.416939	0.0601959	0.797607
ENSG00000185875	THNSL1	79896	-0.364882	0.0632361	0.797607
ENSG00000185933	CALHM1	255022	-0.756155	0.0616735	0.797607
ENSG00000189046	ALKBH2	121642	-0.310603	0.0589624	0.797607
ENSG00000189298	ZKSCAN3	80317	-0.36307	0.0596757	0.797607
ENSG00000189306	RRP7A	27341	-0.341176	0.0619801	0.797607
ENSG00000197043	ANXA6	309	-0.40331	0.0617824	0.797607
ENSG00000198342	ZNF442	79973	-0.494088	0.0636096	0.797607
ENSG00000198797	BRINP2	57795	-0.468199	0.0630075	0.797607
ENSG00000204237	OXLD1	339229	-0.28181	0.0616278	0.797607
ENSG00000204262	COL5A2	1290	-0.457273	0.0626124	0.797607
ENSG00000211450	SELENOH	280636	-0.262082	0.0602762	0.797607
ENSG00000213920	MDP1	145553	-0.361623	0.0625818	0.797607
ENSG00000214357	NEURL1B	54492	-0.413818	0.0617488	0.797607
ENSG00000215375	MYL5	4636	-0.475226	0.0630452	0.797607
ENSG00000221990	EXOC3-AS1	116349	-0.350451	0.0619304	0.797607
ENSG00000225973	PIGBOS1	101928527	-0.323181	0.0592108	0.797607
ENSG00000226259	GTF2H2B	653238	-0.767635	0.0620511	0.797607
ENSG00000234231	LOC730268	730268	0.725872	0.0635525	0.797607
ENSG00000236333	TRHDE-AS1	283392	-0.370665	0.0614921	0.797607
ENSG00000237166	LINC01792	100507140	0.568639	0.0597572	0.797607
ENSG00000240771	ARHGEF25	115557	-0.450824	0.0631758	0.797607
ENSG00000241553	ARPC4	10093	-0.255486	0.0609869	0.797607
ENSG00000242085			0.493254	0.0633717	0.797607
ENSG00000249577			0.581188	0.0636473	0.797607
ENSG00000250959	GLUD1P3	2749	-0.672257	0.0598957	0.797607
ENSG00000258733			-0.613281	0.058885	0.797607
ENSG00000265206			-0.592111	0.0628595	0.797607
ENSG00000265531	FCGR1CP	100132417	-0.790422	0.0594833	0.797607
ENSG00000266733	TBC1D29P	26083	0.654908	0.0634853	0.797607
ENSG00000267543			0.609212	0.0622567	0.797607
ENSG00000267690	LDLRAD4-AS1	100288122	0.778557	0.0597458	0.797607
ENSG00000269335	IKBKG	8517	-0.232769	0.061951	0.797607
ENSG00000272760			0.534424	0.0608256	0.797607
ENSG00000277287			-0.498181	0.0624063	0.797607
ENSG00000278291			-0.302221	0.0634453	0.797607
ENSG00000278311	GGNBP2	79893	0.59654	0.0608246	0.797607
ENSG00000281490			0.667926	0.0604975	0.797607
ENSG00000282458	WASH5P	375690	0.461711	0.0610215	0.797607
ENSG00000154473	BUB3	9184	0.243323	0.0638207	0.799072
ENSG00000105568	PPP2R1A	5518	-0.212426	0.0638981	0.799174
ENSG00000240747	KRBOX1	100506243	-0.688313	0.0639123	0.799174
ENSG00000169676	DRD5	1816	-0.886904	0.063983	0.799537
ENSG00000148488	ST8SIA6	338596	0.478531	0.0640698	0.800101
ENSG00000168152	THAP9	79725	0.469243	0.0643523	0.802715
ENSG00000225968	ELFN1	392617	-0.403487	0.0643629	0.802715
ENSG00000104299	INTS9	55756	-0.266137	0.0644473	0.803245
ENSG00000004059	ARF5	381	-0.3118	0.064782	0.804937
ENSG00000079337	RAPGEF3	10411	0.358879	0.064793	0.804937
ENSG00000123066	MED13L	23389	0.364022	0.0647752	0.804937
ENSG00000123908	2002-08-01	27161	0.412112	0.0646967	0.804937
ENSG00000204936	CD177	57126	0.974953	0.0647844	0.804937
ENSG00000167333	TRIM68	55128	0.253012	0.0648683	0.80535
ENSG00000260852	FBXL19-AS1	283932	0.451834	0.064939	0.805705
ENSG00000185278	ZBTB37	84614	0.377971	0.0650851	0.806996
ENSG00000138468	SENP7	57337	0.353683	0.0652227	0.807052
ENSG00000164220	F2RL2	2151	-0.623351	0.0652438	0.807052
ENSG00000165175	MID1IP1	58526	0.536719	0.0651459	0.807052
ENSG00000165194	PCDH19	57526	-0.671122	0.0653001	0.807052
ENSG00000213077			0.416592	0.0652856	0.807052
ENSG00000110921	MVK	4598	-0.348495	0.0653632	0.807311
ENSG00000233705			-0.77563	0.0654581	0.807963
ENSG00000132424	PNISR	25957	0.282747	0.0657407	0.808471
ENSG00000174482	LINGO2	158038	-0.740463	0.0656213	0.808471
ENSG00000175772			-0.490997	0.0656988	0.808471
ENSG00000210082			0.622246	0.0657046	0.808471
ENSG00000239828			0.80026	0.0655586	0.808471
ENSG00000279529			0.436792	0.0657523	0.808471
ENSG00000271430			0.365774	0.0658233	0.808825
ENSG00000119013	NDUFB3	4709	-0.206978	0.0659301	0.809212
ENSG00000205002	AARD	441376	-0.402665	0.0659393	0.809212
ENSG00000006459	KDM7A	80853	0.3463	0.0668628	0.812316
ENSG00000100722	ZC3H14	79882	0.282598	0.0666902	0.812316
ENSG00000103091	WDR59	79726	0.238598	0.0673129	0.812316
ENSG00000107551	RASSF4	83937	0.278212	0.0674708	0.812316
ENSG00000114346	ECT2	1894	-0.531768	0.0669159	0.812316
ENSG00000129055	ANAPC13	25847	-0.246145	0.0664854	0.812316
ENSG00000137364	TPMT	7172	-0.29998	0.067394	0.812316
ENSG00000140941	MAP1LC3B	81631	-0.191986	0.0674295	0.812316
ENSG00000149260	CAPN5	726	-0.53067	0.067097	0.812316
ENSG00000159079	CFAP298	56683	-0.203913	0.0665767	0.812316
ENSG00000165115	KIF27	55582	0.458101	0.0673513	0.812316
ENSG00000165507	DEPP1	11067	0.745062	0.0673191	0.812316
ENSG00000167491	GATAD2A	54815	0.292988	0.0672129	0.812316
ENSG00000167874	TMEM88	92162	-0.490492	0.0665391	0.812316
ENSG00000169629	RGPD8	727851	0.551392	0.067501	0.812316
ENSG00000172757	CFL1	1072	-0.272431	0.0664422	0.812316
ENSG00000175054	ATR	545	-0.427027	0.0663069	0.812316
ENSG00000181090	EHMT1	79813	0.571683	0.066651	0.812316
ENSG00000182372	CLN8	2055	-0.742821	0.0672376	0.812316
ENSG00000182749	PAQR7	164091	-0.266862	0.0665737	0.812316
ENSG00000186472	PCLO	27445	0.590071	0.067002	0.812316
ENSG00000186665	C17orf58	284018	-0.427581	0.066847	0.812316
ENSG00000196437	ZNF569	148266	-0.417756	0.0667779	0.812316
ENSG00000214182			-0.850803	0.0674265	0.812316
ENSG00000223478	LOC100506100	100506100	0.582942	0.0665713	0.812316
ENSG00000231584	FAHD2CP	729234	-0.446261	0.0671344	0.812316
ENSG00000244198			0.591714	0.0675058	0.812316
ENSG00000244687	UBE2V1	7335	-0.25846	0.0668064	0.812316
ENSG00000246366	LACTB2-AS1	286190	0.668512	0.0663338	0.812316
ENSG00000257647			0.636212	0.0674551	0.812316
ENSG00000270607			-0.602782	0.066678	0.812316
ENSG00000009954	BAZ1B	9031	0.218302	0.0688993	0.812415
ENSG00000064313	TAF2	6873	0.293582	0.0682667	0.812415
ENSG00000104881	PPP1R13L	10848	0.510195	0.0683432	0.812415
ENSG00000109625	CPZ	8532	-0.670747	0.0676312	0.812415
ENSG00000110723	EXPH5	23086	-0.442205	0.0694899	0.812415
ENSG00000115306	SPTBN1	6711	0.222461	0.0689179	0.812415
ENSG00000115827	DCAF17	80067	0.429544	0.0677558	0.812415
ENSG00000123094	RASSF8	11228	0.251849	0.0676212	0.812415
ENSG00000133027	PEMT	10400	-0.242341	0.0683067	0.812415
ENSG00000137802	MAPKBP1	23005	0.305107	0.0693974	0.812415
ENSG00000138767	CNOT6L	246175	0.331775	0.0693303	0.812415
ENSG00000141646	SMAD4	4089	0.322312	0.0694098	0.812415
ENSG00000143067	ZNF697	90874	-0.589191	0.0684242	0.812415
ENSG00000145016	RUBCN	9711	0.217087	0.0685051	0.812415
ENSG00000146247	PHIP	55023	0.156352	0.0687499	0.812415
ENSG00000150787	PTS	5805	-0.219831	0.0691922	0.812415
ENSG00000151748	SAV1	60485	0.24379	0.0689561	0.812415
ENSG00000151952	TMEM132D	121256	-0.533636	0.0695908	0.812415
ENSG00000152558	TMEM123	114908	0.301438	0.0682119	0.812415
ENSG00000153558	FBXL2	25827	-0.514992	0.0682877	0.812415
ENSG00000157933	SKI	6497	0.325698	0.0695635	0.812415
ENSG00000163221	S100A12	6283	0.823785	0.0685633	0.812415
ENSG00000165675	ENOX2	10495	0.411506	0.0691213	0.812415
ENSG00000166979	EVA1C	59271	-0.352313	0.0679433	0.812415
ENSG00000178026	LRRC75B	388886	-0.39199	0.0690644	0.812415
ENSG00000179899			0.666849	0.0689909	0.812415
ENSG00000180155	LYNX1	66004	-0.41179	0.0683805	0.812415
ENSG00000180423	HARBI1	283254	0.391891	0.0691539	0.812415
ENSG00000181830	SLC35C1	55343	0.29822	0.0695257	0.812415
ENSG00000184117	NIPSNAP1	8508	-0.400328	0.0694395	0.812415
ENSG00000184271	POU6F1	5463	0.361538	0.0679254	0.812415
ENSG00000184984	CHRM5	1133	0.615279	0.0692169	0.812415
ENSG00000188931	CFAP126	257177	-0.627203	0.0683046	0.812415
ENSG00000189419	SPATA41	388182	0.688901	0.0676634	0.812415
ENSG00000198258	UBL5	59286	-0.265663	0.0685393	0.812415
ENSG00000203727	SAMD5	389432	-0.52262	0.0687652	0.812415
ENSG00000203883	SOX18	54345	-0.524599	0.0690936	0.812415
ENSG00000205746			0.61659	0.0689975	0.812415
ENSG00000210100			0.992253	0.0682507	0.812415
ENSG00000213673			0.779021	0.0688801	0.812415
ENSG00000244300	GATA2-AS1	101927167	0.687778	0.0687174	0.812415
ENSG00000255112	CHMP1B	57132	-0.207013	0.0683238	0.812415
ENSG00000255836			0.728957	0.0694133	0.812415
ENSG00000258555	SPECC1L-ADORA2A	101730217	0.704715	0.0684186	0.812415
ENSG00000260455	NBAT1	729177	0.669348	0.0692716	0.812415
ENSG00000261338			-0.48635	0.0684141	0.812415
ENSG00000267339	LINC00906	148145	0.716027	0.0677095	0.812415
ENSG00000271614	ATP2B1-AS1	338758	-0.484858	0.0682472	0.812415
ENSG00000283201			0.761809	0.0678443	0.812415
ENSG00000070371	CLTCL1	8218	-0.419583	0.0698303	0.813151
ENSG00000099937	SERPIND1	3053	0.9554	0.0699113	0.813151
ENSG00000110076	NRXN2	9379	-0.338279	0.0699507	0.813151
ENSG00000151704	KCNJ1	3758	0.632742	0.0699222	0.813151
ENSG00000225630			0.590868	0.0698229	0.813151
ENSG00000260077			-0.433705	0.0699438	0.813151
ENSG00000261067			0.424187	0.0697993	0.813151
ENSG00000106290	TAF6	6878	0.217102	0.070062	0.813561
ENSG00000121064	SCPEP1	59342	-0.334462	0.0700821	0.813561
ENSG00000130032	PRRG3	79057	-0.694256	0.0702654	0.813561
ENSG00000135052	GOLM1	51280	-0.284516	0.0703255	0.813561
ENSG00000143314	MRPL24	79590	-0.242114	0.0701275	0.813561
ENSG00000143409	MINDY1	55793	0.334097	0.0703219	0.813561
ENSG00000270112			-0.807763	0.0702199	0.813561
ENSG00000271538	LINC02427	105377585	-0.77127	0.0701625	0.813561
ENSG00000087074	PPP1R15A	23645	-0.774767	0.0704883	0.813983
ENSG00000116711	PLA2G4A	5321	-0.500031	0.0705319	0.813983
ENSG00000132911	NMUR2	56923	0.711826	0.0705326	0.813983
ENSG00000146063	TRIM41	90933	0.459532	0.0707074	0.813983
ENSG00000159346	ADIPOR1	51094	-0.198547	0.0707056	0.813983
ENSG00000171084	FAM86JP	100125556	-0.745981	0.0706168	0.813983
ENSG00000184905	TCEAL2	140597	-0.267028	0.0706977	0.813983
ENSG00000277692			-0.635199	0.0707442	0.813983
ENSG00000278233	RNA5-8SN2	109864281	-0.974484	0.070592	0.813983
ENSG00000160752	FDPS	2224	-0.329144	0.0709265	0.814126
ENSG00000171189	GRIK1	2897	-0.550784	0.0709112	0.814126
ENSG00000175267	VWA3A	146177	-0.730073	0.0708455	0.814126
ENSG00000277443	MARCKS	4082	-0.299547	0.0709077	0.814126
ENSG00000116106	EPHA4	2043	-0.473394	0.0709711	0.814151
ENSG00000164442	CITED2	10370	-0.444979	0.0711071	0.815223
ENSG00000236914	LINC01852	107984773	-0.747044	0.0711544	0.815278
ENSG00000154359	LONRF1	91694	-0.300212	0.0713832	0.815948
ENSG00000165555	NOXRED1	122945	0.592129	0.0713813	0.815948
ENSG00000233170			0.469205	0.071383	0.815948
ENSG00000270195			-0.660333	0.0713029	0.815948
ENSG00000131507	NDFIP1	80762	-0.419152	0.0714849	0.816623
ENSG00000115282	TTC31	64427	0.287911	0.0715965	0.816717
ENSG00000131711	MAP1B	4131	-0.427737	0.0716003	0.816717
ENSG00000178605	GTPBP6	8225	0.321922	0.0716209	0.816717
ENSG00000186501	TMEM222	84065	-0.230415	0.0716988	0.816733
ENSG00000196961	AP2A1	160	-0.221134	0.0717075	0.816733
ENSG00000152443	ZNF776	284309	0.320891	0.0719687	0.819221
ENSG00000105849	TWISTNB	221830	-0.369071	0.0720583	0.819268
ENSG00000173917	HOXB2	3212	-0.663742	0.0720567	0.819268
ENSG00000129484	PARP2	10038	-0.36646	0.0721845	0.81973
ENSG00000156411	ATP5MPL	9556	-0.189775	0.0721535	0.81973
ENSG00000072657	TRHDE	29953	-0.852324	0.0727829	0.820183
ENSG00000075420	FNDC3B	64778	0.481407	0.0730615	0.820183
ENSG00000094914	AAAS	8086	0.234448	0.0728182	0.820183
ENSG00000106615	RHEB	6009	-0.18555	0.0728805	0.820183
ENSG00000121966	CXCR4	7852	0.631778	0.0724435	0.820183
ENSG00000122733	PHF24	23349	-0.775603	0.0726714	0.820183
ENSG00000124302	CHST8	64377	-0.500297	0.0723042	0.820183
ENSG00000142675	CNKSR1	10256	0.559941	0.0727718	0.820183
ENSG00000158042	MRPL17	63875	-0.314839	0.0729336	0.820183
ENSG00000161265	U2AF1L4	199746	-0.332772	0.0727248	0.820183
ENSG00000162769	FLVCR1	28982	-0.330869	0.0723822	0.820183
ENSG00000169592	INO80E	283899	0.147295	0.0725569	0.820183
ENSG00000170860	LSM3	27258	-0.220501	0.0731229	0.820183
ENSG00000182957	SPATA13	221178	0.375953	0.0731221	0.820183
ENSG00000184414			0.720251	0.0725429	0.820183
ENSG00000205035	LOC440040	440040	0.726762	0.072535	0.820183
ENSG00000237975	FLG-AS1	339400	-0.573071	0.0730093	0.820183
ENSG00000257279	LOC100506551	100506551	-0.831142	0.0730287	0.820183
ENSG00000258727	LOC102724814	102724814	-0.435291	0.0726188	0.820183
ENSG00000268225			0.492235	0.0727414	0.820183
ENSG00000275131	LOC100996724	100996724	0.378661	0.072839	0.820183
ENSG00000204469	PRRC2A	7916	-0.36218	0.0731782	0.820323
ENSG00000067715	SYT1	6857	-0.612999	0.0737865	0.82252
ENSG00000083720	OXCT1	5019	-0.453678	0.0737689	0.82252
ENSG00000106524	ANKMY2	57037	-0.280138	0.0738164	0.82252
ENSG00000107796	ACTA2	59	-0.648428	0.074004	0.82252
ENSG00000120162	MOB3B	79817	0.36266	0.0736676	0.82252
ENSG00000135336	ORC3	23595	-0.33728	0.0737601	0.82252
ENSG00000144120	TMEM177	80775	-0.456278	0.0739888	0.82252
ENSG00000161896	IP6K3	117283	0.511062	0.0736646	0.82252
ENSG00000163618	CADPS	8618	-0.578319	0.0740178	0.82252
ENSG00000166263	STXBP4	252983	-0.51646	0.0737682	0.82252
ENSG00000172209	GPR22	2845	-0.608575	0.0737011	0.82252
ENSG00000183401	CCDC159	126075	0.288145	0.0736399	0.82252
ENSG00000214376	VSTM5	387804	-0.68847	0.0738863	0.82252
ENSG00000261135			-0.633009	0.0739599	0.82252
ENSG00000283341			0.342616	0.0739971	0.82252
ENSG00000070423	RNF126	55658	-0.229944	0.0742779	0.823164
ENSG00000176601	MAP3K19	80122	-0.738168	0.0742325	0.823164
ENSG00000177125	ZBTB34	403341	0.256667	0.0742905	0.823164
ENSG00000186635	ARAP1	116985	0.441728	0.0742353	0.823164
ENSG00000261052	SULT1A3	6818	0.572597	0.0742404	0.823164
ENSG00000111052	LIN7A	8825	-0.445023	0.0744278	0.823258
ENSG00000125734	GPR108	56927	0.343656	0.0743627	0.823258
ENSG00000260628			0.563407	0.0743996	0.823258
ENSG00000135124	P2RX4	5025	-0.424013	0.0745483	0.823641
ENSG00000184277	TM2D3	80213	-0.253019	0.0745424	0.823641
ENSG00000267281			0.452863	0.0746685	0.824493
ENSG00000059588	TARBP1	6894	-0.641452	0.0749959	0.824889
ENSG00000102897	LYRM1	57149	-0.292961	0.0749115	0.824889
ENSG00000113739	STC2	8614	0.738735	0.0748372	0.824889
ENSG00000115896	PLCL1	5334	0.384644	0.0749669	0.824889
ENSG00000162613	FUBP1	8880	0.290778	0.0748848	0.824889
ENSG00000183963	SMTN	6525	0.606666	0.0750486	0.824889
ENSG00000261675			-0.441884	0.0747512	0.824889
ENSG00000265354	TIMM23	100287932	-0.229157	0.0750241	0.824889
ENSG00000008056	SYN1	6853	-0.602423	0.0752488	0.826142
ENSG00000163884	KLF15	28999	0.588151	0.0752919	0.826142
ENSG00000272068			-0.605988	0.0752712	0.826142
ENSG00000139915	MDGA2	161357	-0.337376	0.0755011	0.827256
ENSG00000163053	SLC16A14	151473	-0.440404	0.075561	0.827256
ENSG00000264589			0.741196	0.075566	0.827256
ENSG00000282393			-0.328489	0.0755275	0.827256
ENSG00000239969	LOC100289561	100289561	-0.563154	0.0756432	0.827628
ENSG00000258548	LINC00645	100505967	0.771868	0.0757178	0.827972
ENSG00000010704	HFE	3077	-0.360805	0.0762384	0.827986
ENSG00000053372	MRTO4	51154	-0.35681	0.0774908	0.827986
ENSG00000100191	SLC5A4	6527	-0.749299	0.0771213	0.827986
ENSG00000102003	SYP	6855	-0.54153	0.0762522	0.827986
ENSG00000104859	CLASRP	11129	0.349414	0.0758611	0.827986
ENSG00000105609	LILRB5	10990	-0.572593	0.0766433	0.827986
ENSG00000118162	KPTN	11133	0.450241	0.0761892	0.827986
ENSG00000123358	NR4A1	3164	-0.785954	0.0764391	0.827986
ENSG00000131470	PSMC3IP	29893	0.289493	0.0772661	0.827986
ENSG00000132423	COQ3	51805	-0.312076	0.0759359	0.827986
ENSG00000133110	POSTN	10631	-0.494749	0.0764222	0.827986
ENSG00000137492	THAP12	5612	-0.270405	0.076762	0.827986
ENSG00000140575	IQGAP1	8826	0.32758	0.0768495	0.827986
ENSG00000141580	WDR45B	56270	0.148249	0.0760755	0.827986
ENSG00000149646	CNBD2	140894	-0.506568	0.0767796	0.827986
ENSG00000151929	BAG3	9531	0.738099	0.0771669	0.827986
ENSG00000153339	TRAPPC8	22878	-0.236934	0.0768571	0.827986
ENSG00000157542	KCNJ6	3763	-0.633794	0.0773584	0.827986
ENSG00000162373	BEND5	79656	-0.367395	0.0769804	0.827986
ENSG00000167394	ZNF668	79759	-0.345019	0.0773136	0.827986
ENSG00000167632	TRAPPC9	83696	-0.348001	0.0758046	0.827986
ENSG00000169057	MECP2	4204	0.300418	0.0768382	0.827986
ENSG00000169442	CD52	1043	-0.760978	0.0774277	0.827986
ENSG00000171509	RXFP1	59350	-1.05041	0.0765084	0.827986
ENSG00000178104	PDE4DIP	9659	0.286569	0.0772948	0.827986
ENSG00000181982	CCDC149	91050	0.291823	0.0760153	0.827986
ENSG00000183019	MCEMP1	199675	0.774821	0.0766308	0.827986
ENSG00000185813	PCYT2	5833	-0.289562	0.0775333	0.827986
ENSG00000186480	INSIG1	3638	-0.524977	0.0764711	0.827986
ENSG00000188042	ARL4C	10123	-0.413342	0.0773121	0.827986
ENSG00000196074	SYCP2	10388	-0.526438	0.0774274	0.827986
ENSG00000196196	HRCT1	646962	-0.494613	0.0769324	0.827986
ENSG00000198838	RYR3	6263	0.538652	0.0760918	0.827986
ENSG00000198899	ATP6	4508	0.56138	0.0759721	0.827986
ENSG00000203499	FAM83H-AS1	100128338	-0.513869	0.0771762	0.827986
ENSG00000205581	HMGN1	3150	-0.258176	0.0760524	0.827986
ENSG00000210112			0.871578	0.0767976	0.827986
ENSG00000213279			0.571482	0.0764409	0.827986
ENSG00000240616			0.703786	0.07746	0.827986
ENSG00000259291	ZNF710-AS1	109729181	-0.472097	0.0769346	0.827986
ENSG00000267934			0.621999	0.07649	0.827986
ENSG00000283241			0.128271	0.0765565	0.827986
ENSG00000176956	LY6H	4062	-0.545011	0.0776161	0.828409
ENSG00000165899	OTOGL	283310	-0.639033	0.0777026	0.828864
ENSG00000267801			-0.607383	0.0777452	0.828864
ENSG00000125848	FLRT3	23767	-0.499098	0.0778586	0.829612
ENSG00000213214	ARHGEF35	445328	0.768335	0.0779326	0.829939
ENSG00000171634	BPTF	2186	0.194315	0.077978	0.829961
ENSG00000166484	MAPK7	5598	0.340466	0.0781268	0.830163
ENSG00000175970	UNC119B	84747	0.254164	0.0781164	0.830163
ENSG00000271824	SMIM32	389332	-0.749037	0.0781019	0.830163
ENSG00000255346	NOX5	79400	-0.609467	0.0782291	0.830789
ENSG00000176058	TPRN	286262	0.372354	0.0784346	0.83251
ENSG00000014919	COX15	1355	-0.442255	0.0786362	0.833298
ENSG00000132017	DCAF15	90379	-0.284299	0.0786392	0.833298
ENSG00000160949	TONSL	4796	0.400474	0.0786146	0.833298
ENSG00000118200	CAMSAP2	23271	0.271772	0.0787782	0.83381
ENSG00000178234	GALNT11	63917	-0.312285	0.0788181	0.83381
ENSG00000214954	LRRC69	100130742	0.498821	0.0787925	0.83381
ENSG00000155962	CLIC2	1193	0.657092	0.0789214	0.834443
ENSG00000118496	FBXO30	84085	0.228835	0.0791258	0.836143
ENSG00000125835	SNRPB	6628	-0.384055	0.0793562	0.837674
ENSG00000245556	SCAMP1-AS1	728769	-0.374956	0.0793581	0.837674
ENSG00000156795	WDYHV1	55093	-0.361499	0.0794632	0.838322
ENSG00000043143	JADE2	23338	0.509686	0.0796187	0.839113
ENSG00000167578	RAB4B	53916	-0.249358	0.0796489	0.839113
ENSG00000272601			0.826406	0.0796695	0.839113
ENSG00000115523	GNLY	10578	0.561733	0.0797285	0.839272
ENSG00000120254	MTHFD1L	25902	-0.487023	0.0798278	0.839418
ENSG00000243199			-0.646972	0.0798387	0.839418
ENSG00000258644	SYNJ2BP-COX16	100529257	-0.617339	0.0798737	0.839418
ENSG00000100852	ARHGAP5	394	0.275442	0.0802795	0.840042
ENSG00000105254	TBCB	1155	-0.280647	0.0803656	0.840042
ENSG00000105483	CARD8	22900	0.262529	0.0805735	0.840042
ENSG00000129245	FXR2	9513	0.189797	0.0808971	0.840042
ENSG00000133169	BEX1	55859	-0.408686	0.080407	0.840042
ENSG00000149480	MTA2	9219	0.182358	0.0808428	0.840042
ENSG00000149591	TAGLN	6876	-0.581122	0.0805466	0.840042
ENSG00000152439	ZNF773	374928	0.313197	0.0808364	0.840042
ENSG00000154162	CDH12	1010	-0.531365	0.0803415	0.840042
ENSG00000159212	CLIC6	54102	-0.611983	0.0809272	0.840042
ENSG00000165973	NELL1	4745	-0.773767	0.0809384	0.840042
ENSG00000171861	MRM3	55178	-0.237864	0.0806055	0.840042
ENSG00000173163	COMMD1	150684	-0.274039	0.0806029	0.840042
ENSG00000186660	ZFP91	80829	0.233262	0.0806634	0.840042
ENSG00000188878	FBF1	85302	0.358857	0.0800278	0.840042
ENSG00000197619	ZNF615	284370	0.226196	0.080699	0.840042
ENSG00000210077			0.744475	0.0807928	0.840042
ENSG00000215908	CROCCP2	84809	0.342323	0.080222	0.840042
ENSG00000228484	LOC101927692	101927692	-0.513224	0.0800824	0.840042
ENSG00000229043	LOC101927021	101927021	-0.450613	0.080235	0.840042
ENSG00000251632	LINC02172	105377443	0.637891	0.0800608	0.840042
ENSG00000261087			0.451225	0.0808354	0.840042
ENSG00000274272			0.470917	0.0809409	0.840042
ENSG00000109111	SUPT6H	6830	0.237205	0.0811733	0.841223
ENSG00000160285	LSS	4047	0.359324	0.0811864	0.841223
ENSG00000164405	UQCRQ	27089	-0.2537	0.0811729	0.841223
ENSG00000033030	ZCCHC8	55596	0.365648	0.0812655	0.841588
ENSG00000110955	ATP5F1B	506	-0.28713	0.0815937	0.842469
ENSG00000118257	NRP2	8828	0.320317	0.0815384	0.842469
ENSG00000136709	WDR33	55339	0.190755	0.0815631	0.842469
ENSG00000186787	SPIN2B	474343	-0.2829	0.0816144	0.842469
ENSG00000213976			0.62909	0.0814956	0.842469
ENSG00000268758	ADGRE4P	326342	-0.708271	0.0815053	0.842469
ENSG00000031003	FAM13B	51306	0.401983	0.081863	0.844581
ENSG00000145088	EAF2	55840	-0.350556	0.0820285	0.844861
ENSG00000162642	C1orf52	148423	-0.250897	0.0820603	0.844861
ENSG00000183248	PRR36	80164	-0.448003	0.0821098	0.844861
ENSG00000196116	TDRD7	23424	0.240508	0.0821176	0.844861
ENSG00000206579	XKR4	114786	-0.440513	0.0819988	0.844861
ENSG00000257594	GALNT4	8693	-0.53256	0.0821546	0.844861
ENSG00000087995	METTL2A	339175	-0.244954	0.082216	0.845025
ENSG00000101457	DNTTIP1	116092	-0.232044	0.0826554	0.845025
ENSG00000101843	PSMD10	5716	-0.251233	0.0825297	0.845025
ENSG00000106948	AKNA	80709	0.284296	0.0824781	0.845025
ENSG00000124191	TOX2	84969	-0.453062	0.0824781	0.845025
ENSG00000147155	EBP	10682	-0.41168	0.0826494	0.845025
ENSG00000150457	LATS2	26524	0.362141	0.0824377	0.845025
ENSG00000162664	ZNF326	284695	0.260608	0.0825818	0.845025
ENSG00000164849	GPR146	115330	0.496821	0.082633	0.845025
ENSG00000196937	FAM3C	10447	-0.402331	0.0824458	0.845025
ENSG00000198168	SVIP	258010	0.321869	0.082488	0.845025
ENSG00000185291	IL3RA	3563	0.700666	0.0827711	0.845756
ENSG00000041357	PSMA4	5685	-0.267017	0.0829644	0.846829
ENSG00000104267	CA2	760	0.438254	0.0829334	0.846829
ENSG00000121898	CPXM2	119587	-0.510289	0.0830178	0.846923
ENSG00000187325	TAF9B	51616	-0.375317	0.0831109	0.847422
ENSG00000087460	GNAS	2778	-0.355481	0.0832143	0.848025
ENSG00000060237	WNK1	65125	0.312516	0.0834914	0.849137
ENSG00000111785	RIC8B	55188	0.344742	0.0836335	0.849137
ENSG00000165533	TTC8	123016	-0.4105	0.0835381	0.849137
ENSG00000185272	RBM11	54033	-0.530671	0.0833753	0.849137
ENSG00000273164			-0.661835	0.0834673	0.849137
ENSG00000275450			-0.430516	0.0836332	0.849137
ENSG00000283460			0.551565	0.0836282	0.849137
ENSG00000082781	ITGB5	3693	0.401312	0.0838107	0.849586
ENSG00000166478	ZNF143	7702	0.366567	0.0837811	0.849586
ENSG00000203880	PCMTD2	55251	0.214496	0.0837628	0.849586
ENSG00000085465	OVGP1	5016	-0.445445	0.0841154	0.850359
ENSG00000115524	SF3B1	23451	0.215502	0.0840795	0.850359
ENSG00000125772	GPCPD1	56261	-0.556359	0.0842071	0.850359
ENSG00000159618	ADGRG5	221188	-0.808669	0.0842251	0.850359
ENSG00000177943	MAMDC4	158056	0.408431	0.0842811	0.850359
ENSG00000229807	XIST	7503	-0.00197969	0.0841767	0.850359
ENSG00000233922	LINC01694	105372840	-0.416206	0.0842589	0.850359
ENSG00000263002	ZNF234	10780	0.317549	0.0842861	0.850359
ENSG00000271743			-0.472355	0.0839562	0.850359
ENSG00000125246	CLYBL	171425	-0.455715	0.0843463	0.850518
ENSG00000120738	EGR1	1958	-0.827931	0.0844102	0.850715
ENSG00000179918	SEPHS2	22928	-0.288382	0.0845046	0.851218
ENSG00000274776			0.401077	0.0846051	0.851783
ENSG00000006016	CRLF1	9244	-0.740454	0.0852403	0.852158
ENSG00000066135	KDM4A	9682	0.221413	0.0854044	0.852158
ENSG00000067900	ROCK1	6093	0.274794	0.0850192	0.852158
ENSG00000099875	MKNK2	2872	0.763339	0.0857086	0.852158
ENSG00000102409	BEX4	56271	-0.260812	0.0850126	0.852158
ENSG00000113763	UNC5A	90249	-0.496012	0.085392	0.852158
ENSG00000118242	MREG	55686	-0.539157	0.0856065	0.852158
ENSG00000124615	MOCS1	4337	0.261292	0.0855446	0.852158
ENSG00000127452	FBXL12	54850	-0.268556	0.0855127	0.852158
ENSG00000128311	TST	7263	-0.345221	0.0852345	0.852158
ENSG00000141449	GREB1L	80000	0.669431	0.0854356	0.852158
ENSG00000143228	NUF2	83540	-0.802951	0.0851006	0.852158
ENSG00000149972	CNTN5	53942	-0.645709	0.0850251	0.852158
ENSG00000160957	RECQL4	9401	0.669597	0.0852037	0.852158
ENSG00000163827	LRRC2	79442	-0.554975	0.0857093	0.852158
ENSG00000170836	PPM1D	8493	0.323057	0.0854517	0.852158
ENSG00000171067	C11orf24	53838	-0.432265	0.0851997	0.852158
ENSG00000172543	CTSW	1521	-0.640988	0.084875	0.852158
ENSG00000173077	DEC1	50514	-0.717903	0.0852672	0.852158
ENSG00000186481			0.557111	0.0847108	0.852158
ENSG00000213066	FGFR1OP	11116	-0.262421	0.0851269	0.852158
ENSG00000228253	ATP8	4509	0.502685	0.085658	0.852158
ENSG00000256235	SMIM3	85027	0.4417	0.0848613	0.852158
ENSG00000278376			-0.4125	0.0854492	0.852158
ENSG00000006831	ADIPOR2	79602	0.361519	0.085937	0.852805
ENSG00000101347	SAMHD1	25939	0.42867	0.0858772	0.852805
ENSG00000129657	SEC14L1	6397	0.355546	0.0860412	0.852805
ENSG00000148634	HERC4	26091	0.270773	0.0859445	0.852805
ENSG00000233907	LINC01761	440594	0.34625	0.0859718	0.852805
ENSG00000264522	OTUD7B	56957	0.243152	0.0860122	0.852805
ENSG00000069667	RORA	6095	0.340045	0.0867819	0.853526
ENSG00000084090	STARD7	56910	0.248415	0.0864095	0.853526
ENSG00000101443	WFDC2	10406	-0.490227	0.0867718	0.853526
ENSG00000104689	TNFRSF10A	8797	0.627912	0.08664	0.853526
ENSG00000106049	HIBADH	11112	-0.24738	0.0865903	0.853526
ENSG00000106330	MOSPD3	64598	-0.235274	0.0862463	0.853526
ENSG00000173991	TCAP	8557	0.704035	0.0862487	0.853526
ENSG00000174004	NRROS	375387	-0.525429	0.0867214	0.853526
ENSG00000176463	SLCO3A1	28232	0.357808	0.0866791	0.853526
ENSG00000183828	NUDT14	256281	-0.347675	0.0865324	0.853526
ENSG00000185104	FAF1	11124	-0.289543	0.0865997	0.853526
ENSG00000185737	NRG3	10718	-0.328315	0.0864536	0.853526
ENSG00000231840			0.584278	0.0863184	0.853526
ENSG00000232229	LINC00865	643529	-0.511506	0.0862825	0.853526
ENSG00000273619			-0.543474	0.0863829	0.853526
ENSG00000124593			0.608359	0.0868474	0.853732
ENSG00000260328			-0.499617	0.0869191	0.853999
ENSG00000087266	SH3BP2	6452	0.362416	0.0872262	0.854389
ENSG00000111885	MAN1A1	4121	0.589054	0.087202	0.854389
ENSG00000161681	SHANK1	50944	-0.713112	0.0871543	0.854389
ENSG00000174514	MFSD4A	148808	-0.578834	0.0871206	0.854389
ENSG00000175147	TMEM51-AS1	200197	0.390143	0.087135	0.854389
ENSG00000276600	RAB7B	338382	-0.661046	0.0870565	0.854389
ENSG00000164530	PI16	221476	-0.527262	0.0875247	0.856117
ENSG00000169919	GUSB	2990	0.243281	0.0874854	0.856117
ENSG00000171450	CDK5R2	8941	-0.460617	0.0875366	0.856117
ENSG00000088888	MAVS	57506	0.228509	0.087662	0.856494
ENSG00000248544			-0.628016	0.0876645	0.856494
ENSG00000019485	PRDM11	56981	0.39013	0.0878515	0.856733
ENSG00000086504	MRPL28	10573	-0.229629	0.0882253	0.856733
ENSG00000108641	B9D1	27077	-0.372075	0.0879198	0.856733
ENSG00000112619	PRPH2	5961	-0.631232	0.0881721	0.856733
ENSG00000117906	RCN2	5955	-0.301417	0.0882211	0.856733
ENSG00000134809	TIMM10	26519	-0.282148	0.0881775	0.856733
ENSG00000139438	FAM222A	84915	0.356802	0.0878184	0.856733
ENSG00000148680	HTR7	3363	-0.688795	0.0877959	0.856733
ENSG00000164535	DAGLB	221955	0.362098	0.088121	0.856733
ENSG00000174851	YIF1A	10897	-0.273704	0.0879802	0.856733
ENSG00000178403	NEUROG2	63973	0.711086	0.0881699	0.856733
ENSG00000181458	TMEM45A	55076	0.255285	0.087872	0.856733
ENSG00000104537	ANXA13	312	0.584438	0.0883182	0.857201
ENSG00000099341	PSMD8	5714	-0.272804	0.0885279	0.858802
ENSG00000148926	ADM	133	0.613928	0.0886075	0.859138
ENSG00000122863	CHST3	9469	0.393755	0.0888064	0.860632
ENSG00000132471	WBP2	23558	-0.218606	0.0889818	0.861896
ENSG00000066422	ZBTB11	27107	0.264618	0.0894354	0.862415
ENSG00000077063	CTTNBP2	83992	0.319561	0.0896823	0.862415
ENSG00000105643	ARRDC2	27106	0.41345	0.0892386	0.862415
ENSG00000108187	PBLD	64081	-0.467816	0.0896746	0.862415
ENSG00000121741	ZMYM2	7750	0.240176	0.0893171	0.862415
ENSG00000126214	KLC1	3831	-0.292992	0.0896026	0.862415
ENSG00000132305	IMMT	10989	-0.2387	0.0897344	0.862415
ENSG00000135441	BLOC1S1	2647	-0.274646	0.0894709	0.862415
ENSG00000141560	FN3KRP	79672	-0.229063	0.0894325	0.862415
ENSG00000144815	NXPE3	91775	0.331398	0.0895869	0.862415
ENSG00000147133	TAF1	6872	0.263695	0.0891159	0.862415
ENSG00000153037	SRP19	6728	-0.253768	0.0897883	0.862415
ENSG00000163075	CFAP221	200373	-0.369539	0.0897019	0.862415
ENSG00000165125	TRPV6	55503	-0.590286	0.0898902	0.862415
ENSG00000171307	ZDHHC16	84287	0.293593	0.0898073	0.862415
ENSG00000186056	MATN1-AS1	100129196	-0.495663	0.0892319	0.862415
ENSG00000188404	SELL	6402	0.516488	0.089872	0.862415
ENSG00000242687			0.493897	0.0894023	0.862415
[truncated: 17,172 more rows]

## Sheet: BP_all DEGs
ID	Description	GeneRatio	BgRatio	pvalue	p.adjust	qvalue	geneID	Count
GO:0050808	synapse organization	19/186	384/18493	1.21618e-08	3.49774e-05	3.07502e-05	ASIC2/BDNF/C1QL3/CBLN2/CLSTN2/ERC2/IGSF21/LRFN2/MEF2C/MYOT/NEUROD2/NOS1AP/NPAS4/NTNG2/PDZRN3/SDK1/SEZ6L/SLIT1/SNCB	19
GO:0051216	cartilage development	12/186	206/18493	1.21208e-06	0.00174297	0.00153233	COL11A1/COL21A1/COL27A1/EDN1/HES5/LUM/MEF2C/MSX2/RSPO2/SATB2/SNAI2/WNT9A	12
GO:0015732	prostaglandin transport	4/186	15/18493	1.24017e-05	0.0106889	0.00939708	EDN1/NOS2/P2RX7/SLCO2A1	4
GO:0061448	connective tissue development	12/186	263/18493	1.48663e-05	0.0106889	0.00939708	COL11A1/COL21A1/COL27A1/EDN1/HES5/LUM/MEF2C/MSX2/RSPO2/SATB2/SNAI2/WNT9A	12
GO:0048705	skeletal system morphogenesis	11/186	236/18493	2.79227e-05	0.0160611	0.0141201	COL11A1/COL21A1/COL27A1/MEF2C/MSX2/P2RX7/PAPPA2/PEX7/SATB2/TGFB3/WNT9A	11
GO:0007416	synapse assembly	9/186	165/18493	4.51725e-05	0.017426	0.01532	ASIC2/BDNF/CBLN2/CLSTN2/MEF2C/NPAS4/NTNG2/SDK1/SLIT1	9
GO:0006865	amino acid transport	8/186	132/18493	5.73524e-05	0.017426	0.01532	CCK/GRM2/NFKBIE/P2RX7/SLC17A6/SLC17A8/SLC38A8/SLC6A7	8
GO:0050807	regulation of synapse organization	10/186	214/18493	6.3535e-05	0.017426	0.01532	ASIC2/BDNF/C1QL3/CBLN2/CLSTN2/LRFN2/MEF2C/NEUROD2/NTNG2/SLIT1	10
GO:0015711	organic anion transport	15/186	460/18493	6.68448e-05	0.017426	0.01532	CCK/EDN1/FABP3/GRM2/NFKBIE/NOS2/P2RX7/PLEKHA3/RTBDN/SLC17A6/SLC17A8/SLC38A8/SLC6A7/SLCO2A1/SLCO4A1	15
GO:0050803	regulation of synapse structure or activity	10/186	220/18493	8.00161e-05	0.017426	0.01532	ASIC2/BDNF/C1QL3/CBLN2/CLSTN2/LRFN2/MEF2C/NEUROD2/NTNG2/SLIT1	10
GO:0051963	regulation of synapse assembly	7/186	104/18493	8.68644e-05	0.017426	0.01532	ASIC2/BDNF/CBLN2/CLSTN2/MEF2C/NTNG2/SLIT1	7
GO:0050804	modulation of chemical synaptic transmission	14/186	418/18493	8.86201e-05	0.017426	0.01532	ABR/BDNF/CLSTN2/EDN1/GRIN3A/GRM2/HTR2A/LRFN2/MEF2C/NEUROD2/NPAS4/NPTXR/NTNG2/STX1A	14
GO:0015849	organic acid transport	12/186	316/18493	8.86237e-05	0.017426	0.01532	CCK/EDN1/FABP3/GRM2/NFKBIE/NOS2/P2RX7/SLC17A6/SLC17A8/SLC38A8/SLC6A7/SLCO2A1	12
GO:0046942	carboxylic acid transport	12/186	316/18493	8.86237e-05	0.017426	0.01532	CCK/EDN1/FABP3/GRM2/NFKBIE/NOS2/P2RX7/SLC17A6/SLC17A8/SLC38A8/SLC6A7/SLCO2A1	12
GO:0099177	regulation of trans-synaptic signaling	14/186	419/18493	9.08868e-05	0.017426	0.01532	ABR/BDNF/CLSTN2/EDN1/GRIN3A/GRM2/HTR2A/LRFN2/MEF2C/NEUROD2/NPAS4/NPTXR/NTNG2/STX1A	14
GO:0050974	detection of mechanical stimulus involved in sensory perception	4/186	26/18493	0.000124566	0.0221265	0.0194524	ASIC2/COL11A1/HTR2A/PIEZO2	4
GO:0060349	bone morphogenesis	7/186	111/18493	0.000130926	0.0221265	0.0194524	COL21A1/COL27A1/MEF2C/MSX2/PAPPA2/PEX7/TGFB3	7
GO:0046717	acid secretion	7/186	112/18493	0.000138483	0.0221265	0.0194524	CCK/EDN1/GRM2/NOS2/P2RX7/PTGER3/SNX10	7
GO:0019932	second-messenger-mediated signaling	14/186	439/18493	0.000148116	0.0224201	0.0197105	ADRA1B/AZU1/CASQ1/CDH13/EDN1/GNG2/KCNC2/NCALD/NEUROD2/NOS1AP/NOS2/P2RX7/PTGER3/VCAM1	14
GO:0002062	chondrocyte differentiation	7/186	117/18493	0.000181766	0.0261379	0.022979	COL11A1/COL21A1/COL27A1/MEF2C/MSX2/SNAI2/WNT9A	7
GO:0060536	cartilage morphogenesis	4/186	29/18493	0.000193289	0.0264714	0.0232722	COL21A1/MEF2C/RSPO2/SNAI2	4
GO:0050954	sensory perception of mechanical stimulus	8/186	161/18493	0.000228334	0.0298495	0.0262421	ASIC2/COL11A1/GSDME/HTR2A/PIEZO2/SLC17A8/SNAI2/WHRN	8
GO:0015800	acidic amino acid transport	5/186	56/18493	0.000245876	0.0307452	0.0270294	CCK/GRM2/P2RX7/SLC17A6/SLC17A8	5
GO:0032310	prostaglandin secretion	3/186	13/18493	0.000265844	0.0318569	0.0280069	EDN1/NOS2/P2RX7	3
GO:0048660	regulation of smooth muscle cell proliferation	8/186	168/18493	0.000304687	0.0350512	0.0308151	CDH13/DDX39B/EDN1/HES5/HMGCR/MEF2C/PDE1A/TGFB3	8
GO:0048659	smooth muscle cell proliferation	8/186	170/18493	0.000329968	0.0364995	0.0320883	CDH13/DDX39B/EDN1/HES5/HMGCR/MEF2C/PDE1A/TGFB3	8
GO:0042391	regulation of membrane potential	13/186	424/18493	0.00037277	0.0397069	0.0349081	ASIC2/CCK/EDN1/GABRG3/GRIN3A/KCNC2/MEF2C/NOS1AP/NPAS4/P2RX6/P2RX7/PIEZO2/STX1A	13
GO:0006836	neurotransmitter transport	10/186	268/18493	0.000395339	0.0406069	0.0356994	EDN1/ERC2/GRIN3A/HTR2A/MEF2C/P2RX7/SLC17A6/SLC17A8/SLC6A7/STX1A	10
GO:0030900	forebrain development	12/186	374/18493	0.000418212	0.0414751	0.0364626	CHD5/FABP7/HES5/KCNC2/NEUROD6/NR4A2/RTN4R/RTN4RL1/RTN4RL2/SATB2/SLIT1/TBR1	12
GO:0061564	axon development	14/186	493/18493	0.000480271	0.046042	0.0404776	BDNF/CCK/CNTN6/LINGO1/MYOT/NR4A2/NTNG2/OLFM1/RTN4R/RTN4RL1/RTN4RL2/SLIT1/TBR1/TRPV2	14
GO:0022038	corpus callosum development	3/186	16/18493	0.000509085	0.0467132	0.0410677	RTN4R/RTN4RL1/RTN4RL2	3
GO:0060078	regulation of postsynaptic membrane potential	7/186	139/18493	0.000519757	0.0467132	0.0410677	GABRG3/GRIN3A/MEF2C/NPAS4/P2RX6/P2RX7/STX1A	7

## Sheet: BP_downregulated DEGs
ID	Description	GeneRatio	BgRatio	pvalue	p.adjust	qvalue	geneID	Count
GO:0050808	synapse organization	18/146	384/18493	1.46032e-09	3.69898e-06	3.24805e-06	SDK1/SNCB/C1QL3/LRFN2/NPAS4/CLSTN2/NTNG2/SEZ6L/NEUROD2/PDZRN3/CBLN2/IGSF21/NOS1AP/ASIC2/BDNF/SLIT1/ERC2/MEF2C	18
GO:0051216	cartilage development	10/146	206/18493	5.61694e-06	0.0049767	0.00437001	WNT9A/COL21A1/EDN1/RSPO2/MSX2/HES5/SNAI2/SATB2/LUM/MEF2C	10
GO:0007416	synapse assembly	9/146	165/18493	6.55028e-06	0.0049767	0.00437001	SDK1/NPAS4/CLSTN2/NTNG2/CBLN2/ASIC2/BDNF/SLIT1/MEF2C	9
GO:0050807	regulation of synapse organization	10/146	214/18493	7.85899e-06	0.0049767	0.00437001	C1QL3/LRFN2/CLSTN2/NTNG2/NEUROD2/CBLN2/ASIC2/BDNF/SLIT1/MEF2C	10
GO:0050803	regulation of synapse structure or activity	10/146	220/18493	1.00134e-05	0.00507279	0.00445439	C1QL3/LRFN2/CLSTN2/NTNG2/NEUROD2/CBLN2/ASIC2/BDNF/SLIT1/MEF2C	10
GO:0051963	regulation of synapse assembly	7/146	104/18493	1.85553e-05	0.00783341	0.00687846	CLSTN2/NTNG2/CBLN2/ASIC2/BDNF/SLIT1/MEF2C	7
GO:0050804	modulation of chemical synaptic transmission	13/146	418/18493	2.78923e-05	0.00902842	0.0079278	GRM2/NPTXR/STX1A/LRFN2/GRIN3A/NPAS4/CLSTN2/NTNG2/NEUROD2/HTR2A/EDN1/BDNF/MEF2C	13
GO:0099177	regulation of trans-synaptic signaling	13/146	419/18493	2.85924e-05	0.00902842	0.0079278	GRM2/NPTXR/STX1A/LRFN2/GRIN3A/NPAS4/CLSTN2/NTNG2/NEUROD2/HTR2A/EDN1/BDNF/MEF2C	13
GO:0030900	forebrain development	12/146	374/18493	4.24632e-05	0.00902842	0.0079278	RTN4R/RTN4RL2/NEUROD6/KCNC2/CHD5/NR4A2/FABP7/RTN4RL1/HES5/SLIT1/SATB2/TBR1	12
GO:0015849	organic acid transport	11/146	316/18493	4.30392e-05	0.00902842	0.0079278	GRM2/NOS2/SLC38A8/SLC6A7/SLC17A8/NFKBIE/CCK/FABP3/SLCO2A1/EDN1/SLC17A6	11
GO:0046942	carboxylic acid transport	11/146	316/18493	4.30392e-05	0.00902842	0.0079278	GRM2/NOS2/SLC38A8/SLC6A7/SLC17A8/NFKBIE/CCK/FABP3/SLCO2A1/EDN1/SLC17A6	11
GO:0019932	second-messenger-mediated signaling	13/146	439/18493	4.62196e-05	0.00902842	0.0079278	GNG2/NOS2/KCNC2/NEUROD2/CASQ1/ADRA1B/AZU1/NOS1AP/PTGER3/EDN1/CDH13/VCAM1/NCALD	13
GO:0061448	connective tissue development	10/146	263/18493	4.63361e-05	0.00902842	0.0079278	WNT9A/COL21A1/EDN1/RSPO2/MSX2/HES5/SNAI2/SATB2/LUM/MEF2C	10
GO:0060536	cartilage morphogenesis	4/146	29/18493	7.59401e-05	0.0137397	0.0120648	COL21A1/RSPO2/SNAI2/MEF2C	4
GO:0006865	amino acid transport	7/146	132/18493	8.56815e-05	0.0144687	0.0127049	GRM2/SLC38A8/SLC6A7/SLC17A8/NFKBIE/CCK/SLC17A6	7
GO:0061564	axon development	13/146	493/18493	0.000148129	0.0234507	0.0205919	RTN4R/RTN4RL2/NTNG2/CNTN6/OLFM1/CCK/NR4A2/TRPV2/RTN4RL1/BDNF/SLIT1/TBR1/LINGO1	13
GO:0015732	prostaglandin transport	3/146	15/18493	0.00020459	0.0304839	0.0267677	NOS2/SLCO2A1/EDN1	3
GO:0022038	corpus callosum development	3/146	16/18493	0.000250348	0.0350489	0.0307762	RTN4R/RTN4RL2/RTN4RL1	3
GO:0046717	acid secretion	6/146	112/18493	0.000262901	0.0350489	0.0307762	GRM2/NOS2/CCK/PTGER3/SNX10/EDN1	6
GO:0006836	neurotransmitter transport	9/146	268/18493	0.000283096	0.0356287	0.0312853	SLC6A7/STX1A/SLC17A8/GRIN3A/HTR2A/EDN1/SLC17A6/ERC2/MEF2C	9
GO:0015711	organic anion transport	12/146	460/18493	0.000295382	0.0356287	0.0312853	GRM2/NOS2/SLC38A8/SLC6A7/SLC17A8/NFKBIE/CCK/FABP3/SLCO2A1/RTBDN/EDN1/SLC17A6	12
GO:0048660	regulation of smooth muscle cell proliferation	7/146	168/18493	0.00037939	0.0436816	0.0383565	PDE1A/EDN1/DDX39B/CDH13/HES5/HMGCR/MEF2C	7
GO:0048659	smooth muscle cell proliferation	7/146	170/18493	0.000407427	0.0448701	0.0394001	PDE1A/EDN1/DDX39B/CDH13/HES5/HMGCR/MEF2C	7
GO:0097756	negative regulation of blood vessel diameter	5/146	81/18493	0.000453113	0.0476422	0.0418343	ADRA1B/HTR2A/EDN1/ASIC2/HMGCR	5
GO:0045214	sarcomere organization	4/146	46/18493	0.000470215	0.0476422	0.0418343	CASQ1/EDN1/TNNT2/MEF2C	4
