# Supplementary material for: Explorative Combined Lipid and Transcriptomic Profiling of Substantia Nigra and Putamen in Parkinson’s Disease
Source: Cells. 2020 Aug 26;9(9):1966. doi: 10.3390/cells9091966 (PMC7564986; doi:10.3390/cells9091966)
Supplement: Supplementary file 1 [file cells-09-01966-s001.zip › Supplementary_revised/Spreadsheet_S5.xlsx]

## Sheet: Overlap SN - Put
Explorative Combined Lipid and Transcriptomic Profiling of Substantia Nigra and Putamen in Parkinson’s Disease
Helena Xicoy, Jos F. Brouwers, Bé Wieringa & Gerard J.M. Martens
ENSEMBL	symbol	entrez	SN		Put
			log2FoldChange	pvalue	log2FoldChange	pvalue
ENSG00000074317	SNCB	6620	-0.708466	0.00797928	-1.19119	0.000274046
ENSG00000078401	EDN1	1906	-0.890212	0.000688378	-0.917813	0.00467474
ENSG00000089041	P2RX7	5027	0.956595	2.93623e-06	0.93034	0.000278376
ENSG00000099957	P2RX6	9127	-0.850554	5.9936e-05	-0.860805	0.001543
ENSG00000103199	ZNF500	26048	-0.631621	0.000355832	-0.620364	0.0054351
ENSG00000119699	TGFB3	7043	0.704177	0.00181563	0.90639	0.00118589
ENSG00000120729	MYOT	9499	0.752197	5.91294e-05	0.972451	3.84451e-05
ENSG00000125551	PLGLB2	5342	1.34334	0.000178078	1.21882	0.00340223
ENSG00000127530	OR7C1	26664	2.05144	2.99679e-06	1.31336	0.00352151
ENSG00000137267	TUBB2A	7280	-0.866113	7.71336e-05	-0.758701	0.00574395
ENSG00000148803	FUOM	282969	-0.651407	0.00498312	-0.977625	0.00141564
ENSG00000155367	PPM1J	333926	-0.755004	0.00964335	-1.25682	0.000552362
ENSG00000159842	ABR	29	1.18466	0.00860918	1.36794	0.00619076
ENSG00000164082	GRM2	2912	-0.90718	0.000536404	-1.67226	1.43626e-07
ENSG00000167306	MYO5B	4645	-1.03941	0.000408701	-0.915917	0.00994936
ENSG00000168209	DDIT4	54541	0.709105	0.0022603	0.83368	0.00423301
ENSG00000171532	NEUROD2	4761	-1.15216	0.00277118	-1.57688	0.00149279
ENSG00000172794	RAB37	326624	-0.76831	0.00644032	-1.16126	0.000698595
ENSG00000174807	CD248	57124	-0.962381	5.00577e-05	-1.03383	0.000646243
ENSG00000180015			0.687158	0.00899582	1.14986	0.000616502
ENSG00000185567	AHNAK2	113146	-0.98001	8.50982e-06	-0.80357	0.00419919
ENSG00000186352	ANKRD37	353322	1.08236	0.000183975	0.978042	0.00553185
ENSG00000188269	OR7A5	26659	1.4619	0.000155634	1.12532	0.00706986
ENSG00000196972	SMIM10L2B	644596	-0.68341	0.00837773	-0.844229	0.00799984
ENSG00000198563	DDX39B	7919	-0.80095	0.000576383	-0.607571	0.00515974
ENSG00000214313	AZGP1P1	646282	0.932299	0.00153733	0.975994	0.00696917
ENSG00000234769			1.02991	0.00214518	1.15263	0.00370836
ENSG00000234944	LOC101929445	101929445	-1.9583	2.10946e-07	-1.13589	0.00506565
ENSG00000244921			1.93632	3.75753e-06	2.22029	1.26707e-06
ENSG00000255823	MTRNR2L8	100463486	1.94064	1.72618e-05	1.9385	9.47551e-05
ENSG00000272755			0.80484	8.92759e-05	0.67602	0.00886828
ENSG00000272789			-0.807478	0.00737185	-1.31633	0.00065144
ENSG00000277400	MAFIP	727764	-0.714493	2.36348e-07	-0.65984	0.000336059

## Sheet: BP_overlap_SN-Put all
ID	Description	GeneRatio	BgRatio	pvalue	p.adjust	qvalue	geneID	Count
GO:0061051	positive regulation of cell growth involved in cardiac muscle cell development	2/15	14/18493	5.55682e-05	0.0327297	0.020531	DDX39B/EDN1	2
GO:0061050	regulation of cell growth involved in cardiac muscle cell development	2/15	23/18493	0.000153842	0.0332743	0.0208727	DDX39B/EDN1	2
GO:2000727	positive regulation of cardiac muscle cell differentiation	2/15	29/18493	0.000246183	0.0332743	0.0208727	DDX39B/EDN1	2
GO:0003298	physiological muscle hypertrophy	2/15	37/18493	0.000402326	0.0332743	0.0208727	DDX39B/EDN1	2
GO:0003301	physiological cardiac muscle hypertrophy	2/15	37/18493	0.000402326	0.0332743	0.0208727	DDX39B/EDN1	2
GO:0061049	cell growth involved in cardiac muscle cell development	2/15	37/18493	0.000402326	0.0332743	0.0208727	DDX39B/EDN1	2
GO:1905209	positive regulation of cardiocyte differentiation	2/15	41/18493	0.000494429	0.0332743	0.0208727	DDX39B/EDN1	2
GO:0010613	positive regulation of cardiac muscle hypertrophy	2/15	43/18493	0.000543965	0.0332743	0.0208727	DDX39B/EDN1	2
GO:0014742	positive regulation of muscle hypertrophy	2/15	43/18493	0.000543965	0.0332743	0.0208727	DDX39B/EDN1	2
GO:0055023	positive regulation of cardiac muscle tissue growth	2/15	47/18493	0.000649973	0.0332743	0.0208727	DDX39B/EDN1	2
GO:1904707	positive regulation of vascular smooth muscle cell proliferation	2/15	48/18493	0.000677915	0.0332743	0.0208727	DDX39B/EDN1	2
GO:2000725	regulation of cardiac muscle cell differentiation	2/15	48/18493	0.000677915	0.0332743	0.0208727	DDX39B/EDN1	2
GO:0060421	positive regulation of heart growth	2/15	51/18493	0.000765185	0.0346687	0.0217474	DDX39B/EDN1	2
GO:0055025	positive regulation of cardiac muscle tissue development	2/15	61/18493	0.00109313	0.0442688	0.0277694	DDX39B/EDN1	2
GO:0046622	positive regulation of organ growth	2/15	62/18493	0.00112904	0.0442688	0.0277694	DDX39B/EDN1	2
GO:1905207	regulation of cardiocyte differentiation	2/15	64/18493	0.00120255	0.0442688	0.0277694	DDX39B/EDN1	2
GO:0051155	positive regulation of striated muscle cell differentiation	2/15	71/18493	0.00147746	0.0464387	0.0291305	DDX39B/EDN1	2
GO:0010611	regulation of cardiac muscle hypertrophy	2/15	74/18493	0.00160363	0.0464387	0.0291305	DDX39B/EDN1	2
GO:0055021	regulation of cardiac muscle tissue growth	2/15	74/18493	0.00160363	0.0464387	0.0291305	DDX39B/EDN1	2
GO:0014743	regulation of muscle hypertrophy	2/15	76/18493	0.00169051	0.0464387	0.0291305	DDX39B/EDN1	2
GO:0060420	regulation of heart growth	2/15	80/18493	0.00187088	0.0464387	0.0291305	DDX39B/EDN1	2
GO:0071277	cellular response to calcium ion	2/15	80/18493	0.00187088	0.0464387	0.0291305	EDN1/NEUROD2	2
GO:0045844	positive regulation of striated muscle tissue development	2/15	86/18493	0.00215787	0.0464387	0.0291305	DDX39B/EDN1	2
GO:0048636	positive regulation of muscle organ development	2/15	86/18493	0.00215787	0.0464387	0.0291305	DDX39B/EDN1	2
GO:0055013	cardiac muscle cell development	2/15	87/18493	0.00220761	0.0464387	0.0291305	DDX39B/EDN1	2
GO:1901863	positive regulation of muscle tissue development	2/15	87/18493	0.00220761	0.0464387	0.0291305	DDX39B/EDN1	2
GO:1904705	regulation of vascular smooth muscle cell proliferation	2/15	87/18493	0.00220761	0.0464387	0.0291305	DDX39B/EDN1	2
GO:1990874	vascular smooth muscle cell proliferation	2/15	87/18493	0.00220761	0.0464387	0.0291305	DDX39B/EDN1	2
GO:0007193	adenylate cyclase-inhibiting G protein-coupled receptor signaling pathway	2/15	89/18493	0.00230872	0.0468909	0.0294142	EDN1/GRM2	2
GO:0055006	cardiac cell development	2/15	93/18493	0.00251743	0.0494255	0.0310041	DDX39B/EDN1	2
GO:0055024	regulation of cardiac muscle tissue development	2/15	97/18493	0.00273474	0.0498045	0.0312419	DDX39B/EDN1	2
GO:0010038	response to metal ion	3/15	358/18493	0.00275338	0.0498045	0.0312419	EDN1/NEUROD2/SNCB	3
GO:0048661	positive regulation of smooth muscle cell proliferation	2/15	98/18493	0.00279041	0.0498045	0.0312419	DDX39B/EDN1	2

## Sheet: BP_overlap_SN-Put_upregulated
ID	Description	GeneRatio	BgRatio	pvalue	p.adjust	qvalue	geneID	Count
GO:0034104	negative regulation of tissue remodeling	2/8	19/18493	2.78994e-05	0.0126018	0.00484937	ABR/P2RX7	2
GO:0048771	tissue remodeling	3/8	170/18493	4.13175e-05	0.0126018	0.00484937	ABR/P2RX7/TGFB3	3
GO:0030501	positive regulation of bone mineralization	2/8	35/18493	9.67414e-05	0.0133774	0.00514783	P2RX7/TGFB3	2
GO:0034405	response to fluid shear stress	2/8	36/18493	0.00010241	0.0133774	0.00514783	P2RX7/TGFB3	2
GO:0006110	regulation of glycolytic process	2/8	41/18493	0.000133151	0.0133774	0.00514783	DDIT4/P2RX7	2
GO:0030811	regulation of nucleotide catabolic process	2/8	42/18493	0.000139779	0.0133774	0.00514783	DDIT4/P2RX7	2
GO:0070169	positive regulation of biomineral tissue development	2/8	44/18493	0.000153511	0.0133774	0.00514783	P2RX7/TGFB3	2
GO:0043470	regulation of carbohydrate catabolic process	2/8	48/18493	0.000182887	0.0139451	0.00536629	DDIT4/P2RX7	2
GO:2001169	regulation of ATP biosynthetic process	2/8	52/18493	0.000214803	0.0145589	0.00560247	DDIT4/P2RX7	2
GO:0051196	regulation of coenzyme metabolic process	2/8	55/18493	0.000240404	0.0146646	0.00564317	DDIT4/P2RX7	2
GO:0030500	regulation of bone mineralization	2/8	69/18493	0.00037864	0.0146897	0.00565279	P2RX7/TGFB3	2
GO:1900371	regulation of purine nucleotide biosynthetic process	2/8	73/18493	0.000423787	0.0146897	0.00565279	DDIT4/P2RX7	2
GO:0006096	glycolytic process	2/8	74/18493	0.000435465	0.0146897	0.00565279	DDIT4/P2RX7	2
GO:0030808	regulation of nucleotide biosynthetic process	2/8	74/18493	0.000435465	0.0146897	0.00565279	DDIT4/P2RX7	2
GO:1903578	regulation of ATP metabolic process	2/8	74/18493	0.000435465	0.0146897	0.00565279	DDIT4/P2RX7	2
GO:0006757	ATP generation from ADP	2/8	75/18493	0.000447299	0.0146897	0.00565279	DDIT4/P2RX7	2
GO:0051193	regulation of cofactor metabolic process	2/8	75/18493	0.000447299	0.0146897	0.00565279	DDIT4/P2RX7	2
GO:0042866	pyruvate biosynthetic process	2/8	78/18493	0.000483735	0.0146897	0.00565279	DDIT4/P2RX7	2
GO:0046849	bone remodeling	2/8	83/18493	0.000547576	0.0146897	0.00565279	P2RX7/TGFB3	2
GO:0034103	regulation of tissue remodeling	2/8	84/18493	0.00056081	0.0146897	0.00565279	ABR/P2RX7	2
GO:0045778	positive regulation of ossification	2/8	84/18493	0.00056081	0.0146897	0.00565279	P2RX7/TGFB3	2
GO:0046031	ADP metabolic process	2/8	84/18493	0.00056081	0.0146897	0.00565279	DDIT4/P2RX7	2
GO:0070167	regulation of biomineral tissue development	2/8	86/18493	0.000587743	0.0146897	0.00565279	P2RX7/TGFB3	2
GO:0006165	nucleoside diphosphate phosphorylation	2/8	92/18493	0.000672256	0.0146897	0.00565279	DDIT4/P2RX7	2
GO:0002697	regulation of immune effector process	3/8	439/18493	0.00068077	0.0146897	0.00565279	ABR/P2RX7/TGFB3	3
GO:0046939	nucleotide phosphorylation	2/8	94/18493	0.000701662	0.0146897	0.00565279	DDIT4/P2RX7	2
GO:1900542	regulation of purine nucleotide metabolic process	2/8	94/18493	0.000701662	0.0146897	0.00565279	DDIT4/P2RX7	2
GO:0009135	purine nucleoside diphosphate metabolic process	2/8	96/18493	0.000731685	0.0146897	0.00565279	DDIT4/P2RX7	2
GO:0009179	purine ribonucleoside diphosphate metabolic process	2/8	96/18493	0.000731685	0.0146897	0.00565279	DDIT4/P2RX7	2
GO:0006140	regulation of nucleotide metabolic process	2/8	98/18493	0.000762323	0.0146897	0.00565279	DDIT4/P2RX7	2
GO:0009185	ribonucleoside diphosphate metabolic process	2/8	98/18493	0.000762323	0.0146897	0.00565279	DDIT4/P2RX7	2
GO:0120034	positive regulation of plasma membrane bounded cell projection assembly	2/8	100/18493	0.000793575	0.0146897	0.00565279	P2RX7/TGFB3	2
GO:0030282	bone mineralization	2/8	104/18493	0.000857921	0.0146897	0.00565279	P2RX7/TGFB3	2
GO:0043467	regulation of generation of precursor metabolites and energy	2/8	105/18493	0.00087439	0.0146897	0.00565279	DDIT4/P2RX7	2
GO:0019359	nicotinamide nucleotide biosynthetic process	2/8	106/18493	0.000891012	0.0146897	0.00565279	DDIT4/P2RX7	2
GO:0019363	pyridine nucleotide biosynthetic process	2/8	106/18493	0.000891012	0.0146897	0.00565279	DDIT4/P2RX7	2
GO:0032963	collagen metabolic process	2/8	106/18493	0.000891012	0.0146897	0.00565279	P2RX7/TGFB3	2
GO:0072525	pyridine-containing compound biosynthetic process	2/8	109/18493	0.000941795	0.0151183	0.00581774	DDIT4/P2RX7	2
GO:0002698	negative regulation of immune effector process	2/8	111/18493	0.000976413	0.0152721	0.00587693	ABR/TGFB3	2
GO:0006090	pyruvate metabolic process	2/8	113/18493	0.00101164	0.0154275	0.00593673	DDIT4/P2RX7	2
GO:0006754	ATP biosynthetic process	2/8	116/18493	0.00106562	0.0154769	0.00595573	DDIT4/P2RX7	2
GO:0009132	nucleoside diphosphate metabolic process	2/8	116/18493	0.00106562	0.0154769	0.00595573	DDIT4/P2RX7	2
GO:0009206	purine ribonucleoside triphosphate biosynthetic process	2/8	127/18493	0.00127522	0.017956	0.00690972	DDIT4/P2RX7	2
GO:0009145	purine nucleoside triphosphate biosynthetic process	2/8	128/18493	0.00129519	0.017956	0.00690972	DDIT4/P2RX7	2
GO:0050777	negative regulation of immune response	2/8	131/18493	0.00135597	0.0183809	0.00707325	ABR/TGFB3	2
GO:0009201	ribonucleoside triphosphate biosynthetic process	2/8	133/18493	0.00139725	0.0185287	0.00713012	DDIT4/P2RX7	2
GO:0009166	nucleotide catabolic process	2/8	140/18493	0.00154643	0.0193049	0.00742879	DDIT4/P2RX7	2
GO:0009127	purine nucleoside monophosphate biosynthetic process	2/8	141/18493	0.00156835	0.0193049	0.00742879	DDIT4/P2RX7	2
GO:0009168	purine ribonucleoside monophosphate biosynthetic process	2/8	141/18493	0.00156835	0.0193049	0.00742879	DDIT4/P2RX7	2
GO:0009142	nucleoside triphosphate biosynthetic process	2/8	145/18493	0.00165748	0.0193049	0.00742879	DDIT4/P2RX7	2
GO:0019362	pyridine nucleotide metabolic process	2/8	145/18493	0.00165748	0.0193049	0.00742879	DDIT4/P2RX7	2
GO:0046496	nicotinamide nucleotide metabolic process	2/8	145/18493	0.00165748	0.0193049	0.00742879	DDIT4/P2RX7	2
GO:1901292	nucleoside phosphate catabolic process	2/8	146/18493	0.00168014	0.0193049	0.00742879	DDIT4/P2RX7	2
GO:0000187	activation of MAPK activity	2/8	150/18493	0.00177225	0.0193049	0.00742879	P2RX7/TGFB3	2
GO:0031214	biomineral tissue development	2/8	150/18493	0.00177225	0.0193049	0.00742879	P2RX7/TGFB3	2
GO:0072524	pyridine-containing compound metabolic process	2/8	150/18493	0.00177225	0.0193049	0.00742879	DDIT4/P2RX7	2
GO:0016052	carbohydrate catabolic process	2/8	152/18493	0.0018192	0.0194686	0.0074918	DDIT4/P2RX7	2
GO:0009156	ribonucleoside monophosphate biosynthetic process	2/8	155/18493	0.00189073	0.0198852	0.00765213	DDIT4/P2RX7	2
GO:0006109	regulation of carbohydrate metabolic process	2/8	162/18493	0.00206281	0.0209719	0.00807028	DDIT4/P2RX7	2
GO:0006733	oxidoreduction coenzyme metabolic process	2/8	162/18493	0.00206281	0.0209719	0.00807028	DDIT4/P2RX7	2
GO:0009124	nucleoside monophosphate biosynthetic process	2/8	167/18493	0.00219014	0.0219014	0.00842797	DDIT4/P2RX7	2
GO:0120032	regulation of plasma membrane bounded cell projection assembly	2/8	175/18493	0.00240149	0.0236276	0.00909223	P2RX7/TGFB3	2
GO:0060491	regulation of cell projection assembly	2/8	177/18493	0.00245579	0.0237783	0.00915023	P2RX7/TGFB3	2
GO:0048839	inner ear development	2/8	183/18493	0.00262218	0.0248732	0.00957156	ABR/TGFB3	2
GO:0034404	nucleobase-containing small molecule biosynthetic process	2/8	184/18493	0.00265042	0.0248732	0.00957156	DDIT4/P2RX7	2
GO:1901654	response to ketone	2/8	190/18493	0.0028229	0.0260905	0.01004	DDIT4/TGFB3	2
GO:0030278	regulation of ossification	2/8	193/18493	0.0029111	0.026504	0.0101991	P2RX7/TGFB3	2
GO:0002703	regulation of leukocyte mediated immunity	2/8	196/18493	0.00300059	0.026917	0.0103581	ABR/P2RX7	2
GO:0046434	organophosphate catabolic process	2/8	203/18493	0.00321443	0.0284174	0.0109354	DDIT4/P2RX7	2
GO:0043583	ear development	2/8	210/18493	0.00343528	0.029936	0.0115198	ABR/TGFB3	2
GO:0009108	coenzyme biosynthetic process	2/8	217/18493	0.00366312	0.0314718	0.0121108	DDIT4/P2RX7	2
GO:0051495	positive regulation of cytoskeleton organization	2/8	220/18493	0.00376289	0.03188	0.0122679	P2RX7/TGFB3	2
GO:0048705	skeletal system morphogenesis	2/8	236/18493	0.00431645	0.0334558	0.0128743	P2RX7/TGFB3	2
GO:0002887	negative regulation of myeloid leukocyte mediated immunity	1/8	10/18493	0.0043186	0.0334558	0.0128743	ABR	1
GO:0014049	positive regulation of glutamate secretion	1/8	10/18493	0.0043186	0.0334558	0.0128743	P2RX7	1
GO:0032306	regulation of prostaglandin secretion	1/8	10/18493	0.0043186	0.0334558	0.0128743	P2RX7	1
GO:0032308	positive regulation of prostaglandin secretion	1/8	10/18493	0.0043186	0.0334558	0.0128743	P2RX7	1
GO:0009152	purine ribonucleotide biosynthetic process	2/8	239/18493	0.00442424	0.0334558	0.0128743	DDIT4/P2RX7	2
GO:0050714	positive regulation of protein secretion	2/8	246/18493	0.00468064	0.0334558	0.0128743	P2RX7/TGFB3	2
GO:0032060	bleb assembly	1/8	11/18493	0.00474956	0.0334558	0.0128743	P2RX7	1
GO:0043301	negative regulation of leukocyte degranulation	1/8	11/18493	0.00474956	0.0334558	0.0128743	ABR	1
GO:0045919	positive regulation of cytolysis	1/8	11/18493	0.00474956	0.0334558	0.0128743	P2RX7	1
GO:1902563	regulation of neutrophil activation	1/8	11/18493	0.00474956	0.0334558	0.0128743	ABR	1
GO:1904181	positive regulation of membrane depolarization	1/8	11/18493	0.00474956	0.0334558	0.0128743	P2RX7	1
GO:0046034	ATP metabolic process	2/8	250/18493	0.00483022	0.0334558	0.0128743	DDIT4/P2RX7	2
GO:0009260	ribonucleotide biosynthetic process	2/8	253/18493	0.00494385	0.0334558	0.0128743	DDIT4/P2RX7	2
GO:0006164	purine nucleotide biosynthetic process	2/8	258/18493	0.00513601	0.0334558	0.0128743	DDIT4/P2RX7	2
GO:0043406	positive regulation of MAP kinase activity	2/8	258/18493	0.00513601	0.0334558	0.0128743	P2RX7/TGFB3	2
GO:0046390	ribose phosphate biosynthetic process	2/8	259/18493	0.00517486	0.0334558	0.0128743	DDIT4/P2RX7	2
GO:0010935	regulation of macrophage cytokine production	1/8	12/18493	0.00518036	0.0334558	0.0128743	TGFB3	1
GO:0017121	phospholipid scrambling	1/8	12/18493	0.00518036	0.0334558	0.0128743	P2RX7	1
GO:0045779	negative regulation of bone resorption	1/8	12/18493	0.00518036	0.0334558	0.0128743	P2RX7	1
GO:0045820	negative regulation of glycolytic process	1/8	12/18493	0.00518036	0.0334558	0.0128743	DDIT4	1
GO:0060391	positive regulation of SMAD protein signal transduction	1/8	12/18493	0.00518036	0.0334558	0.0128743	TGFB3	1
GO:0002793	positive regulation of peptide secretion	2/8	265/18493	0.00541082	0.0334558	0.0128743	P2RX7/TGFB3	2
GO:0001845	phagolysosome assembly	1/8	13/18493	0.00561099	0.0334558	0.0128743	P2RX7	1
GO:0015812	gamma-aminobutyric acid transport	1/8	13/18493	0.00561099	0.0334558	0.0128743	P2RX7	1
GO:0030812	negative regulation of nucleotide catabolic process	1/8	13/18493	0.00561099	0.0334558	0.0128743	DDIT4	1
GO:0032310	prostaglandin secretion	1/8	13/18493	0.00561099	0.0334558	0.0128743	P2RX7	1
GO:0051198	negative regulation of coenzyme metabolic process	1/8	13/18493	0.00561099	0.0334558	0.0128743	DDIT4	1
GO:0060312	regulation of blood vessel remodeling	1/8	13/18493	0.00561099	0.0334558	0.0128743	ABR	1
GO:0072522	purine-containing compound biosynthetic process	2/8	271/18493	0.00565172	0.0334558	0.0128743	DDIT4/P2RX7	2
GO:0072593	reactive oxygen species metabolic process	2/8	276/18493	0.00585622	0.0334558	0.0128743	DDIT4/P2RX7	2
GO:0051188	cofactor biosynthetic process	2/8	279/18493	0.00598056	0.0334558	0.0128743	DDIT4/P2RX7	2
GO:0009205	purine ribonucleoside triphosphate metabolic process	2/8	280/18493	0.00602228	0.0334558	0.0128743	DDIT4/P2RX7	2
GO:0010934	macrophage cytokine production	1/8	14/18493	0.00604146	0.0334558	0.0128743	TGFB3	1
GO:0046851	negative regulation of bone remodeling	1/8	14/18493	0.00604146	0.0334558	0.0128743	P2RX7	1
GO:0051709	regulation of killing of cells of other organism	1/8	14/18493	0.00604146	0.0334558	0.0128743	P2RX7	1
GO:0048562	embryonic organ morphogenesis	2/8	284/18493	0.00619051	0.0334558	0.0128743	ABR/TGFB3	2
GO:0009167	purine ribonucleoside monophosphate metabolic process	2/8	286/18493	0.00627543	0.0334558	0.0128743	DDIT4/P2RX7	2
GO:0009199	ribonucleoside triphosphate metabolic process	2/8	286/18493	0.00627543	0.0334558	0.0128743	DDIT4/P2RX7	2
GO:0009126	purine nucleoside monophosphate metabolic process	2/8	287/18493	0.0063181	0.0334558	0.0128743	DDIT4/P2RX7	2
GO:0009144	purine nucleoside triphosphate metabolic process	2/8	287/18493	0.0063181	0.0334558	0.0128743	DDIT4/P2RX7	2
GO:0015732	prostaglandin transport	1/8	15/18493	0.00647177	0.0334558	0.0128743	P2RX7	1
GO:0034616	response to laminar fluid shear stress	1/8	15/18493	0.00647177	0.0334558	0.0128743	TGFB3	1
GO:0042268	regulation of cytolysis	1/8	15/18493	0.00647177	0.0334558	0.0128743	P2RX7	1
GO:0046931	pore complex assembly	1/8	15/18493	0.00647177	0.0334558	0.0128743	P2RX7	1
GO:2001170	negative regulation of ATP biosynthetic process	1/8	15/18493	0.00647177	0.0334558	0.0128743	DDIT4	1
GO:0072330	monocarboxylic acid biosynthetic process	2/8	293/18493	0.00657693	0.0337137	0.0129735	DDIT4/P2RX7	2
GO:1901214	regulation of neuron death	2/8	296/18493	0.00670816	0.033953	0.0130656	DDIT4/TGFB3	2
GO:0009161	ribonucleoside monophosphate metabolic process	2/8	300/18493	0.00688502	0.033953	0.0130656	DDIT4/P2RX7	2
GO:0010801	negative regulation of peptidyl-threonine phosphorylation	1/8	16/18493	0.00690192	0.033953	0.0130656	DDIT4	1
GO:0014048	regulation of glutamate secretion	1/8	16/18493	0.00690192	0.033953	0.0130656	P2RX7	1
GO:0032305	positive regulation of icosanoid secretion	1/8	16/18493	0.00690192	0.033953	0.0130656	P2RX7	1
GO:0009141	nucleoside triphosphate metabolic process	2/8	307/18493	0.00719966	0.0349411	0.0134458	DDIT4/P2RX7	2
GO:0030809	negative regulation of nucleotide biosynthetic process	1/8	17/18493	0.0073319	0.0349411	0.0134458	DDIT4	1
GO:1900372	negative regulation of purine nucleotide biosynthetic process	1/8	17/18493	0.0073319	0.0349411	0.0134458	DDIT4	1
GO:2000193	positive regulation of fatty acid transport	1/8	17/18493	0.0073319	0.0349411	0.0134458	P2RX7	1
GO:0001666	response to hypoxia	2/8	314/18493	0.00752083	0.0352775	0.0135753	DDIT4/TGFB3	2
GO:0032303	regulation of icosanoid secretion	1/8	18/18493	0.00776172	0.0352775	0.0135753	P2RX7	1
GO:0051957	positive regulation of amino acid transport	1/8	18/18493	0.00776172	0.0352775	0.0135753	P2RX7	1
GO:0070230	positive regulation of lymphocyte apoptotic process	1/8	18/18493	0.00776172	0.0352775	0.0135753	P2RX7	1
GO:0071318	cellular response to ATP	1/8	18/18493	0.00776172	0.0352775	0.0135753	P2RX7	1
GO:0097094	craniofacial suture morphogenesis	1/8	18/18493	0.00776172	0.0352775	0.0135753	TGFB3	1
GO:0009123	nucleoside monophosphate metabolic process	2/8	322/18493	0.00789583	0.0352775	0.0135753	DDIT4/P2RX7	2
GO:0032147	activation of protein kinase activity	2/8	323/18493	0.0079433	0.0352775	0.0135753	P2RX7/TGFB3	2
GO:0071902	positive regulation of protein serine/threonine kinase activity	2/8	323/18493	0.0079433	0.0352775	0.0135753	P2RX7/TGFB3	2
GO:0032496	response to lipopolysaccharide	2/8	324/18493	0.0079909	0.0352775	0.0135753	ABR/P2RX7	2
GO:0036293	response to decreased oxygen levels	2/8	325/18493	0.00803864	0.0352775	0.0135753	DDIT4/TGFB3	2
GO:0045821	positive regulation of glycolytic process	1/8	19/18493	0.00819138	0.0354379	0.013637	P2RX7	1
GO:0090382	phagosome maturation	1/8	19/18493	0.00819138	0.0354379	0.013637	P2RX7	1
GO:0043405	regulation of MAP kinase activity	2/8	335/18493	0.00852318	0.035777	0.0137675	P2RX7/TGFB3	2
GO:0070997	neuron death	2/8	335/18493	0.00852318	0.035777	0.0137675	DDIT4/TGFB3	2
GO:0030813	positive regulation of nucleotide catabolic process	1/8	20/18493	0.00862087	0.035777	0.0137675	P2RX7	1
GO:0051195	negative regulation of cofactor metabolic process	1/8	20/18493	0.00862087	0.035777	0.0137675	DDIT4	1
GO:0051197	positive regulation of coenzyme metabolic process	1/8	20/18493	0.00862087	0.035777	0.0137675	P2RX7	1
GO:0002237	response to molecule of bacterial origin	2/8	337/18493	0.00862166	0.035777	0.0137675	ABR/P2RX7	2
GO:0006909	phagocytosis	2/8	342/18493	0.00887014	0.0363199	0.0139764	ABR/P2RX7	2
GO:0009165	nucleotide biosynthetic process	2/8	344/18493	0.00897044	0.0363199	0.0139764	DDIT4/P2RX7	2
GO:0051900	regulation of mitochondrial depolarization	1/8	21/18493	0.0090502	0.0363199	0.0139764	P2RX7	1
GO:0060390	regulation of SMAD protein signal transduction	1/8	21/18493	0.0090502	0.0363199	0.0139764	TGFB3	1
GO:0071359	cellular response to dsRNA	1/8	21/18493	0.0090502	0.0363199	0.0139764	P2RX7	1
GO:1901293	nucleoside phosphate biosynthetic process	2/8	347/18493	0.00912186	0.0363682	0.013995	DDIT4/P2RX7	2
GO:0070482	response to oxygen levels	2/8	349/18493	0.00922346	0.0365345	0.014059	DDIT4/TGFB3	2
GO:0006732	coenzyme metabolic process	2/8	351/18493	0.00932558	0.0367007	0.0141229	DDIT4/P2RX7	2
GO:0035590	purinergic nucleotide receptor signaling pathway	1/8	22/18493	0.00947937	0.0367983	0.0141605	P2RX7	1
GO:0035690	cellular response to drug	2/8	355/18493	0.00953135	0.0367983	0.0141605	DDIT4/P2RX7	2
GO:0062012	regulation of small molecule metabolic process	2/8	355/18493	0.00953135	0.0367983	0.0141605	DDIT4/P2RX7	2
GO:0002691	regulation of cellular extravasation	1/8	23/18493	0.00990837	0.0368543	0.0141821	ABR	1
GO:0006862	nucleotide transport	1/8	23/18493	0.00990837	0.0368543	0.0141821	P2RX7	1
GO:0051882	mitochondrial depolarization	1/8	23/18493	0.00990837	0.0368543	0.0141821	P2RX7	1
GO:1900118	negative regulation of execution phase of apoptosis	1/8	23/18493	0.00990837	0.0368543	0.0141821	MTRNR2L8	1
GO:1903306	negative regulation of regulated secretory pathway	1/8	23/18493	0.00990837	0.0368543	0.0141821	ABR	1
GO:1903579	negative regulation of ATP metabolic process	1/8	23/18493	0.00990837	0.0368543	0.0141821	DDIT4	1
GO:0002719	negative regulation of cytokine production involved in immune response	1/8	24/18493	0.0103372	0.0376711	0.0144964	TGFB3	1
GO:0062009	secondary palate development	1/8	24/18493	0.0103372	0.0376711	0.0144964	TGFB3	1
GO:2000191	regulation of fatty acid transport	1/8	24/18493	0.0103372	0.0376711	0.0144964	P2RX7	1
GO:0031346	positive regulation of cell projection organization	2/8	371/18493	0.010375	0.0376711	0.0144964	P2RX7/TGFB3	2
GO:1903532	positive regulation of secretion by cell	2/8	373/18493	0.0104828	0.0378372	0.0145603	P2RX7/TGFB3	2
GO:0032967	positive regulation of collagen biosynthetic process	1/8	25/18493	0.0107659	0.0383629	0.0147626	TGFB3	1
GO:1900543	negative regulation of purine nucleotide metabolic process	1/8	25/18493	0.0107659	0.0383629	0.0147626	DDIT4	1
GO:0001503	ossification	2/8	380/18493	0.0108639	0.0383629	0.0147626	P2RX7/TGFB3	2
GO:0001916	positive regulation of T cell mediated cytotoxicity	1/8	26/18493	0.0111944	0.0383629	0.0147626	P2RX7	1
GO:0010714	positive regulation of collagen metabolic process	1/8	26/18493	0.0111944	0.0383629	0.0147626	TGFB3	1
GO:0033137	negative regulation of peptidyl-serine phosphorylation	1/8	26/18493	0.0111944	0.0383629	0.0147626	DDIT4	1
GO:0045332	phospholipid translocation	1/8	26/18493	0.0111944	0.0383629	0.0147626	P2RX7	1
GO:0045980	negative regulation of nucleotide metabolic process	1/8	26/18493	0.0111944	0.0383629	0.0147626	DDIT4	1
GO:0051194	positive regulation of cofactor metabolic process	1/8	26/18493	0.0111944	0.0383629	0.0147626	P2RX7	1
GO:0048545	response to steroid hormone	2/8	390/18493	0.0114191	0.0389143	0.0149748	DDIT4/TGFB3	2
GO:0034204	lipid translocation	1/8	27/18493	0.0116228	0.0393883	0.0151572	P2RX7	1
GO:0006884	cell volume homeostasis	1/8	28/18493	0.012051	0.0401206	0.015439	P2RX7	1
GO:0061082	myeloid leukocyte cytokine production	1/8	28/18493	0.012051	0.0401206	0.015439	TGFB3	1
GO:2000108	positive regulation of leukocyte apoptotic process	1/8	28/18493	0.012051	0.0401206	0.015439	P2RX7	1
GO:0051222	positive regulation of protein transport	2/8	402/18493	0.012102	0.0401206	0.015439	P2RX7/TGFB3	2
GO:0051047	positive regulation of secretion	2/8	404/18493	0.0122175	0.0402848	0.0155022	P2RX7/TGFB3	2
GO:0001933	negative regulation of protein phosphorylation	2/8	408/18493	0.0124501	0.0407069	0.0156646	DDIT4/P2RX7	2
GO:0050718	positive regulation of interleukin-1 beta secretion	1/8	29/18493	0.012479	0.0407069	0.0156646	P2RX7	1
GO:0046394	carboxylic acid biosynthetic process	2/8	412/18493	0.0126847	0.0411303	0.0158275	DDIT4/P2RX7	2
GO:0016053	organic acid biosynthetic process	2/8	413/18493	0.0127437	0.0411303	0.0158275	DDIT4/P2RX7	2
GO:0051491	positive regulation of filopodium assembly	1/8	30/18493	0.0129069	0.0412209	0.0158624	TGFB3	1
GO:2001171	positive regulation of ATP biosynthetic process	1/8	30/18493	0.0129069	0.0412209	0.0158624	P2RX7	1
GO:0048568	embryonic organ development	2/8	422/18493	0.0132798	0.0417133	0.0160519	ABR/TGFB3	2
GO:0048011	neurotrophin TRK receptor signaling pathway	1/8	31/18493	0.0133346	0.0417133	0.0160519	DDIT4	1
GO:0048873	homeostasis of number of cells within a tissue	1/8	31/18493	0.0133346	0.0417133	0.0160519	P2RX7	1
GO:0060325	face morphogenesis	1/8	31/18493	0.0133346	0.0417133	0.0160519	TGFB3	1
GO:0050911	detection of chemical stimulus involved in sensory perception of smell	2/8	427/18493	0.0135819	0.0419745	0.0161524	OR7A5/OR7C1	2
GO:0035587	purinergic receptor signaling pathway	1/8	32/18493	0.0137621	0.0419745	0.0161524	P2RX7	1
GO:0043114	regulation of vascular permeability	1/8	32/18493	0.0137621	0.0419745	0.0161524	ABR	1
GO:0045920	negative regulation of exocytosis	1/8	32/18493	0.0137621	0.0419745	0.0161524	ABR	1
GO:0071549	cellular response to dexamethasone stimulus	1/8	32/18493	0.0137621	0.0419745	0.0161524	DDIT4	1
GO:0001914	regulation of T cell mediated cytotoxicity	1/8	33/18493	0.0141895	0.0420146	0.0161678	P2RX7	1
GO:0032892	positive regulation of organic acid transport	1/8	33/18493	0.0141895	0.0420146	0.0161678	P2RX7	1
GO:0033198	response to ATP	1/8	33/18493	0.0141895	0.0420146	0.0161678	P2RX7	1
GO:0051955	regulation of amino acid transport	1/8	33/18493	0.0141895	0.0420146	0.0161678	P2RX7	1
GO:0002683	negative regulation of immune system process	2/8	437/18493	0.0141954	0.0420146	0.0161678	ABR/TGFB3	2
GO:1904951	positive regulation of establishment of protein localization	2/8	437/18493	0.0141954	0.0420146	0.0161678	P2RX7/TGFB3	2
GO:0050708	regulation of protein secretion	2/8	438/18493	0.0142574	0.0420146	0.0161678	P2RX7/TGFB3	2
GO:0002701	negative regulation of production of molecular mediator of immune response	1/8	34/18493	0.0146167	0.0424581	0.0163385	TGFB3	1
GO:0014047	glutamate secretion	1/8	34/18493	0.0146167	0.0424581	0.0163385	P2RX7	1
GO:0050716	positive regulation of interleukin-1 secretion	1/8	34/18493	0.0146167	0.0424581	0.0163385	P2RX7	1
GO:0042326	negative regulation of phosphorylation	2/8	448/18493	0.0148842	0.0430302	0.0165586	DDIT4/P2RX7	2
GO:0007435	salivary gland morphogenesis	1/8	35/18493	0.0150438	0.0430831	0.016579	TGFB3	1
GO:0051954	positive regulation of amine transport	1/8	35/18493	0.0150438	0.0430831	0.016579	P2RX7	1
GO:0007608	sensory perception of smell	2/8	453/18493	0.0152021	0.0433331	0.0166752	OR7A5/OR7C1	2
GO:1900115	extracellular regulation of signal transduction	1/8	36/18493	0.0154707	0.043489	0.0167352	MTRNR2L8	1
GO:1900116	extracellular negative regulation of signal transduction	1/8	36/18493	0.0154707	0.043489	0.0167352	MTRNR2L8	1
GO:1903580	positive regulation of ATP metabolic process	1/8	36/18493	0.0154707	0.043489	0.0167352	P2RX7	1
GO:0060323	head morphogenesis	1/8	37/18493	0.0158974	0.0442835	0.0170409	TGFB3	1
GO:0002791	regulation of peptide secretion	2/8	465/18493	0.0159773	0.0442835	0.0170409	P2RX7/TGFB3	2
GO:0007431	salivary gland development	1/8	38/18493	0.016324	0.0442835	0.0170409	TGFB3	1
GO:0032570	response to progesterone	1/8	38/18493	0.016324	0.0442835	0.0170409	TGFB3	1
GO:0032731	positive regulation of interleukin-1 beta production	1/8	38/18493	0.016324	0.0442835	0.0170409	P2RX7	1
GO:0045124	regulation of bone resorption	1/8	38/18493	0.016324	0.0442835	0.0170409	P2RX7	1
GO:1900117	regulation of execution phase of apoptosis	1/8	38/18493	0.016324	0.0442835	0.0170409	MTRNR2L8	1
GO:0006091	generation of precursor metabolites and energy	2/8	471/18493	0.0163714	0.0442835	0.0170409	DDIT4/P2RX7	2
GO:0010677	negative regulation of cellular carbohydrate metabolic process	1/8	39/18493	0.0167504	0.0442835	0.0170409	DDIT4	1
GO:0019835	cytolysis	1/8	39/18493	0.0167504	0.0442835	0.0170409	P2RX7	1
GO:0038179	neurotrophin signaling pathway	1/8	39/18493	0.0167504	0.0442835	0.0170409	DDIT4	1
GO:0043029	T cell homeostasis	1/8	39/18493	0.0167504	0.0442835	0.0170409	P2RX7	1
GO:0051590	positive regulation of neurotransmitter transport	1/8	39/18493	0.0167504	0.0442835	0.0170409	P2RX7	1
GO:0050907	detection of chemical stimulus involved in sensory perception	2/8	477/18493	0.0167697	0.0442835	0.0170409	OR7A5/OR7C1	2
GO:0030810	positive regulation of nucleotide biosynthetic process	1/8	40/18493	0.0171766	0.0447767	0.0172307	P2RX7	1
GO:0048286	lung alveolus development	1/8	40/18493	0.0171766	0.0447767	0.0172307	TGFB3	1
GO:1900373	positive regulation of purine nucleotide biosynthetic process	1/8	40/18493	0.0171766	0.0447767	0.0172307	P2RX7	1
GO:0009150	purine ribonucleotide metabolic process	2/8	488/18493	0.0175109	0.0451162	0.0173614	DDIT4/P2RX7	2
GO:0002931	response to ischemia	1/8	41/18493	0.0176027	0.0451162	0.0173614	P2RX7	1
GO:0051602	response to electrical stimulus	1/8	41/18493	0.0176027	0.0451162	0.0173614	P2RX7	1
GO:1904706	negative regulation of vascular smooth muscle cell proliferation	1/8	41/18493	0.0176027	0.0451162	0.0173614	TGFB3	1
GO:0006509	membrane protein ectodomain proteolysis	1/8	42/18493	0.0180287	0.0451471	0.0173733	P2RX7	1
GO:0010799	regulation of peptidyl-threonine phosphorylation	1/8	42/18493	0.0180287	0.0451471	0.0173733	DDIT4	1
GO:0043300	regulation of leukocyte degranulation	1/8	42/18493	0.0180287	0.0451471	0.0173733	ABR	1
GO:0050706	regulation of interleukin-1 beta secretion	1/8	42/18493	0.0180287	0.0451471	0.0173733	P2RX7	1
GO:0097035	regulation of membrane lipid distribution	1/8	42/18493	0.0180287	0.0451471	0.0173733	P2RX7	1
GO:0071900	regulation of protein serine/threonine kinase activity	2/8	496/18493	0.0180588	0.0451471	0.0173733	P2RX7/TGFB3	2
GO:0032965	regulation of collagen biosynthetic process	1/8	43/18493	0.0184544	0.0452096	0.0173973	TGFB3	1
GO:0042771	intrinsic apoptotic signaling pathway in response to DNA damage by p53 class mediator	1/8	43/18493	0.0184544	0.0452096	0.0173973	DDIT4	1
GO:0045912	negative regulation of carbohydrate metabolic process	1/8	43/18493	0.0184544	0.0452096	0.0173973	DDIT4	1
GO:0051489	regulation of filopodium assembly	1/8	43/18493	0.0184544	0.0452096	0.0173973	TGFB3	1
GO:0071548	response to dexamethasone	1/8	43/18493	0.0184544	0.0452096	0.0173973	DDIT4	1
GO:0001974	blood vessel remodeling	1/8	44/18493	0.01888	0.0457016	0.0175866	ABR	1
GO:0032309	icosanoid secretion	1/8	44/18493	0.01888	0.0457016	0.0175866	P2RX7	1
GO:0046850	regulation of bone remodeling	1/8	44/18493	0.01888	0.0457016	0.0175866	P2RX7	1
GO:0002686	negative regulation of leukocyte migration	1/8	45/18493	0.0193055	0.0460013	0.017702	ABR	1
GO:0002704	negative regulation of leukocyte mediated immunity	1/8	45/18493	0.0193055	0.0460013	0.017702	ABR	1
GO:0032732	positive regulation of interleukin-1 production	1/8	45/18493	0.0193055	0.0460013	0.017702	P2RX7	1
GO:0048701	embryonic cranial skeleton morphogenesis	1/8	45/18493	0.0193055	0.0460013	0.017702	TGFB3	1
GO:0002711	positive regulation of T cell mediated immunity	1/8	46/18493	0.0197307	0.046114	0.0177453	P2RX7	1
GO:0045981	positive regulation of nucleotide metabolic process	1/8	46/18493	0.0197307	0.046114	0.0177453	P2RX7	1
GO:0071715	icosanoid transport	1/8	46/18493	0.0197307	0.046114	0.0177453	P2RX7	1
GO:1900544	positive regulation of purine nucleotide metabolic process	1/8	46/18493	0.0197307	0.046114	0.0177453	P2RX7	1
GO:1901571	fatty acid derivative transport	1/8	46/18493	0.0197307	0.046114	0.0177453	P2RX7	1
GO:0022602	ovulation cycle process	1/8	47/18493	0.0201559	0.0468444	0.0180264	TGFB3	1
GO:0003254	regulation of membrane depolarization	1/8	48/18493	0.0205808	0.0468444	0.0180264	P2RX7	1
GO:0010712	regulation of collagen metabolic process	1/8	48/18493	0.0205808	0.0468444	0.0180264	TGFB3	1
GO:0010862	positive regulation of pathway-restricted SMAD protein phosphorylation	1/8	48/18493	0.0205808	0.0468444	0.0180264	TGFB3	1
GO:0050702	interleukin-1 beta secretion	1/8	48/18493	0.0205808	0.0468444	0.0180264	P2RX7	1
GO:0051181	cofactor transport	1/8	48/18493	0.0205808	0.0468444	0.0180264	P2RX7	1
GO:1903793	positive regulation of anion transport	1/8	48/18493	0.0205808	0.0468444	0.0180264	P2RX7	1
GO:0010718	positive regulation of epithelial to mesenchymal transition	1/8	49/18493	0.0210056	0.0471082	0.0181279	TGFB3	1
GO:0035272	exocrine system development	1/8	49/18493	0.0210056	0.0471082	0.0181279	TGFB3	1
GO:0050704	regulation of interleukin-1 secretion	1/8	49/18493	0.0210056	0.0471082	0.0181279	P2RX7	1
GO:0060324	face development	1/8	49/18493	0.0210056	0.0471082	0.0181279	TGFB3	1
GO:0001913	T cell mediated cytotoxicity	1/8	50/18493	0.0214302	0.0473639	0.0182263	P2RX7	1
GO:0010171	body morphogenesis	1/8	50/18493	0.0214302	0.0473639	0.0182263	TGFB3	1
GO:0032007	negative regulation of TOR signaling	1/8	50/18493	0.0214302	0.0473639	0.0182263	DDIT4	1
GO:0050885	neuromuscular process controlling balance	1/8	50/18493	0.0214302	0.0473639	0.0182263	ABR	1
GO:0002886	regulation of myeloid leukocyte mediated immunity	1/8	51/18493	0.0218547	0.0479546	0.0184536	ABR	1
GO:0051496	positive regulation of stress fiber assembly	1/8	51/18493	0.0218547	0.0479546	0.0184536	TGFB3	1
GO:0032964	collagen biosynthetic process	1/8	52/18493	0.022279	0.0487104	0.0187445	TGFB3	1
GO:0043331	response to dsRNA	1/8	53/18493	0.0227032	0.0494605	0.0190331	P2RX7	1
GO:0010524	positive regulation of calcium ion transport into cytosol	1/8	54/18493	0.0231272	0.0498501	0.019183	P2RX7	1
GO:0045123	cellular extravasation	1/8	54/18493	0.0231272	0.0498501	0.019183	ABR	1
GO:0046513	ceramide biosynthetic process	1/8	54/18493	0.0231272	0.0498501	0.019183	P2RX7	1

## Sheet: BP_overlap_SN-Put_downregulated
ID	Description	GeneRatio	BgRatio	pvalue	p.adjust	qvalue	geneID	Count
GO:0061051	positive regulation of cell growth involved in cardiac muscle cell development	2/15	14/18493	5.55682e-05	0.0327297	0.020531	DDX39B/EDN1	2
GO:0061050	regulation of cell growth involved in cardiac muscle cell development	2/15	23/18493	0.000153842	0.0332743	0.0208727	DDX39B/EDN1	2
GO:2000727	positive regulation of cardiac muscle cell differentiation	2/15	29/18493	0.000246183	0.0332743	0.0208727	DDX39B/EDN1	2
GO:0003298	physiological muscle hypertrophy	2/15	37/18493	0.000402326	0.0332743	0.0208727	DDX39B/EDN1	2
GO:0003301	physiological cardiac muscle hypertrophy	2/15	37/18493	0.000402326	0.0332743	0.0208727	DDX39B/EDN1	2
GO:0061049	cell growth involved in cardiac muscle cell development	2/15	37/18493	0.000402326	0.0332743	0.0208727	DDX39B/EDN1	2
GO:1905209	positive regulation of cardiocyte differentiation	2/15	41/18493	0.000494429	0.0332743	0.0208727	DDX39B/EDN1	2
GO:0010613	positive regulation of cardiac muscle hypertrophy	2/15	43/18493	0.000543965	0.0332743	0.0208727	DDX39B/EDN1	2
GO:0014742	positive regulation of muscle hypertrophy	2/15	43/18493	0.000543965	0.0332743	0.0208727	DDX39B/EDN1	2
GO:0055023	positive regulation of cardiac muscle tissue growth	2/15	47/18493	0.000649973	0.0332743	0.0208727	DDX39B/EDN1	2
GO:1904707	positive regulation of vascular smooth muscle cell proliferation	2/15	48/18493	0.000677915	0.0332743	0.0208727	DDX39B/EDN1	2
GO:2000725	regulation of cardiac muscle cell differentiation	2/15	48/18493	0.000677915	0.0332743	0.0208727	DDX39B/EDN1	2
GO:0060421	positive regulation of heart growth	2/15	51/18493	0.000765185	0.0346687	0.0217474	DDX39B/EDN1	2
GO:0055025	positive regulation of cardiac muscle tissue development	2/15	61/18493	0.00109313	0.0442688	0.0277694	DDX39B/EDN1	2
GO:0046622	positive regulation of organ growth	2/15	62/18493	0.00112904	0.0442688	0.0277694	DDX39B/EDN1	2
GO:1905207	regulation of cardiocyte differentiation	2/15	64/18493	0.00120255	0.0442688	0.0277694	DDX39B/EDN1	2
GO:0051155	positive regulation of striated muscle cell differentiation	2/15	71/18493	0.00147746	0.0464387	0.0291305	DDX39B/EDN1	2
GO:0010611	regulation of cardiac muscle hypertrophy	2/15	74/18493	0.00160363	0.0464387	0.0291305	DDX39B/EDN1	2
GO:0055021	regulation of cardiac muscle tissue growth	2/15	74/18493	0.00160363	0.0464387	0.0291305	DDX39B/EDN1	2
GO:0014743	regulation of muscle hypertrophy	2/15	76/18493	0.00169051	0.0464387	0.0291305	DDX39B/EDN1	2
GO:0060420	regulation of heart growth	2/15	80/18493	0.00187088	0.0464387	0.0291305	DDX39B/EDN1	2
GO:0071277	cellular response to calcium ion	2/15	80/18493	0.00187088	0.0464387	0.0291305	EDN1/NEUROD2	2
GO:0045844	positive regulation of striated muscle tissue development	2/15	86/18493	0.00215787	0.0464387	0.0291305	DDX39B/EDN1	2
GO:0048636	positive regulation of muscle organ development	2/15	86/18493	0.00215787	0.0464387	0.0291305	DDX39B/EDN1	2
GO:0055013	cardiac muscle cell development	2/15	87/18493	0.00220761	0.0464387	0.0291305	DDX39B/EDN1	2
GO:1901863	positive regulation of muscle tissue development	2/15	87/18493	0.00220761	0.0464387	0.0291305	DDX39B/EDN1	2
GO:1904705	regulation of vascular smooth muscle cell proliferation	2/15	87/18493	0.00220761	0.0464387	0.0291305	DDX39B/EDN1	2
GO:1990874	vascular smooth muscle cell proliferation	2/15	87/18493	0.00220761	0.0464387	0.0291305	DDX39B/EDN1	2
GO:0007193	adenylate cyclase-inhibiting G protein-coupled receptor signaling pathway	2/15	89/18493	0.00230872	0.0468909	0.0294142	EDN1/GRM2	2
GO:0055006	cardiac cell development	2/15	93/18493	0.00251743	0.0494255	0.0310041	DDX39B/EDN1	2
GO:0055024	regulation of cardiac muscle tissue development	2/15	97/18493	0.00273474	0.0498045	0.0312419	DDX39B/EDN1	2
GO:0010038	response to metal ion	3/15	358/18493	0.00275338	0.0498045	0.0312419	EDN1/NEUROD2/SNCB	3
GO:0048661	positive regulation of smooth muscle cell proliferation	2/15	98/18493	0.00279041	0.0498045	0.0312419	DDX39B/EDN1	2
